# Supplementary material for: Multi-tool copy number detection highlights common body size-associated variants in miniature pig breeds from different geographical regions
Source: BMC Genomics. 2025 Mar 22;26:285. doi: 10.1186/s12864-025-11446-8 (PMC11929999; doi:10.1186/s12864-025-11446-8)
Supplement: Supplementary file 1 — Supplementary Material 1 [file 12864_2025_11446_MOESM1_ESM.xlsx]

## Sheet: Sheet1
Table S1. Sample information and alignment statistics for WGS samples used for CNV detection. For each sample, the corresponding breed, geographic region of origin (America, Asia & Oceania, Europe), Bioproject ID, Biosample ID, SRA ID, run accession number(s), mapping rate, coverage, and mean depth are provided.
Tissue	Sex	Breed	Sequencer	Read length	single/paired end	Coverage (Sscrofa 11.1)	Geographic Region	Bioproject	Biosample	Run accession	Mapping Rate [%]	Coverage [%]	Mean Depth
blood	f	Mini-Lewe	HiSeq2000	100	paired	15.05	Europe	PRJEB27654	SAMEA4828325	ERR2744287	99.63	98.82	14.97
blood	f	Mini-Lewe	HiSeq2000	100	paired	15.52	Europe	PRJEB27654	SAMEA4828326	ERR2744288	99.6	99.21	15.42
blood	f	Goettingen Minipig	HiSeq2000	100	paired	16.17	Europe	PRJEB27654	SAMEA4828321	ERR2744283	99.44	98.71	16.08
blood	f	Goettingen Minipig	HiSeq2000	100	paired	14.14	Europe	PRJEB27654	SAMEA4828324	ERR2744286	99.57	98.48	14.06
blood	m	Wuzhishan Minipig	HiSeq4000	150	paired	16.36	Asia & Oceania	PRJNA438040	SAMN08689107	SRR6832872	99.6	99.4	16.31
blood	f	Yucatan Minipig	HiSeq2000	100	paired	16.69	America	PRJNA260763	SAMN03031161	SRR1581047	99.24	99.49	16.29
blood	f	Goettingen Minipig	HiSeq2000	100	paired	15.78	Europe	PRJEB27654	SAMEA4828323	ERR2744285	99.5	98.91	15.63
blood	f	Yucatan Minipig	HiSeq2000	100	paired	16.69	America	PRJNA260763	SAMN03031166	SRR1581052	99.24	99.47	16.37
blood	f	Yucatan Minipig	HiSeq2000	100	paired	16.89	America	PRJNA260763	SAMN03031169	SRR1581055	99.4	99.41	16.58
blood	f	Ossabaw	Novaseq6000	150	paired	113.81	America	PRJNA837405	SAMN28202081	SRR19175873	99.78	99.65	111.69
blood	m	Ossabaw	Novaseq6000	150	paired	89.66	America	PRJNA837405	SAMN28202079	SRR19175875	99.78	99.64	89.37
blood	f	Ossabaw	Novaseq6000	150	paired	84.12	America	PRJNA837405	SAMN28202076	SRR19175878	99.77	99.63	82.67
blood	m	Ossabaw	Novaseq6000	150	paired	88.24	America	PRJNA837405	SAMN28202074	SRR19175880	99.8	99.66	87.89
hair	f	Kune Kune	NovaSeq6000	150	paired	37.98	Asia & Oceania	PRJNA795885	SAMN24792119	SRR17653893	99.71	99.65	37.3
ear	f	Minipig	NovaSeq6000	150	paired	39.53	Europe	PRJNA795885	SAMN24792530	SRR17653897	99.58	99.56	38.65
skin	f	Mini-Lewe	NovaSeq6000	150	paired	42.21	Europe	PRJNA795885	SAMN24792587	SRR17653896	99.54	99.57	41.81
hair	m	Minipig	NextSeq500/NovaSeq6000	150	paired	30.36	Europe	PRJNA635602	SAMN15046357	SRR11913880	99.57	99.56	30.1
hair	m	Kune Kune	NovaSeq6000	150	paired	41.55	Asia & Oceania	PRJNA635602	SAMN39959576	SRR27986430	99.82	99.63	41.3
ear	f	Minipig	NovaSeq6000	150	paired	39.72	Europe	PRJNA635602	SAMN39959577	SRR27986429	99.76	99.53	38.83
hair	f	Kune Kune	NovaSeq6000	150	paired	37.29	Asia & Oceania	PRJNA635602	SAMN39959580	SRR27986413	99.78	99.61	36.65
hair	m	Kune Kune	NovaSeq6000	150	paired	32.65	Asia & Oceania	PRJNA635602	SAMN39959581	SRR27986412	99.81	99.61	32.45
ear	f	Aachen Minipig	NovaSeq6000	150	paired	45.02	Europe	PRJNA635602	SAMN39959582	SRR27986411	99.78	99.59	44.33
ear	f	Aachen Minipig	NovaSeq6000	150	paired	39.9	Europe	PRJNA635602	SAMN39959583	SRR27986410	99.88	99.59	39.19
ear	m	Aachen Minipig	NovaSeq6000	150	paired	40.46	Europe	PRJNA635602	SAMN39959584	SRR27986409	99.61	99.59	40.43
hair	f	Aachen Minipig	NovaSeq6000	150	paired	41.13	Europe	PRJNA635602	SAMN39959585	SRR27986408	99.87	99.58	40.18
skin	f	Mini-Lewe	NovaSeq6000	150	paired	49.45	Europe	PRJNA635602	SAMN39959586	SRR27986428	99.87	99.56	48.27
hair	f	Potbellied Pig	NovaSeq6000	150	paired	36.01	Asia & Oceania	PRJNA635602	SAMN39959587	SRR27986427	99.87	99.57	35.4
hair	f	Potbellied Pig	NovaSeq6000	150	paired	30.44	Asia & Oceania	PRJNA635602	SAMN39959588	SRR27986426	99.9	99.58	29.85
hair	f	Potbellied Pig	NovaSeq6000	150	paired	42.65	Asia & Oceania	PRJNA635602	SAMN39959589	SRR27986425	99.9	99.6	41.33
hair	f	Minipig	NovaSeq6000	150	paired	34.01	Europe	PRJNA635602	SAMN39959590	SRR27986424	99.88	99.56	33.2
blood	m	Wuzhishan Minipig	HiSeq2000	100	paired	36.26	Asia & Oceania	PRJNA144099	SAMN02953814	SRR448574-75, SRR448588-89	99.24	99.46	35.98
skin	m	Mini-Lewe	NovaSeq6000	150	paired	34.05	Europe	PRJNA635602	SAMN39959591	SRR27986423	99.55	99.38	33.51
skin	f	Mini-Lewe	NovaSeq6000	150	paired	42.9	Europe	PRJNA635602	SAMN39959592	SRR27986422	99.32	99.55	42.07
blood	f	Yucatan Minipig	HiSeq2000	100	paired	16.7	America	PRJNA260763	SAMN03031159	SRR1581045	99.46	99.41	16.44
blood	f	Yucatan Minipig	HiSeq2000	100	paired	16.46	America	PRJNA260763	SAMN03031164	SRR1581050	99.38	99.43	16.15
blood	f	Yucatan Minipig	HiSeq2000	100	paired	16.63	America	PRJNA260763	SAMN03031170	SRR1581056	99.23	99.5	16.27
