# Supplementary material for: Multi-tool copy number detection highlights common body size-associated variants in miniature pig breeds from different geographical regions
Source: BMC Genomics. 2025 Mar 22;26:285. doi: 10.1186/s12864-025-11446-8 (PMC11929999; doi:10.1186/s12864-025-11446-8)
Supplement: Supplementary file 2 — Supplementary Material 2 [file 12864_2025_11446_MOESM2_ESM.xlsx]

## Sheet: Sheet1
Table S2. Overview of CNVs identified by each tool for every breed. For each tool, CNVPytor (80,875 gains, 718,137 losses), Delly (6,574 gains, 46,401 losses), GATK gCNV (643 gains, 5,644 losses), and Smoove (6,710 gains, 134,116 losses), the detected CNVs are defined by chromosome, genomic start, and end coordinates, along with their lengths in base pairs and types.
Tool	Breed	Chromosome	Start	End	Length [bp]	Type
CNVPytor	Aachen Minipig	1	58501	177500	119000	Loss
CNVPytor	Kune Kune	1	58501	177500	119000	Loss
CNVPytor	Minipig	1	58501	177500	119000	Loss
CNVPytor	Potbellied Pig	1	58501	177500	119000	Loss
CNVPytor	Yucatan Minipig	1	58501	177500	119000	Loss
CNVPytor	Aachen Minipig	1	58501	317000	258500	Loss
CNVPytor	Kune Kune	1	58501	317000	258500	Loss
CNVPytor	Minipig	1	58501	317000	258500	Loss
CNVPytor	Potbellied Pig	1	58501	317000	258500	Loss
CNVPytor	Yucatan Minipig	1	58501	317000	258500	Loss
CNVPytor	Aachen Minipig	1	59501	71500	12000	Loss
CNVPytor	Goettingen Minipig	1	59501	71500	12000	Loss
CNVPytor	Kune Kune	1	59501	71500	12000	Loss
CNVPytor	Mini-Lewe	1	59501	71500	12000	Loss
CNVPytor	Minipig	1	59501	71500	12000	Loss
CNVPytor	Potbellied Pig	1	59501	71500	12000	Loss
CNVPytor	Yucatan Minipig	1	59501	71500	12000	Loss
CNVPytor	Aachen Minipig	1	73001	78000	5000	Loss
CNVPytor	Kune Kune	1	73001	78000	5000	Loss
CNVPytor	Mini-Lewe	1	73001	78000	5000	Loss
CNVPytor	Minipig	1	73001	78000	5000	Loss
CNVPytor	Potbellied Pig	1	73001	78000	5000	Loss
CNVPytor	Yucatan Minipig	1	73001	78000	5000	Loss
CNVPytor	Aachen Minipig	1	84001	92000	8000	Loss
CNVPytor	Goettingen Minipig	1	84001	92000	8000	Loss
CNVPytor	Kune Kune	1	84001	92000	8000	Loss
CNVPytor	Mini-Lewe	1	84001	92000	8000	Loss
CNVPytor	Minipig	1	84001	92000	8000	Loss
CNVPytor	Potbellied Pig	1	84001	92000	8000	Loss
CNVPytor	Wuzhishan Minipig	1	84001	92000	8000	Loss
CNVPytor	Yucatan Minipig	1	84001	92000	8000	Loss
CNVPytor	Aachen Minipig	1	96501	108500	12000	Loss
CNVPytor	Goettingen Minipig	1	96501	108500	12000	Loss
CNVPytor	Kune Kune	1	96501	108500	12000	Loss
CNVPytor	Mini-Lewe	1	96501	108500	12000	Loss
CNVPytor	Minipig	1	96501	108500	12000	Loss
CNVPytor	Potbellied Pig	1	96501	108500	12000	Loss
CNVPytor	Wuzhishan Minipig	1	96501	108500	12000	Loss
CNVPytor	Yucatan Minipig	1	96501	108500	12000	Loss
CNVPytor	Aachen Minipig	1	121501	135000	13500	Loss
CNVPytor	Goettingen Minipig	1	121501	135000	13500	Loss
CNVPytor	Kune Kune	1	121501	135000	13500	Loss
CNVPytor	Mini-Lewe	1	121501	135000	13500	Loss
CNVPytor	Minipig	1	121501	135000	13500	Loss
CNVPytor	Potbellied Pig	1	121501	135000	13500	Loss
CNVPytor	Wuzhishan Minipig	1	121501	135000	13500	Loss
CNVPytor	Yucatan Minipig	1	121501	135000	13500	Loss
CNVPytor	Aachen Minipig	1	136001	143500	7500	Loss
CNVPytor	Goettingen Minipig	1	136001	143500	7500	Loss
CNVPytor	Kune Kune	1	136001	143500	7500	Loss
CNVPytor	Mini-Lewe	1	136001	143500	7500	Loss
CNVPytor	Minipig	1	136001	143500	7500	Loss
CNVPytor	Potbellied Pig	1	136001	143500	7500	Loss
CNVPytor	Yucatan Minipig	1	136001	143500	7500	Loss
CNVPytor	Aachen Minipig	1	153001	163000	10000	Loss
CNVPytor	Kune Kune	1	153001	163000	10000	Loss
CNVPytor	Mini-Lewe	1	153001	163000	10000	Loss
CNVPytor	Minipig	1	153001	163000	10000	Loss
CNVPytor	Potbellied Pig	1	153001	163000	10000	Loss
CNVPytor	Yucatan Minipig	1	153001	163000	10000	Loss
CNVPytor	Aachen Minipig	1	157501	168500	11000	Loss
CNVPytor	Kune Kune	1	157501	168500	11000	Loss
CNVPytor	Mini-Lewe	1	157501	168500	11000	Loss
CNVPytor	Minipig	1	157501	168500	11000	Loss
CNVPytor	Potbellied Pig	1	157501	168500	11000	Loss
CNVPytor	Yucatan Minipig	1	157501	168500	11000	Loss
CNVPytor	Aachen Minipig	1	164001	168500	4500	Loss
CNVPytor	Kune Kune	1	164001	168500	4500	Loss
CNVPytor	Mini-Lewe	1	164001	168500	4500	Loss
CNVPytor	Minipig	1	164001	168500	4500	Loss
CNVPytor	Potbellied Pig	1	164001	168500	4500	Loss
CNVPytor	Yucatan Minipig	1	164001	168500	4500	Loss
CNVPytor	Aachen Minipig	1	173501	177500	4000	Loss
CNVPytor	Kune Kune	1	173501	177500	4000	Loss
CNVPytor	Mini-Lewe	1	173501	177500	4000	Loss
CNVPytor	Minipig	1	173501	177500	4000	Loss
CNVPytor	Potbellied Pig	1	173501	177500	4000	Loss
CNVPytor	Yucatan Minipig	1	173501	177500	4000	Loss
CNVPytor	Aachen Minipig	1	173501	183500	10000	Loss
CNVPytor	Kune Kune	1	173501	183500	10000	Loss
CNVPytor	Minipig	1	173501	183500	10000	Loss
CNVPytor	Potbellied Pig	1	173501	183500	10000	Loss
CNVPytor	Yucatan Minipig	1	173501	183500	10000	Loss
CNVPytor	Aachen Minipig	1	185001	187500	2500	Loss
CNVPytor	Goettingen Minipig	1	185001	187500	2500	Loss
CNVPytor	Kune Kune	1	185001	187500	2500	Loss
CNVPytor	Mini-Lewe	1	185001	187500	2500	Loss
CNVPytor	Minipig	1	185001	187500	2500	Loss
CNVPytor	Potbellied Pig	1	185001	187500	2500	Loss
CNVPytor	Yucatan Minipig	1	185001	187500	2500	Loss
CNVPytor	Aachen Minipig	1	192001	208000	16000	Loss
CNVPytor	Goettingen Minipig	1	192001	208000	16000	Loss
CNVPytor	Kune Kune	1	192001	208000	16000	Loss
CNVPytor	Mini-Lewe	1	192001	208000	16000	Loss
CNVPytor	Minipig	1	192001	208000	16000	Loss
CNVPytor	Potbellied Pig	1	192001	208000	16000	Loss
CNVPytor	Wuzhishan Minipig	1	192001	208000	16000	Loss
CNVPytor	Yucatan Minipig	1	192001	208000	16000	Loss
CNVPytor	Aachen Minipig	1	192001	224500	32500	Loss
CNVPytor	Goettingen Minipig	1	192001	224500	32500	Loss
CNVPytor	Kune Kune	1	192001	224500	32500	Loss
CNVPytor	Mini-Lewe	1	192001	224500	32500	Loss
CNVPytor	Minipig	1	192001	224500	32500	Loss
CNVPytor	Potbellied Pig	1	192001	224500	32500	Loss
CNVPytor	Wuzhishan Minipig	1	192001	224500	32500	Loss
CNVPytor	Yucatan Minipig	1	192001	224500	32500	Loss
CNVPytor	Aachen Minipig	1	193501	195000	1500	Loss
CNVPytor	Goettingen Minipig	1	193501	195000	1500	Loss
CNVPytor	Kune Kune	1	193501	195000	1500	Loss
CNVPytor	Mini-Lewe	1	193501	195000	1500	Loss
CNVPytor	Minipig	1	193501	195000	1500	Loss
CNVPytor	Ossabaw	1	193501	195000	1500	Loss
CNVPytor	Potbellied Pig	1	193501	195000	1500	Loss
CNVPytor	Wuzhishan Minipig	1	193501	195000	1500	Loss
CNVPytor	Yucatan Minipig	1	193501	195000	1500	Loss
CNVPytor	Aachen Minipig	1	193501	248000	54500	Loss
CNVPytor	Goettingen Minipig	1	193501	248000	54500	Loss
CNVPytor	Kune Kune	1	193501	248000	54500	Loss
CNVPytor	Mini-Lewe	1	193501	248000	54500	Loss
CNVPytor	Minipig	1	193501	248000	54500	Loss
CNVPytor	Potbellied Pig	1	193501	248000	54500	Loss
CNVPytor	Wuzhishan Minipig	1	193501	248000	54500	Loss
CNVPytor	Yucatan Minipig	1	193501	248000	54500	Loss
CNVPytor	Aachen Minipig	1	198001	224500	26500	Loss
CNVPytor	Goettingen Minipig	1	198001	224500	26500	Loss
CNVPytor	Kune Kune	1	198001	224500	26500	Loss
CNVPytor	Mini-Lewe	1	198001	224500	26500	Loss
CNVPytor	Minipig	1	198001	224500	26500	Loss
CNVPytor	Potbellied Pig	1	198001	224500	26500	Loss
CNVPytor	Wuzhishan Minipig	1	198001	224500	26500	Loss
CNVPytor	Yucatan Minipig	1	198001	224500	26500	Loss
CNVPytor	Aachen Minipig	1	209001	258000	49000	Loss
CNVPytor	Goettingen Minipig	1	209001	258000	49000	Loss
CNVPytor	Kune Kune	1	209001	258000	49000	Loss
CNVPytor	Mini-Lewe	1	209001	258000	49000	Loss
CNVPytor	Minipig	1	209001	258000	49000	Loss
CNVPytor	Potbellied Pig	1	209001	258000	49000	Loss
CNVPytor	Wuzhishan Minipig	1	209001	258000	49000	Loss
CNVPytor	Yucatan Minipig	1	209001	258000	49000	Loss
CNVPytor	Aachen Minipig	1	225501	228500	3000	Loss
CNVPytor	Goettingen Minipig	1	225501	228500	3000	Loss
CNVPytor	Kune Kune	1	225501	228500	3000	Loss
CNVPytor	Mini-Lewe	1	225501	228500	3000	Loss
CNVPytor	Minipig	1	225501	228500	3000	Loss
CNVPytor	Potbellied Pig	1	225501	228500	3000	Loss
CNVPytor	Wuzhishan Minipig	1	225501	228500	3000	Loss
CNVPytor	Yucatan Minipig	1	225501	228500	3000	Loss
CNVPytor	Aachen Minipig	1	230001	258000	28000	Loss
CNVPytor	Goettingen Minipig	1	230001	258000	28000	Loss
CNVPytor	Kune Kune	1	230001	258000	28000	Loss
CNVPytor	Mini-Lewe	1	230001	258000	28000	Loss
CNVPytor	Minipig	1	230001	258000	28000	Loss
CNVPytor	Potbellied Pig	1	230001	258000	28000	Loss
CNVPytor	Wuzhishan Minipig	1	230001	258000	28000	Loss
CNVPytor	Yucatan Minipig	1	230001	258000	28000	Loss
Delly	Aachen Minipig	1	232702	234473	1772	Loss
Delly	Kune Kune	1	232702	234473	1772	Loss
Delly	Minipig	1	232702	234473	1772	Loss
Delly	Ossabaw	1	232702	234473	1772	Loss
Delly	Potbellied Pig	1	232702	234473	1772	Loss
Delly	Wuzhishan Minipig	1	232702	234473	1772	Loss
Smoove	Ossabaw	1	233410	234012	603	Loss
Smoove	Yucatan Minipig	1	233410	234012	603	Loss
Smoove	Wuzhishan Minipig	1	233788	234483	696	Loss
Smoove	Goettingen Minipig	1	248173	248280	108	Loss
CNVPytor	Aachen Minipig	1	248501	258000	9500	Loss
CNVPytor	Goettingen Minipig	1	248501	258000	9500	Loss
CNVPytor	Kune Kune	1	248501	258000	9500	Loss
CNVPytor	Mini-Lewe	1	248501	258000	9500	Loss
CNVPytor	Minipig	1	248501	258000	9500	Loss
CNVPytor	Potbellied Pig	1	248501	258000	9500	Loss
CNVPytor	Wuzhishan Minipig	1	248501	258000	9500	Loss
CNVPytor	Yucatan Minipig	1	248501	258000	9500	Loss
CNVPytor	Aachen Minipig	1	261001	265000	4000	Loss
CNVPytor	Kune Kune	1	261001	265000	4000	Loss
CNVPytor	Minipig	1	261001	265000	4000	Loss
CNVPytor	Potbellied Pig	1	261001	265000	4000	Loss
CNVPytor	Yucatan Minipig	1	261001	265000	4000	Loss
CNVPytor	Aachen Minipig	1	269501	701000	431500	Loss
CNVPytor	Kune Kune	1	269501	701000	431500	Loss
CNVPytor	Mini-Lewe	1	269501	701000	431500	Loss
CNVPytor	Minipig	1	269501	701000	431500	Loss
CNVPytor	Potbellied Pig	1	269501	701000	431500	Loss
CNVPytor	Yucatan Minipig	1	269501	701000	431500	Loss
CNVPytor	Aachen Minipig	1	270501	319500	49000	Loss
CNVPytor	Goettingen Minipig	1	270501	319500	49000	Loss
CNVPytor	Kune Kune	1	270501	319500	49000	Loss
CNVPytor	Mini-Lewe	1	270501	319500	49000	Loss
CNVPytor	Minipig	1	270501	319500	49000	Loss
CNVPytor	Potbellied Pig	1	270501	319500	49000	Loss
CNVPytor	Wuzhishan Minipig	1	270501	319500	49000	Loss
CNVPytor	Yucatan Minipig	1	270501	319500	49000	Loss
CNVPytor	Aachen Minipig	1	272001	279500	7500	Loss
CNVPytor	Goettingen Minipig	1	272001	279500	7500	Loss
CNVPytor	Kune Kune	1	272001	279500	7500	Loss
CNVPytor	Mini-Lewe	1	272001	279500	7500	Loss
CNVPytor	Minipig	1	272001	279500	7500	Loss
CNVPytor	Potbellied Pig	1	272001	279500	7500	Loss
CNVPytor	Wuzhishan Minipig	1	272001	279500	7500	Loss
CNVPytor	Yucatan Minipig	1	272001	279500	7500	Loss
CNVPytor	Aachen Minipig	1	276501	279500	3000	Loss
CNVPytor	Goettingen Minipig	1	276501	279500	3000	Loss
CNVPytor	Kune Kune	1	276501	279500	3000	Loss
CNVPytor	Minipig	1	276501	279500	3000	Loss
CNVPytor	Potbellied Pig	1	276501	279500	3000	Loss
CNVPytor	Yucatan Minipig	1	276501	279500	3000	Loss
Smoove	Ossabaw	1	277458	278063	606	Gain
Smoove	Yucatan Minipig	1	277458	278063	606	Gain
Smoove	Yucatan Minipig	1	277818	278201	384	Loss
Smoove	Wuzhishan Minipig	1	277862	278155	294	Gain
CNVPytor	Aachen Minipig	1	280501	333000	52500	Loss
CNVPytor	Goettingen Minipig	1	280501	333000	52500	Loss
CNVPytor	Kune Kune	1	280501	333000	52500	Loss
CNVPytor	Mini-Lewe	1	280501	333000	52500	Loss
CNVPytor	Minipig	1	280501	333000	52500	Loss
CNVPytor	Potbellied Pig	1	280501	333000	52500	Loss
CNVPytor	Wuzhishan Minipig	1	280501	333000	52500	Loss
CNVPytor	Yucatan Minipig	1	280501	333000	52500	Loss
CNVPytor	Aachen Minipig	1	282501	291500	9000	Loss
CNVPytor	Goettingen Minipig	1	282501	291500	9000	Loss
CNVPytor	Kune Kune	1	282501	291500	9000	Loss
CNVPytor	Mini-Lewe	1	282501	291500	9000	Loss
CNVPytor	Minipig	1	282501	291500	9000	Loss
CNVPytor	Potbellied Pig	1	282501	291500	9000	Loss
CNVPytor	Wuzhishan Minipig	1	282501	291500	9000	Loss
CNVPytor	Yucatan Minipig	1	282501	291500	9000	Loss
CNVPytor	Aachen Minipig	1	282501	310500	28000	Loss
CNVPytor	Goettingen Minipig	1	282501	310500	28000	Loss
CNVPytor	Kune Kune	1	282501	310500	28000	Loss
CNVPytor	Mini-Lewe	1	282501	310500	28000	Loss
CNVPytor	Minipig	1	282501	310500	28000	Loss
CNVPytor	Potbellied Pig	1	282501	310500	28000	Loss
CNVPytor	Wuzhishan Minipig	1	282501	310500	28000	Loss
CNVPytor	Yucatan Minipig	1	282501	310500	28000	Loss
Delly	Goettingen Minipig	1	289702	289934	233	Loss
Delly	Kune Kune	1	289702	289934	233	Loss
Delly	Yucatan Minipig	1	289702	289934	233	Loss
CNVPytor	Aachen Minipig	1	293001	310500	17500	Loss
CNVPytor	Goettingen Minipig	1	293001	310500	17500	Loss
CNVPytor	Kune Kune	1	293001	310500	17500	Loss
CNVPytor	Mini-Lewe	1	293001	310500	17500	Loss
CNVPytor	Minipig	1	293001	310500	17500	Loss
CNVPytor	Potbellied Pig	1	293001	310500	17500	Loss
CNVPytor	Wuzhishan Minipig	1	293001	310500	17500	Loss
CNVPytor	Yucatan Minipig	1	293001	310500	17500	Loss
CNVPytor	Aachen Minipig	1	293501	306000	12500	Loss
CNVPytor	Goettingen Minipig	1	293501	306000	12500	Loss
CNVPytor	Kune Kune	1	293501	306000	12500	Loss
CNVPytor	Mini-Lewe	1	293501	306000	12500	Loss
CNVPytor	Minipig	1	293501	306000	12500	Loss
CNVPytor	Potbellied Pig	1	293501	306000	12500	Loss
CNVPytor	Wuzhishan Minipig	1	293501	306000	12500	Loss
CNVPytor	Yucatan Minipig	1	293501	306000	12500	Loss
CNVPytor	Aachen Minipig	1	307501	310500	3000	Loss
CNVPytor	Goettingen Minipig	1	307501	310500	3000	Loss
CNVPytor	Kune Kune	1	307501	310500	3000	Loss
CNVPytor	Mini-Lewe	1	307501	310500	3000	Loss
CNVPytor	Minipig	1	307501	310500	3000	Loss
CNVPytor	Potbellied Pig	1	307501	310500	3000	Loss
CNVPytor	Wuzhishan Minipig	1	307501	310500	3000	Loss
CNVPytor	Yucatan Minipig	1	307501	310500	3000	Loss
CNVPytor	Aachen Minipig	1	311501	322000	10500	Loss
CNVPytor	Kune Kune	1	311501	322000	10500	Loss
CNVPytor	Mini-Lewe	1	311501	322000	10500	Loss
CNVPytor	Minipig	1	311501	322000	10500	Loss
CNVPytor	Potbellied Pig	1	311501	322000	10500	Loss
CNVPytor	Yucatan Minipig	1	311501	322000	10500	Loss
CNVPytor	Aachen Minipig	1	325001	332500	7500	Loss
CNVPytor	Goettingen Minipig	1	325001	332500	7500	Loss
CNVPytor	Kune Kune	1	325001	332500	7500	Loss
CNVPytor	Mini-Lewe	1	325001	332500	7500	Loss
CNVPytor	Minipig	1	325001	332500	7500	Loss
CNVPytor	Potbellied Pig	1	325001	332500	7500	Loss
CNVPytor	Wuzhishan Minipig	1	325001	332500	7500	Loss
CNVPytor	Yucatan Minipig	1	325001	332500	7500	Loss
CNVPytor	Aachen Minipig	1	337501	399500	62000	Loss
CNVPytor	Goettingen Minipig	1	337501	399500	62000	Loss
CNVPytor	Kune Kune	1	337501	399500	62000	Loss
CNVPytor	Mini-Lewe	1	337501	399500	62000	Loss
CNVPytor	Minipig	1	337501	399500	62000	Loss
CNVPytor	Potbellied Pig	1	337501	399500	62000	Loss
CNVPytor	Wuzhishan Minipig	1	337501	399500	62000	Loss
CNVPytor	Yucatan Minipig	1	337501	399500	62000	Loss
CNVPytor	Aachen Minipig	1	339001	353000	14000	Loss
CNVPytor	Goettingen Minipig	1	339001	353000	14000	Loss
CNVPytor	Kune Kune	1	339001	353000	14000	Loss
CNVPytor	Mini-Lewe	1	339001	353000	14000	Loss
CNVPytor	Minipig	1	339001	353000	14000	Loss
CNVPytor	Potbellied Pig	1	339001	353000	14000	Loss
CNVPytor	Wuzhishan Minipig	1	339001	353000	14000	Loss
CNVPytor	Yucatan Minipig	1	339001	353000	14000	Loss
CNVPytor	Aachen Minipig	1	354001	358000	4000	Loss
CNVPytor	Goettingen Minipig	1	354001	358000	4000	Loss
CNVPytor	Kune Kune	1	354001	358000	4000	Loss
CNVPytor	Mini-Lewe	1	354001	358000	4000	Loss
CNVPytor	Minipig	1	354001	358000	4000	Loss
CNVPytor	Potbellied Pig	1	354001	358000	4000	Loss
CNVPytor	Wuzhishan Minipig	1	354001	358000	4000	Loss
CNVPytor	Yucatan Minipig	1	354001	358000	4000	Loss
CNVPytor	Aachen Minipig	1	359001	365500	6500	Loss
CNVPytor	Goettingen Minipig	1	359001	365500	6500	Loss
CNVPytor	Kune Kune	1	359001	365500	6500	Loss
CNVPytor	Mini-Lewe	1	359001	365500	6500	Loss
CNVPytor	Minipig	1	359001	365500	6500	Loss
CNVPytor	Ossabaw	1	359001	365500	6500	Loss
CNVPytor	Potbellied Pig	1	359001	365500	6500	Loss
CNVPytor	Wuzhishan Minipig	1	359001	365500	6500	Loss
CNVPytor	Yucatan Minipig	1	359001	365500	6500	Loss
CNVPytor	Aachen Minipig	1	367001	374500	7500	Loss
CNVPytor	Goettingen Minipig	1	367001	374500	7500	Loss
CNVPytor	Kune Kune	1	367001	374500	7500	Loss
CNVPytor	Mini-Lewe	1	367001	374500	7500	Loss
CNVPytor	Minipig	1	367001	374500	7500	Loss
CNVPytor	Potbellied Pig	1	367001	374500	7500	Loss
CNVPytor	Wuzhishan Minipig	1	367001	374500	7500	Loss
CNVPytor	Yucatan Minipig	1	367001	374500	7500	Loss
CNVPytor	Aachen Minipig	1	367501	395000	27500	Loss
CNVPytor	Goettingen Minipig	1	367501	395000	27500	Loss
CNVPytor	Kune Kune	1	367501	395000	27500	Loss
CNVPytor	Mini-Lewe	1	367501	395000	27500	Loss
CNVPytor	Minipig	1	367501	395000	27500	Loss
CNVPytor	Potbellied Pig	1	367501	395000	27500	Loss
CNVPytor	Wuzhishan Minipig	1	367501	395000	27500	Loss
CNVPytor	Yucatan Minipig	1	367501	395000	27500	Loss
CNVPytor	Aachen Minipig	1	375501	395000	19500	Loss
CNVPytor	Goettingen Minipig	1	375501	395000	19500	Loss
CNVPytor	Kune Kune	1	375501	395000	19500	Loss
CNVPytor	Mini-Lewe	1	375501	395000	19500	Loss
CNVPytor	Minipig	1	375501	395000	19500	Loss
CNVPytor	Potbellied Pig	1	375501	395000	19500	Loss
CNVPytor	Wuzhishan Minipig	1	375501	395000	19500	Loss
CNVPytor	Yucatan Minipig	1	375501	395000	19500	Loss
Delly	Aachen Minipig	1	392602	393419	818	Loss
Delly	Kune Kune	1	392602	393419	818	Loss
Delly	Minipig	1	392602	393419	818	Loss
Delly	Potbellied Pig	1	392602	393419	818	Loss
Delly	Wuzhishan Minipig	1	392602	393419	818	Loss
Smoove	Aachen Minipig	1	392681	393369	689	Loss
Smoove	Minipig	1	392681	393369	689	Loss
Smoove	Wuzhishan Minipig	1	392681	393369	689	Loss
CNVPytor	Aachen Minipig	1	400501	480000	79500	Loss
CNVPytor	Goettingen Minipig	1	400501	480000	79500	Loss
CNVPytor	Kune Kune	1	400501	480000	79500	Loss
CNVPytor	Mini-Lewe	1	400501	480000	79500	Loss
CNVPytor	Minipig	1	400501	480000	79500	Loss
CNVPytor	Potbellied Pig	1	400501	480000	79500	Loss
CNVPytor	Wuzhishan Minipig	1	400501	480000	79500	Loss
CNVPytor	Yucatan Minipig	1	400501	480000	79500	Loss
CNVPytor	Aachen Minipig	1	401001	414000	13000	Loss
CNVPytor	Goettingen Minipig	1	401001	414000	13000	Loss
CNVPytor	Kune Kune	1	401001	414000	13000	Loss
CNVPytor	Mini-Lewe	1	401001	414000	13000	Loss
CNVPytor	Minipig	1	401001	414000	13000	Loss
CNVPytor	Potbellied Pig	1	401001	414000	13000	Loss
CNVPytor	Wuzhishan Minipig	1	401001	414000	13000	Loss
CNVPytor	Yucatan Minipig	1	401001	414000	13000	Loss
CNVPytor	Aachen Minipig	1	401001	479500	78500	Loss
CNVPytor	Goettingen Minipig	1	401001	479500	78500	Loss
CNVPytor	Kune Kune	1	401001	479500	78500	Loss
CNVPytor	Mini-Lewe	1	401001	479500	78500	Loss
CNVPytor	Minipig	1	401001	479500	78500	Loss
CNVPytor	Potbellied Pig	1	401001	479500	78500	Loss
CNVPytor	Wuzhishan Minipig	1	401001	479500	78500	Loss
CNVPytor	Yucatan Minipig	1	401001	479500	78500	Loss
CNVPytor	Aachen Minipig	1	426001	458000	32000	Loss
CNVPytor	Goettingen Minipig	1	426001	458000	32000	Loss
CNVPytor	Kune Kune	1	426001	458000	32000	Loss
CNVPytor	Mini-Lewe	1	426001	458000	32000	Loss
CNVPytor	Minipig	1	426001	458000	32000	Loss
CNVPytor	Potbellied Pig	1	426001	458000	32000	Loss
CNVPytor	Wuzhishan Minipig	1	426001	458000	32000	Loss
CNVPytor	Yucatan Minipig	1	426001	458000	32000	Loss
Smoove	Wuzhishan Minipig	1	433826	434061	236	Loss
Delly	Aachen Minipig	1	437360	442661	5302	Loss
Delly	Goettingen Minipig	1	437360	442661	5302	Loss
Delly	Kune Kune	1	437360	442661	5302	Loss
Delly	Mini-Lewe	1	437360	442661	5302	Loss
Delly	Minipig	1	437360	442661	5302	Loss
Delly	Ossabaw	1	437360	442661	5302	Loss
Delly	Potbellied Pig	1	437360	442661	5302	Loss
Delly	Wuzhishan Minipig	1	437360	442661	5302	Loss
Delly	Yucatan Minipig	1	437360	442661	5302	Loss
Smoove	Kune Kune	1	440912	442439	1528	Loss
Smoove	Ossabaw	1	440912	442439	1528	Loss
Smoove	Aachen Minipig	1	456032	456133	102	Loss
Smoove	Goettingen Minipig	1	456032	456133	102	Loss
Smoove	Kune Kune	1	456032	456133	102	Loss
Smoove	Minipig	1	456032	456133	102	Loss
Smoove	Ossabaw	1	456032	456133	102	Loss
Smoove	Potbellied Pig	1	456032	456133	102	Loss
Smoove	Wuzhishan Minipig	1	456032	456133	102	Loss
Smoove	Yucatan Minipig	1	456032	456133	102	Loss
CNVPytor	Aachen Minipig	1	461501	479500	18000	Loss
CNVPytor	Goettingen Minipig	1	461501	479500	18000	Loss
CNVPytor	Kune Kune	1	461501	479500	18000	Loss
CNVPytor	Mini-Lewe	1	461501	479500	18000	Loss
CNVPytor	Minipig	1	461501	479500	18000	Loss
CNVPytor	Potbellied Pig	1	461501	479500	18000	Loss
CNVPytor	Wuzhishan Minipig	1	461501	479500	18000	Loss
CNVPytor	Yucatan Minipig	1	461501	479500	18000	Loss
Delly	Aachen Minipig	1	480587	484566	3980	Loss
Delly	Wuzhishan Minipig	1	480587	484566	3980	Loss
Smoove	Aachen Minipig	1	480685	485074	4390	Loss
Smoove	Wuzhishan Minipig	1	480685	485074	4390	Loss
CNVPytor	Aachen Minipig	1	481001	484500	3500	Loss
CNVPytor	Goettingen Minipig	1	481001	484500	3500	Loss
CNVPytor	Wuzhishan Minipig	1	481001	484500	3500	Loss
GATK gCNV	Wuzhishan Minipig	1	481001	485000	4000	Loss
CNVPytor	Aachen Minipig	1	488001	491000	3000	Loss
CNVPytor	Goettingen Minipig	1	488001	491000	3000	Loss
CNVPytor	Kune Kune	1	488001	491000	3000	Loss
CNVPytor	Mini-Lewe	1	488001	491000	3000	Loss
CNVPytor	Minipig	1	488001	491000	3000	Loss
CNVPytor	Potbellied Pig	1	488001	491000	3000	Loss
CNVPytor	Wuzhishan Minipig	1	488001	491000	3000	Loss
CNVPytor	Yucatan Minipig	1	488001	491000	3000	Loss
CNVPytor	Aachen Minipig	1	488001	494000	6000	Loss
CNVPytor	Goettingen Minipig	1	488001	494000	6000	Loss
CNVPytor	Kune Kune	1	488001	494000	6000	Loss
CNVPytor	Mini-Lewe	1	488001	494000	6000	Loss
CNVPytor	Minipig	1	488001	494000	6000	Loss
CNVPytor	Potbellied Pig	1	488001	494000	6000	Loss
CNVPytor	Wuzhishan Minipig	1	488001	494000	6000	Loss
CNVPytor	Yucatan Minipig	1	488001	494000	6000	Loss
CNVPytor	Aachen Minipig	1	488001	503500	15500	Loss
CNVPytor	Goettingen Minipig	1	488001	503500	15500	Loss
CNVPytor	Kune Kune	1	488001	503500	15500	Loss
CNVPytor	Mini-Lewe	1	488001	503500	15500	Loss
CNVPytor	Minipig	1	488001	503500	15500	Loss
CNVPytor	Potbellied Pig	1	488001	503500	15500	Loss
CNVPytor	Wuzhishan Minipig	1	488001	503500	15500	Loss
CNVPytor	Yucatan Minipig	1	488001	503500	15500	Loss
Smoove	Yucatan Minipig	1	498072	498463	392	Gain
Delly	Aachen Minipig	1	498106	498988	883	Loss
Delly	Kune Kune	1	498106	498988	883	Loss
Delly	Mini-Lewe	1	498106	498988	883	Loss
Delly	Minipig	1	498106	498988	883	Loss
Delly	Wuzhishan Minipig	1	498106	498988	883	Loss
Smoove	Minipig	1	498133	498607	475	Loss
Smoove	Kune Kune	1	498185	498927	743	Loss
Smoove	Minipig	1	498185	498927	743	Loss
Smoove	Wuzhishan Minipig	1	498185	498927	743	Loss
Smoove	Minipig	1	498290	499029	740	Loss
Delly	Aachen Minipig	1	498336	498960	625	Loss
Delly	Goettingen Minipig	1	498336	498960	625	Loss
Delly	Kune Kune	1	498336	498960	625	Loss
Delly	Mini-Lewe	1	498336	498960	625	Loss
Delly	Minipig	1	498336	498960	625	Loss
Delly	Ossabaw	1	498336	498960	625	Loss
Delly	Potbellied Pig	1	498336	498960	625	Loss
Delly	Wuzhishan Minipig	1	498336	498960	625	Loss
Smoove	Aachen Minipig	1	498363	498943	581	Loss
Smoove	Kune Kune	1	498363	498943	581	Loss
Smoove	Minipig	1	498363	498943	581	Loss
Smoove	Potbellied Pig	1	498363	498943	581	Loss
Smoove	Wuzhishan Minipig	1	498363	498943	581	Loss
Smoove	Kune Kune	1	498928	499170	243	Gain
Smoove	Minipig	1	498928	499170	243	Gain
Smoove	Ossabaw	1	498928	499170	243	Gain
Smoove	Potbellied Pig	1	498928	499170	243	Gain
Smoove	Wuzhishan Minipig	1	498928	499170	243	Gain
Smoove	Aachen Minipig	1	499074	499458	385	Loss
CNVPytor	Aachen Minipig	1	499501	503000	3500	Loss
CNVPytor	Goettingen Minipig	1	499501	503000	3500	Loss
CNVPytor	Kune Kune	1	499501	503000	3500	Loss
CNVPytor	Mini-Lewe	1	499501	503000	3500	Loss
CNVPytor	Minipig	1	499501	503000	3500	Loss
CNVPytor	Potbellied Pig	1	499501	503000	3500	Loss
CNVPytor	Wuzhishan Minipig	1	499501	503000	3500	Loss
CNVPytor	Yucatan Minipig	1	499501	503000	3500	Loss
CNVPytor	Aachen Minipig	1	500501	503000	2500	Loss
CNVPytor	Goettingen Minipig	1	500501	503000	2500	Loss
CNVPytor	Kune Kune	1	500501	503000	2500	Loss
CNVPytor	Mini-Lewe	1	500501	503000	2500	Loss
CNVPytor	Minipig	1	500501	503000	2500	Loss
CNVPytor	Potbellied Pig	1	500501	503000	2500	Loss
CNVPytor	Wuzhishan Minipig	1	500501	503000	2500	Loss
CNVPytor	Yucatan Minipig	1	500501	503000	2500	Loss
CNVPytor	Yucatan Minipig	1	505001	586500	81500	Loss
CNVPytor	Aachen Minipig	1	505501	513500	8000	Loss
CNVPytor	Goettingen Minipig	1	505501	513500	8000	Loss
CNVPytor	Kune Kune	1	505501	513500	8000	Loss
CNVPytor	Mini-Lewe	1	505501	513500	8000	Loss
CNVPytor	Minipig	1	505501	513500	8000	Loss
CNVPytor	Potbellied Pig	1	505501	513500	8000	Loss
CNVPytor	Wuzhishan Minipig	1	505501	513500	8000	Loss
CNVPytor	Yucatan Minipig	1	505501	513500	8000	Loss
CNVPytor	Aachen Minipig	1	518501	540500	22000	Loss
CNVPytor	Kune Kune	1	518501	540500	22000	Loss
CNVPytor	Minipig	1	518501	540500	22000	Loss
CNVPytor	Potbellied Pig	1	518501	540500	22000	Loss
CNVPytor	Yucatan Minipig	1	518501	540500	22000	Loss
CNVPytor	Yucatan Minipig	1	520001	585500	65500	Loss
CNVPytor	Kune Kune	1	523001	530500	7500	Loss
CNVPytor	Minipig	1	523001	530500	7500	Loss
CNVPytor	Potbellied Pig	1	523001	530500	7500	Loss
Smoove	Aachen Minipig	1	525339	525601	263	Loss
Smoove	Goettingen Minipig	1	525339	525601	263	Loss
Smoove	Potbellied Pig	1	525339	525601	263	Loss
CNVPytor	Aachen Minipig	1	530501	533500	3000	Loss
CNVPytor	Goettingen Minipig	1	530501	533500	3000	Loss
CNVPytor	Kune Kune	1	530501	533500	3000	Loss
CNVPytor	Minipig	1	530501	533500	3000	Loss
CNVPytor	Potbellied Pig	1	530501	533500	3000	Loss
CNVPytor	Wuzhishan Minipig	1	530501	533500	3000	Loss
CNVPytor	Yucatan Minipig	1	530501	533500	3000	Loss
CNVPytor	Aachen Minipig	1	530501	542000	11500	Loss
CNVPytor	Kune Kune	1	530501	542000	11500	Loss
CNVPytor	Minipig	1	530501	542000	11500	Loss
CNVPytor	Potbellied Pig	1	530501	542000	11500	Loss
CNVPytor	Yucatan Minipig	1	530501	542000	11500	Loss
Smoove	Goettingen Minipig	1	533949	534059	111	Loss
Smoove	Wuzhishan Minipig	1	533949	534059	111	Loss
CNVPytor	Aachen Minipig	1	538501	546000	7500	Loss
CNVPytor	Kune Kune	1	538501	546000	7500	Loss
CNVPytor	Minipig	1	538501	546000	7500	Loss
CNVPytor	Potbellied Pig	1	538501	546000	7500	Loss
CNVPytor	Yucatan Minipig	1	538501	546000	7500	Loss
CNVPytor	Kune Kune	1	547501	552000	4500	Loss
CNVPytor	Minipig	1	547501	552000	4500	Loss
CNVPytor	Potbellied Pig	1	547501	552000	4500	Loss
CNVPytor	Aachen Minipig	1	550501	551500	1000	Loss
CNVPytor	Goettingen Minipig	1	550501	551500	1000	Loss
CNVPytor	Kune Kune	1	550501	551500	1000	Loss
CNVPytor	Mini-Lewe	1	550501	551500	1000	Loss
CNVPytor	Minipig	1	550501	551500	1000	Loss
CNVPytor	Potbellied Pig	1	550501	551500	1000	Loss
CNVPytor	Wuzhishan Minipig	1	550501	551500	1000	Loss
CNVPytor	Yucatan Minipig	1	550501	551500	1000	Loss
CNVPytor	Potbellied Pig	1	550501	559500	9000	Gain
CNVPytor	Yucatan Minipig	1	550501	559500	9000	Loss
CNVPytor	Aachen Minipig	1	552001	555000	3000	Loss
CNVPytor	Kune Kune	1	552001	555000	3000	Loss
CNVPytor	Mini-Lewe	1	552001	555000	3000	Loss
CNVPytor	Minipig	1	552001	555000	3000	Loss
CNVPytor	Potbellied Pig	1	552001	555000	3000	Loss
CNVPytor	Yucatan Minipig	1	552001	555000	3000	Loss
CNVPytor	Potbellied Pig	1	555501	558000	2500	Gain
CNVPytor	Goettingen Minipig	1	555501	558000	2500	Loss
CNVPytor	Ossabaw	1	555501	558000	2500	Loss
CNVPytor	Wuzhishan Minipig	1	555501	558000	2500	Loss
CNVPytor	Yucatan Minipig	1	555501	558000	2500	Loss
CNVPytor	Aachen Minipig	1	565501	572000	6500	Loss
CNVPytor	Goettingen Minipig	1	565501	572000	6500	Loss
CNVPytor	Kune Kune	1	565501	572000	6500	Loss
CNVPytor	Mini-Lewe	1	565501	572000	6500	Loss
CNVPytor	Minipig	1	565501	572000	6500	Loss
CNVPytor	Potbellied Pig	1	565501	572000	6500	Loss
CNVPytor	Wuzhishan Minipig	1	565501	572000	6500	Loss
CNVPytor	Yucatan Minipig	1	565501	572000	6500	Loss
CNVPytor	Wuzhishan Minipig	1	565501	585500	20000	Loss
CNVPytor	Aachen Minipig	1	577501	585500	8000	Loss
CNVPytor	Goettingen Minipig	1	577501	585500	8000	Loss
CNVPytor	Kune Kune	1	577501	585500	8000	Loss
CNVPytor	Mini-Lewe	1	577501	585500	8000	Loss
CNVPytor	Minipig	1	577501	585500	8000	Loss
CNVPytor	Potbellied Pig	1	577501	585500	8000	Loss
CNVPytor	Wuzhishan Minipig	1	577501	585500	8000	Loss
CNVPytor	Yucatan Minipig	1	577501	585500	8000	Loss
CNVPytor	Aachen Minipig	1	581501	585500	4000	Loss
CNVPytor	Goettingen Minipig	1	581501	585500	4000	Loss
CNVPytor	Kune Kune	1	581501	585500	4000	Loss
CNVPytor	Mini-Lewe	1	581501	585500	4000	Loss
CNVPytor	Minipig	1	581501	585500	4000	Loss
CNVPytor	Potbellied Pig	1	581501	585500	4000	Loss
CNVPytor	Wuzhishan Minipig	1	581501	585500	4000	Loss
CNVPytor	Yucatan Minipig	1	581501	585500	4000	Loss
CNVPytor	Aachen Minipig	1	591501	595000	3500	Loss
CNVPytor	Goettingen Minipig	1	591501	595000	3500	Loss
CNVPytor	Kune Kune	1	591501	595000	3500	Loss
CNVPytor	Mini-Lewe	1	591501	595000	3500	Loss
CNVPytor	Minipig	1	591501	595000	3500	Loss
CNVPytor	Potbellied Pig	1	591501	595000	3500	Loss
CNVPytor	Wuzhishan Minipig	1	591501	595000	3500	Loss
CNVPytor	Yucatan Minipig	1	591501	595000	3500	Loss
CNVPytor	Aachen Minipig	1	591501	601500	10000	Loss
CNVPytor	Goettingen Minipig	1	591501	601500	10000	Loss
CNVPytor	Kune Kune	1	591501	601500	10000	Loss
CNVPytor	Mini-Lewe	1	591501	601500	10000	Loss
CNVPytor	Minipig	1	591501	601500	10000	Loss
CNVPytor	Potbellied Pig	1	591501	601500	10000	Loss
CNVPytor	Wuzhishan Minipig	1	591501	601500	10000	Loss
CNVPytor	Yucatan Minipig	1	591501	601500	10000	Loss
CNVPytor	Aachen Minipig	1	591501	614500	23000	Loss
CNVPytor	Goettingen Minipig	1	591501	614500	23000	Loss
CNVPytor	Kune Kune	1	591501	614500	23000	Loss
CNVPytor	Mini-Lewe	1	591501	614500	23000	Loss
CNVPytor	Minipig	1	591501	614500	23000	Loss
CNVPytor	Potbellied Pig	1	591501	614500	23000	Loss
CNVPytor	Wuzhishan Minipig	1	591501	614500	23000	Loss
CNVPytor	Yucatan Minipig	1	591501	614500	23000	Loss
CNVPytor	Aachen Minipig	1	602501	605500	3000	Loss
CNVPytor	Goettingen Minipig	1	602501	605500	3000	Loss
CNVPytor	Kune Kune	1	602501	605500	3000	Loss
CNVPytor	Mini-Lewe	1	602501	605500	3000	Loss
CNVPytor	Minipig	1	602501	605500	3000	Loss
CNVPytor	Potbellied Pig	1	602501	605500	3000	Loss
CNVPytor	Wuzhishan Minipig	1	602501	605500	3000	Loss
CNVPytor	Yucatan Minipig	1	602501	605500	3000	Loss
CNVPytor	Aachen Minipig	1	602501	614500	12000	Loss
CNVPytor	Kune Kune	1	602501	614500	12000	Loss
CNVPytor	Mini-Lewe	1	602501	614500	12000	Loss
CNVPytor	Minipig	1	602501	614500	12000	Loss
CNVPytor	Potbellied Pig	1	602501	614500	12000	Loss
CNVPytor	Yucatan Minipig	1	602501	614500	12000	Loss
CNVPytor	Aachen Minipig	1	616501	622500	6000	Loss
CNVPytor	Kune Kune	1	616501	622500	6000	Loss
CNVPytor	Mini-Lewe	1	616501	622500	6000	Loss
CNVPytor	Minipig	1	616501	622500	6000	Loss
CNVPytor	Potbellied Pig	1	616501	622500	6000	Loss
CNVPytor	Yucatan Minipig	1	616501	622500	6000	Loss
Smoove	Goettingen Minipig	1	626153	626268	116	Loss
CNVPytor	Aachen Minipig	1	626501	637000	10500	Loss
CNVPytor	Goettingen Minipig	1	626501	637000	10500	Loss
CNVPytor	Kune Kune	1	626501	637000	10500	Loss
CNVPytor	Mini-Lewe	1	626501	637000	10500	Loss
CNVPytor	Minipig	1	626501	637000	10500	Loss
CNVPytor	Potbellied Pig	1	626501	637000	10500	Loss
CNVPytor	Wuzhishan Minipig	1	626501	637000	10500	Loss
CNVPytor	Yucatan Minipig	1	626501	637000	10500	Loss
CNVPytor	Aachen Minipig	1	626501	654500	28000	Loss
CNVPytor	Kune Kune	1	626501	654500	28000	Loss
CNVPytor	Minipig	1	626501	654500	28000	Loss
CNVPytor	Potbellied Pig	1	626501	654500	28000	Loss
CNVPytor	Yucatan Minipig	1	626501	654500	28000	Loss
CNVPytor	Aachen Minipig	1	626501	694000	67500	Loss
CNVPytor	Kune Kune	1	626501	694000	67500	Loss
CNVPytor	Minipig	1	626501	694000	67500	Loss
CNVPytor	Potbellied Pig	1	626501	694000	67500	Loss
CNVPytor	Yucatan Minipig	1	626501	694000	67500	Loss
Smoove	Goettingen Minipig	1	631971	632154	184	Loss
CNVPytor	Aachen Minipig	1	638501	694000	55500	Loss
CNVPytor	Kune Kune	1	638501	694000	55500	Loss
CNVPytor	Minipig	1	638501	694000	55500	Loss
CNVPytor	Potbellied Pig	1	638501	694000	55500	Loss
CNVPytor	Yucatan Minipig	1	638501	694000	55500	Loss
CNVPytor	Aachen Minipig	1	644501	653000	8500	Loss
CNVPytor	Kune Kune	1	644501	653000	8500	Loss
CNVPytor	Mini-Lewe	1	644501	653000	8500	Loss
CNVPytor	Minipig	1	644501	653000	8500	Loss
CNVPytor	Potbellied Pig	1	644501	653000	8500	Loss
CNVPytor	Yucatan Minipig	1	644501	653000	8500	Loss
CNVPytor	Aachen Minipig	1	654501	662500	8000	Loss
CNVPytor	Kune Kune	1	654501	662500	8000	Loss
CNVPytor	Minipig	1	654501	662500	8000	Loss
CNVPytor	Potbellied Pig	1	654501	662500	8000	Loss
CNVPytor	Yucatan Minipig	1	654501	662500	8000	Loss
CNVPytor	Aachen Minipig	1	655001	658000	3000	Loss
CNVPytor	Goettingen Minipig	1	655001	658000	3000	Loss
CNVPytor	Kune Kune	1	655001	658000	3000	Loss
CNVPytor	Mini-Lewe	1	655001	658000	3000	Loss
CNVPytor	Minipig	1	655001	658000	3000	Loss
CNVPytor	Potbellied Pig	1	655001	658000	3000	Loss
CNVPytor	Wuzhishan Minipig	1	655001	658000	3000	Loss
CNVPytor	Yucatan Minipig	1	655001	658000	3000	Loss
Delly	Minipig	1	657082	657603	522	Loss
Delly	Wuzhishan Minipig	1	657082	657603	522	Loss
Delly	Yucatan Minipig	1	657082	657603	522	Loss
CNVPytor	Aachen Minipig	1	659501	662500	3000	Loss
CNVPytor	Kune Kune	1	659501	662500	3000	Loss
CNVPytor	Minipig	1	659501	662500	3000	Loss
CNVPytor	Potbellied Pig	1	659501	662500	3000	Loss
CNVPytor	Yucatan Minipig	1	659501	662500	3000	Loss
CNVPytor	Aachen Minipig	1	663501	689000	25500	Loss
CNVPytor	Goettingen Minipig	1	663501	689000	25500	Loss
CNVPytor	Kune Kune	1	663501	689000	25500	Loss
CNVPytor	Minipig	1	663501	689000	25500	Loss
CNVPytor	Potbellied Pig	1	663501	689000	25500	Loss
CNVPytor	Wuzhishan Minipig	1	663501	689000	25500	Loss
CNVPytor	Yucatan Minipig	1	663501	689000	25500	Loss
CNVPytor	Aachen Minipig	1	663501	694000	30500	Loss
CNVPytor	Goettingen Minipig	1	663501	694000	30500	Loss
CNVPytor	Kune Kune	1	663501	694000	30500	Loss
CNVPytor	Minipig	1	663501	694000	30500	Loss
CNVPytor	Potbellied Pig	1	663501	694000	30500	Loss
CNVPytor	Wuzhishan Minipig	1	663501	694000	30500	Loss
CNVPytor	Yucatan Minipig	1	663501	694000	30500	Loss
CNVPytor	Aachen Minipig	1	664001	676500	12500	Loss
CNVPytor	Goettingen Minipig	1	664001	676500	12500	Loss
CNVPytor	Kune Kune	1	664001	676500	12500	Loss
CNVPytor	Mini-Lewe	1	664001	676500	12500	Loss
CNVPytor	Minipig	1	664001	676500	12500	Loss
CNVPytor	Potbellied Pig	1	664001	676500	12500	Loss
CNVPytor	Wuzhishan Minipig	1	664001	676500	12500	Loss
CNVPytor	Yucatan Minipig	1	664001	676500	12500	Loss
CNVPytor	Ossabaw	1	677001	679500	2500	Gain
CNVPytor	Goettingen Minipig	1	677001	679500	2500	Loss
CNVPytor	Kune Kune	1	677001	679500	2500	Loss
CNVPytor	Minipig	1	677001	679500	2500	Loss
CNVPytor	Potbellied Pig	1	677001	679500	2500	Loss
CNVPytor	Wuzhishan Minipig	1	677001	679500	2500	Loss
CNVPytor	Yucatan Minipig	1	677001	679500	2500	Loss
Delly	Aachen Minipig	1	678886	679313	428	Loss
Delly	Goettingen Minipig	1	678886	679313	428	Loss
Delly	Kune Kune	1	678886	679313	428	Loss
Delly	Mini-Lewe	1	678886	679313	428	Loss
Delly	Minipig	1	678886	679313	428	Loss
Delly	Ossabaw	1	678886	679313	428	Loss
Delly	Potbellied Pig	1	678886	679313	428	Loss
Delly	Wuzhishan Minipig	1	678886	679313	428	Loss
Delly	Yucatan Minipig	1	678886	679313	428	Loss
Smoove	Aachen Minipig	1	678898	679227	330	Loss
Smoove	Goettingen Minipig	1	678898	679227	330	Loss
Smoove	Kune Kune	1	678898	679227	330	Loss
Smoove	Mini-Lewe	1	678898	679227	330	Loss
Smoove	Minipig	1	678898	679227	330	Loss
Smoove	Potbellied Pig	1	678898	679227	330	Loss
Smoove	Wuzhishan Minipig	1	678898	679227	330	Loss
Smoove	Yucatan Minipig	1	678898	679227	330	Loss
CNVPytor	Aachen Minipig	1	679501	694000	14500	Loss
CNVPytor	Goettingen Minipig	1	679501	694000	14500	Loss
CNVPytor	Kune Kune	1	679501	694000	14500	Loss
CNVPytor	Minipig	1	679501	694000	14500	Loss
CNVPytor	Potbellied Pig	1	679501	694000	14500	Loss
CNVPytor	Wuzhishan Minipig	1	679501	694000	14500	Loss
CNVPytor	Yucatan Minipig	1	679501	694000	14500	Loss
CNVPytor	Aachen Minipig	1	690001	694000	4000	Loss
CNVPytor	Goettingen Minipig	1	690001	694000	4000	Loss
CNVPytor	Kune Kune	1	690001	694000	4000	Loss
CNVPytor	Mini-Lewe	1	690001	694000	4000	Loss
CNVPytor	Minipig	1	690001	694000	4000	Loss
CNVPytor	Potbellied Pig	1	690001	694000	4000	Loss
CNVPytor	Wuzhishan Minipig	1	690001	694000	4000	Loss
CNVPytor	Yucatan Minipig	1	690001	694000	4000	Loss
CNVPytor	Aachen Minipig	1	698001	701500	3500	Loss
CNVPytor	Kune Kune	1	698001	701500	3500	Loss
CNVPytor	Mini-Lewe	1	698001	701500	3500	Loss
CNVPytor	Minipig	1	698001	701500	3500	Loss
CNVPytor	Potbellied Pig	1	698001	701500	3500	Loss
CNVPytor	Yucatan Minipig	1	698001	701500	3500	Loss
CNVPytor	Aachen Minipig	1	698001	708000	10000	Loss
CNVPytor	Kune Kune	1	698001	708000	10000	Loss
CNVPytor	Minipig	1	698001	708000	10000	Loss
CNVPytor	Potbellied Pig	1	698001	708000	10000	Loss
CNVPytor	Yucatan Minipig	1	698001	708000	10000	Loss
Smoove	Aachen Minipig	1	701710	701971	262	Loss
Smoove	Goettingen Minipig	1	701710	701971	262	Loss
Smoove	Kune Kune	1	701710	701971	262	Loss
Smoove	Minipig	1	701710	701971	262	Loss
Smoove	Ossabaw	1	701710	701971	262	Loss
Smoove	Potbellied Pig	1	701710	701971	262	Loss
Smoove	Wuzhishan Minipig	1	701710	701971	262	Loss
CNVPytor	Aachen Minipig	1	702001	1084000	382000	Loss
CNVPytor	Kune Kune	1	702001	1084000	382000	Loss
CNVPytor	Mini-Lewe	1	702001	1084000	382000	Loss
CNVPytor	Minipig	1	702001	1084000	382000	Loss
CNVPytor	Potbellied Pig	1	702001	1084000	382000	Loss
CNVPytor	Yucatan Minipig	1	702001	1084000	382000	Loss
CNVPytor	Aachen Minipig	1	702501	703500	1000	Loss
CNVPytor	Kune Kune	1	702501	703500	1000	Loss
CNVPytor	Mini-Lewe	1	702501	703500	1000	Loss
CNVPytor	Minipig	1	702501	703500	1000	Loss
CNVPytor	Potbellied Pig	1	702501	703500	1000	Loss
CNVPytor	Yucatan Minipig	1	702501	703500	1000	Loss
CNVPytor	Aachen Minipig	1	703001	708000	5000	Loss
CNVPytor	Kune Kune	1	703001	708000	5000	Loss
CNVPytor	Mini-Lewe	1	703001	708000	5000	Loss
CNVPytor	Minipig	1	703001	708000	5000	Loss
CNVPytor	Potbellied Pig	1	703001	708000	5000	Loss
CNVPytor	Yucatan Minipig	1	703001	708000	5000	Loss
CNVPytor	Aachen Minipig	1	703501	708000	4500	Loss
CNVPytor	Goettingen Minipig	1	703501	708000	4500	Loss
CNVPytor	Kune Kune	1	703501	708000	4500	Loss
CNVPytor	Minipig	1	703501	708000	4500	Loss
CNVPytor	Potbellied Pig	1	703501	708000	4500	Loss
CNVPytor	Yucatan Minipig	1	703501	708000	4500	Loss
Smoove	Aachen Minipig	1	704465	705013	549	Loss
CNVPytor	Aachen Minipig	1	710501	714500	4000	Loss
CNVPytor	Kune Kune	1	710501	714500	4000	Loss
CNVPytor	Mini-Lewe	1	710501	714500	4000	Loss
CNVPytor	Minipig	1	710501	714500	4000	Loss
CNVPytor	Potbellied Pig	1	710501	714500	4000	Loss
CNVPytor	Yucatan Minipig	1	710501	714500	4000	Loss
CNVPytor	Aachen Minipig	1	716001	722500	6500	Loss
CNVPytor	Goettingen Minipig	1	716001	722500	6500	Loss
CNVPytor	Kune Kune	1	716001	722500	6500	Loss
CNVPytor	Mini-Lewe	1	716001	722500	6500	Loss
CNVPytor	Minipig	1	716001	722500	6500	Loss
CNVPytor	Potbellied Pig	1	716001	722500	6500	Loss
CNVPytor	Wuzhishan Minipig	1	716001	722500	6500	Loss
CNVPytor	Yucatan Minipig	1	716001	722500	6500	Loss
CNVPytor	Aachen Minipig	1	724501	741500	17000	Loss
CNVPytor	Goettingen Minipig	1	724501	741500	17000	Loss
CNVPytor	Kune Kune	1	724501	741500	17000	Loss
CNVPytor	Mini-Lewe	1	724501	741500	17000	Loss
CNVPytor	Minipig	1	724501	741500	17000	Loss
CNVPytor	Potbellied Pig	1	724501	741500	17000	Loss
CNVPytor	Wuzhishan Minipig	1	724501	741500	17000	Loss
CNVPytor	Yucatan Minipig	1	724501	741500	17000	Loss
CNVPytor	Aachen Minipig	1	744501	747500	3000	Loss
CNVPytor	Goettingen Minipig	1	744501	747500	3000	Loss
CNVPytor	Kune Kune	1	744501	747500	3000	Loss
CNVPytor	Mini-Lewe	1	744501	747500	3000	Loss
CNVPytor	Minipig	1	744501	747500	3000	Loss
CNVPytor	Potbellied Pig	1	744501	747500	3000	Loss
CNVPytor	Yucatan Minipig	1	744501	747500	3000	Loss
CNVPytor	Aachen Minipig	1	748501	751500	3000	Loss
CNVPytor	Kune Kune	1	748501	751500	3000	Loss
CNVPytor	Minipig	1	748501	751500	3000	Loss
CNVPytor	Potbellied Pig	1	748501	751500	3000	Loss
CNVPytor	Yucatan Minipig	1	748501	751500	3000	Loss
CNVPytor	Aachen Minipig	1	762001	789000	27000	Loss
CNVPytor	Kune Kune	1	762001	789000	27000	Loss
CNVPytor	Mini-Lewe	1	762001	789000	27000	Loss
CNVPytor	Minipig	1	762001	789000	27000	Loss
CNVPytor	Potbellied Pig	1	762001	789000	27000	Loss
CNVPytor	Yucatan Minipig	1	762001	789000	27000	Loss
CNVPytor	Aachen Minipig	1	763501	773000	9500	Loss
CNVPytor	Kune Kune	1	763501	773000	9500	Loss
CNVPytor	Minipig	1	763501	773000	9500	Loss
CNVPytor	Potbellied Pig	1	763501	773000	9500	Loss
CNVPytor	Yucatan Minipig	1	763501	773000	9500	Loss
CNVPytor	Aachen Minipig	1	763501	789000	25500	Loss
CNVPytor	Goettingen Minipig	1	763501	789000	25500	Loss
CNVPytor	Kune Kune	1	763501	789000	25500	Loss
CNVPytor	Mini-Lewe	1	763501	789000	25500	Loss
CNVPytor	Minipig	1	763501	789000	25500	Loss
CNVPytor	Potbellied Pig	1	763501	789000	25500	Loss
CNVPytor	Yucatan Minipig	1	763501	789000	25500	Loss
CNVPytor	Aachen Minipig	1	763501	806000	42500	Loss
CNVPytor	Kune Kune	1	763501	806000	42500	Loss
CNVPytor	Mini-Lewe	1	763501	806000	42500	Loss
CNVPytor	Minipig	1	763501	806000	42500	Loss
CNVPytor	Potbellied Pig	1	763501	806000	42500	Loss
CNVPytor	Yucatan Minipig	1	763501	806000	42500	Loss
CNVPytor	Aachen Minipig	1	774001	777500	3500	Loss
CNVPytor	Goettingen Minipig	1	774001	777500	3500	Loss
CNVPytor	Kune Kune	1	774001	777500	3500	Loss
CNVPytor	Mini-Lewe	1	774001	777500	3500	Loss
CNVPytor	Minipig	1	774001	777500	3500	Loss
CNVPytor	Ossabaw	1	774001	777500	3500	Loss
CNVPytor	Potbellied Pig	1	774001	777500	3500	Loss
CNVPytor	Wuzhishan Minipig	1	774001	777500	3500	Loss
CNVPytor	Yucatan Minipig	1	774001	777500	3500	Loss
CNVPytor	Aachen Minipig	1	774001	784500	10500	Loss
CNVPytor	Goettingen Minipig	1	774001	784500	10500	Loss
CNVPytor	Kune Kune	1	774001	784500	10500	Loss
CNVPytor	Mini-Lewe	1	774001	784500	10500	Loss
CNVPytor	Minipig	1	774001	784500	10500	Loss
CNVPytor	Potbellied Pig	1	774001	784500	10500	Loss
CNVPytor	Wuzhishan Minipig	1	774001	784500	10500	Loss
CNVPytor	Yucatan Minipig	1	774001	784500	10500	Loss
CNVPytor	Aachen Minipig	1	774001	806500	32500	Loss
CNVPytor	Kune Kune	1	774001	806500	32500	Loss
CNVPytor	Mini-Lewe	1	774001	806500	32500	Loss
CNVPytor	Minipig	1	774001	806500	32500	Loss
CNVPytor	Potbellied Pig	1	774001	806500	32500	Loss
CNVPytor	Yucatan Minipig	1	774001	806500	32500	Loss
CNVPytor	Aachen Minipig	1	778001	784000	6000	Loss
CNVPytor	Goettingen Minipig	1	778001	784000	6000	Loss
CNVPytor	Kune Kune	1	778001	784000	6000	Loss
CNVPytor	Mini-Lewe	1	778001	784000	6000	Loss
CNVPytor	Minipig	1	778001	784000	6000	Loss
CNVPytor	Potbellied Pig	1	778001	784000	6000	Loss
CNVPytor	Wuzhishan Minipig	1	778001	784000	6000	Loss
CNVPytor	Yucatan Minipig	1	778001	784000	6000	Loss
CNVPytor	Aachen Minipig	1	793501	806500	13000	Loss
CNVPytor	Goettingen Minipig	1	793501	806500	13000	Loss
CNVPytor	Kune Kune	1	793501	806500	13000	Loss
CNVPytor	Mini-Lewe	1	793501	806500	13000	Loss
CNVPytor	Minipig	1	793501	806500	13000	Loss
CNVPytor	Potbellied Pig	1	793501	806500	13000	Loss
CNVPytor	Yucatan Minipig	1	793501	806500	13000	Loss
CNVPytor	Aachen Minipig	1	804501	806500	2000	Loss
CNVPytor	Goettingen Minipig	1	804501	806500	2000	Loss
CNVPytor	Kune Kune	1	804501	806500	2000	Loss
CNVPytor	Mini-Lewe	1	804501	806500	2000	Loss
CNVPytor	Minipig	1	804501	806500	2000	Loss
CNVPytor	Potbellied Pig	1	804501	806500	2000	Loss
CNVPytor	Wuzhishan Minipig	1	804501	806500	2000	Loss
CNVPytor	Yucatan Minipig	1	804501	806500	2000	Loss
Delly	Aachen Minipig	1	804773	805180	408	Loss
Delly	Kune Kune	1	804773	805180	408	Loss
Delly	Minipig	1	804773	805180	408	Loss
Delly	Wuzhishan Minipig	1	804773	805180	408	Loss
Smoove	Kune Kune	1	804868	805167	300	Loss
Smoove	Wuzhishan Minipig	1	804868	805167	300	Loss
CNVPytor	Aachen Minipig	1	808001	810000	2000	Loss
CNVPytor	Goettingen Minipig	1	808001	810000	2000	Loss
CNVPytor	Kune Kune	1	808001	810000	2000	Loss
CNVPytor	Mini-Lewe	1	808001	810000	2000	Loss
CNVPytor	Minipig	1	808001	810000	2000	Loss
CNVPytor	Ossabaw	1	808001	810000	2000	Loss
CNVPytor	Potbellied Pig	1	808001	810000	2000	Loss
CNVPytor	Wuzhishan Minipig	1	808001	810000	2000	Loss
CNVPytor	Yucatan Minipig	1	808001	810000	2000	Loss
CNVPytor	Aachen Minipig	1	808001	813000	5000	Loss
CNVPytor	Kune Kune	1	808001	813000	5000	Loss
CNVPytor	Mini-Lewe	1	808001	813000	5000	Loss
CNVPytor	Minipig	1	808001	813000	5000	Loss
CNVPytor	Potbellied Pig	1	808001	813000	5000	Loss
CNVPytor	Yucatan Minipig	1	808001	813000	5000	Loss
CNVPytor	Aachen Minipig	1	808001	821000	13000	Loss
CNVPytor	Kune Kune	1	808001	821000	13000	Loss
CNVPytor	Minipig	1	808001	821000	13000	Loss
CNVPytor	Potbellied Pig	1	808001	821000	13000	Loss
CNVPytor	Yucatan Minipig	1	808001	821000	13000	Loss
CNVPytor	Aachen Minipig	1	814001	820000	6000	Loss
CNVPytor	Kune Kune	1	814001	820000	6000	Loss
CNVPytor	Mini-Lewe	1	814001	820000	6000	Loss
CNVPytor	Minipig	1	814001	820000	6000	Loss
CNVPytor	Potbellied Pig	1	814001	820000	6000	Loss
CNVPytor	Yucatan Minipig	1	814001	820000	6000	Loss
CNVPytor	Aachen Minipig	1	814501	820000	5500	Loss
CNVPytor	Kune Kune	1	814501	820000	5500	Loss
CNVPytor	Mini-Lewe	1	814501	820000	5500	Loss
CNVPytor	Minipig	1	814501	820000	5500	Loss
CNVPytor	Potbellied Pig	1	814501	820000	5500	Loss
CNVPytor	Yucatan Minipig	1	814501	820000	5500	Loss
CNVPytor	Aachen Minipig	1	826001	837500	11500	Loss
CNVPytor	Goettingen Minipig	1	826001	837500	11500	Loss
CNVPytor	Kune Kune	1	826001	837500	11500	Loss
CNVPytor	Mini-Lewe	1	826001	837500	11500	Loss
CNVPytor	Minipig	1	826001	837500	11500	Loss
CNVPytor	Potbellied Pig	1	826001	837500	11500	Loss
CNVPytor	Wuzhishan Minipig	1	826001	837500	11500	Loss
CNVPytor	Yucatan Minipig	1	826001	837500	11500	Loss
CNVPytor	Aachen Minipig	1	826001	857500	31500	Loss
CNVPytor	Goettingen Minipig	1	826001	857500	31500	Loss
CNVPytor	Kune Kune	1	826001	857500	31500	Loss
CNVPytor	Mini-Lewe	1	826001	857500	31500	Loss
CNVPytor	Minipig	1	826001	857500	31500	Loss
CNVPytor	Potbellied Pig	1	826001	857500	31500	Loss
CNVPytor	Wuzhishan Minipig	1	826001	857500	31500	Loss
CNVPytor	Yucatan Minipig	1	826001	857500	31500	Loss
CNVPytor	Aachen Minipig	1	826001	916000	90000	Loss
CNVPytor	Goettingen Minipig	1	826001	916000	90000	Loss
CNVPytor	Kune Kune	1	826001	916000	90000	Loss
CNVPytor	Mini-Lewe	1	826001	916000	90000	Loss
CNVPytor	Minipig	1	826001	916000	90000	Loss
CNVPytor	Potbellied Pig	1	826001	916000	90000	Loss
CNVPytor	Wuzhishan Minipig	1	826001	916000	90000	Loss
CNVPytor	Yucatan Minipig	1	826001	916000	90000	Loss
CNVPytor	Aachen Minipig	1	848501	858000	9500	Loss
CNVPytor	Goettingen Minipig	1	848501	858000	9500	Loss
CNVPytor	Kune Kune	1	848501	858000	9500	Loss
CNVPytor	Mini-Lewe	1	848501	858000	9500	Loss
CNVPytor	Minipig	1	848501	858000	9500	Loss
CNVPytor	Ossabaw	1	848501	858000	9500	Loss
CNVPytor	Potbellied Pig	1	848501	858000	9500	Loss
CNVPytor	Wuzhishan Minipig	1	848501	858000	9500	Loss
CNVPytor	Yucatan Minipig	1	848501	858000	9500	Loss
CNVPytor	Aachen Minipig	1	859001	861500	2500	Loss
CNVPytor	Goettingen Minipig	1	859001	861500	2500	Loss
CNVPytor	Kune Kune	1	859001	861500	2500	Loss
CNVPytor	Mini-Lewe	1	859001	861500	2500	Loss
CNVPytor	Minipig	1	859001	861500	2500	Loss
CNVPytor	Potbellied Pig	1	859001	861500	2500	Loss
CNVPytor	Wuzhishan Minipig	1	859001	861500	2500	Loss
CNVPytor	Yucatan Minipig	1	859001	861500	2500	Loss
CNVPytor	Aachen Minipig	1	859001	918500	59500	Loss
CNVPytor	Goettingen Minipig	1	859001	918500	59500	Loss
CNVPytor	Kune Kune	1	859001	918500	59500	Loss
CNVPytor	Mini-Lewe	1	859001	918500	59500	Loss
CNVPytor	Minipig	1	859001	918500	59500	Loss
CNVPytor	Potbellied Pig	1	859001	918500	59500	Loss
CNVPytor	Wuzhishan Minipig	1	859001	918500	59500	Loss
CNVPytor	Yucatan Minipig	1	859001	918500	59500	Loss
CNVPytor	Aachen Minipig	1	863001	878500	15500	Loss
CNVPytor	Goettingen Minipig	1	863001	878500	15500	Loss
CNVPytor	Kune Kune	1	863001	878500	15500	Loss
CNVPytor	Mini-Lewe	1	863001	878500	15500	Loss
CNVPytor	Minipig	1	863001	878500	15500	Loss
CNVPytor	Potbellied Pig	1	863001	878500	15500	Loss
CNVPytor	Wuzhishan Minipig	1	863001	878500	15500	Loss
CNVPytor	Yucatan Minipig	1	863001	878500	15500	Loss
CNVPytor	Aachen Minipig	1	873501	1495500	622000	Loss
CNVPytor	Goettingen Minipig	1	873501	1495500	622000	Loss
CNVPytor	Kune Kune	1	873501	1495500	622000	Loss
CNVPytor	Mini-Lewe	1	873501	1495500	622000	Loss
CNVPytor	Minipig	1	873501	1495500	622000	Loss
CNVPytor	Potbellied Pig	1	873501	1495500	622000	Loss
CNVPytor	Wuzhishan Minipig	1	873501	1495500	622000	Loss
CNVPytor	Yucatan Minipig	1	873501	1495500	622000	Loss
CNVPytor	Aachen Minipig	1	882501	884500	2000	Loss
CNVPytor	Goettingen Minipig	1	882501	884500	2000	Loss
CNVPytor	Kune Kune	1	882501	884500	2000	Loss
CNVPytor	Mini-Lewe	1	882501	884500	2000	Loss
CNVPytor	Minipig	1	882501	884500	2000	Loss
CNVPytor	Ossabaw	1	882501	884500	2000	Loss
CNVPytor	Potbellied Pig	1	882501	884500	2000	Loss
CNVPytor	Wuzhishan Minipig	1	882501	884500	2000	Loss
CNVPytor	Yucatan Minipig	1	882501	884500	2000	Loss
CNVPytor	Aachen Minipig	1	889501	891500	2000	Loss
CNVPytor	Goettingen Minipig	1	889501	891500	2000	Loss
CNVPytor	Kune Kune	1	889501	891500	2000	Loss
CNVPytor	Mini-Lewe	1	889501	891500	2000	Loss
CNVPytor	Minipig	1	889501	891500	2000	Loss
CNVPytor	Ossabaw	1	889501	891500	2000	Loss
CNVPytor	Potbellied Pig	1	889501	891500	2000	Loss
CNVPytor	Wuzhishan Minipig	1	889501	891500	2000	Loss
CNVPytor	Yucatan Minipig	1	889501	891500	2000	Loss
CNVPytor	Aachen Minipig	1	894501	915500	21000	Loss
CNVPytor	Goettingen Minipig	1	894501	915500	21000	Loss
CNVPytor	Kune Kune	1	894501	915500	21000	Loss
CNVPytor	Mini-Lewe	1	894501	915500	21000	Loss
CNVPytor	Minipig	1	894501	915500	21000	Loss
CNVPytor	Potbellied Pig	1	894501	915500	21000	Loss
CNVPytor	Wuzhishan Minipig	1	894501	915500	21000	Loss
CNVPytor	Yucatan Minipig	1	894501	915500	21000	Loss
CNVPytor	Aachen Minipig	1	894501	918500	24000	Loss
CNVPytor	Goettingen Minipig	1	894501	918500	24000	Loss
CNVPytor	Kune Kune	1	894501	918500	24000	Loss
CNVPytor	Mini-Lewe	1	894501	918500	24000	Loss
CNVPytor	Minipig	1	894501	918500	24000	Loss
CNVPytor	Potbellied Pig	1	894501	918500	24000	Loss
CNVPytor	Wuzhishan Minipig	1	894501	918500	24000	Loss
CNVPytor	Yucatan Minipig	1	894501	918500	24000	Loss
Delly	Yucatan Minipig	1	900965	901252	288	Loss
CNVPytor	Aachen Minipig	1	916001	919500	3500	Loss
CNVPytor	Kune Kune	1	916001	919500	3500	Loss
CNVPytor	Minipig	1	916001	919500	3500	Loss
CNVPytor	Potbellied Pig	1	916001	919500	3500	Loss
CNVPytor	Yucatan Minipig	1	916001	919500	3500	Loss
CNVPytor	Aachen Minipig	1	919501	925000	5500	Loss
CNVPytor	Goettingen Minipig	1	919501	925000	5500	Loss
CNVPytor	Kune Kune	1	919501	925000	5500	Loss
CNVPytor	Mini-Lewe	1	919501	925000	5500	Loss
CNVPytor	Minipig	1	919501	925000	5500	Loss
CNVPytor	Potbellied Pig	1	919501	925000	5500	Loss
CNVPytor	Wuzhishan Minipig	1	919501	925000	5500	Loss
CNVPytor	Yucatan Minipig	1	919501	925000	5500	Loss
CNVPytor	Aachen Minipig	1	927001	936000	9000	Loss
CNVPytor	Goettingen Minipig	1	927001	936000	9000	Loss
CNVPytor	Kune Kune	1	927001	936000	9000	Loss
CNVPytor	Minipig	1	927001	936000	9000	Loss
CNVPytor	Potbellied Pig	1	927001	936000	9000	Loss
CNVPytor	Wuzhishan Minipig	1	927001	936000	9000	Loss
CNVPytor	Yucatan Minipig	1	927001	936000	9000	Loss
CNVPytor	Aachen Minipig	1	929501	936500	7000	Loss
CNVPytor	Goettingen Minipig	1	929501	936500	7000	Loss
CNVPytor	Kune Kune	1	929501	936500	7000	Loss
CNVPytor	Mini-Lewe	1	929501	936500	7000	Loss
CNVPytor	Minipig	1	929501	936500	7000	Loss
CNVPytor	Potbellied Pig	1	929501	936500	7000	Loss
CNVPytor	Wuzhishan Minipig	1	929501	936500	7000	Loss
CNVPytor	Yucatan Minipig	1	929501	936500	7000	Loss
CNVPytor	Aachen Minipig	1	943501	953000	9500	Loss
CNVPytor	Goettingen Minipig	1	943501	953000	9500	Loss
CNVPytor	Kune Kune	1	943501	953000	9500	Loss
CNVPytor	Mini-Lewe	1	943501	953000	9500	Loss
CNVPytor	Minipig	1	943501	953000	9500	Loss
CNVPytor	Potbellied Pig	1	943501	953000	9500	Loss
CNVPytor	Wuzhishan Minipig	1	943501	953000	9500	Loss
CNVPytor	Yucatan Minipig	1	943501	953000	9500	Loss
CNVPytor	Aachen Minipig	1	961001	975500	14500	Loss
CNVPytor	Goettingen Minipig	1	961001	975500	14500	Loss
CNVPytor	Kune Kune	1	961001	975500	14500	Loss
CNVPytor	Mini-Lewe	1	961001	975500	14500	Loss
CNVPytor	Minipig	1	961001	975500	14500	Loss
CNVPytor	Potbellied Pig	1	961001	975500	14500	Loss
CNVPytor	Wuzhishan Minipig	1	961001	975500	14500	Loss
CNVPytor	Yucatan Minipig	1	961001	975500	14500	Loss
CNVPytor	Aachen Minipig	1	961001	988500	27500	Loss
CNVPytor	Goettingen Minipig	1	961001	988500	27500	Loss
CNVPytor	Kune Kune	1	961001	988500	27500	Loss
CNVPytor	Mini-Lewe	1	961001	988500	27500	Loss
CNVPytor	Minipig	1	961001	988500	27500	Loss
CNVPytor	Potbellied Pig	1	961001	988500	27500	Loss
CNVPytor	Wuzhishan Minipig	1	961001	988500	27500	Loss
CNVPytor	Yucatan Minipig	1	961001	988500	27500	Loss
CNVPytor	Aachen Minipig	1	961501	966000	4500	Loss
CNVPytor	Goettingen Minipig	1	961501	966000	4500	Loss
CNVPytor	Kune Kune	1	961501	966000	4500	Loss
CNVPytor	Mini-Lewe	1	961501	966000	4500	Loss
CNVPytor	Minipig	1	961501	966000	4500	Loss
CNVPytor	Potbellied Pig	1	961501	966000	4500	Loss
CNVPytor	Wuzhishan Minipig	1	961501	966000	4500	Loss
CNVPytor	Yucatan Minipig	1	961501	966000	4500	Loss
Smoove	Minipig	1	967766	968165	400	Gain
Smoove	Wuzhishan Minipig	1	968111	968232	122	Loss
CNVPytor	Aachen Minipig	1	968501	973000	4500	Loss
CNVPytor	Goettingen Minipig	1	968501	973000	4500	Loss
CNVPytor	Kune Kune	1	968501	973000	4500	Loss
CNVPytor	Mini-Lewe	1	968501	973000	4500	Loss
CNVPytor	Minipig	1	968501	973000	4500	Loss
CNVPytor	Potbellied Pig	1	968501	973000	4500	Loss
CNVPytor	Wuzhishan Minipig	1	968501	973000	4500	Loss
CNVPytor	Yucatan Minipig	1	968501	973000	4500	Loss
CNVPytor	Aachen Minipig	1	977501	991500	14000	Loss
CNVPytor	Kune Kune	1	977501	991500	14000	Loss
CNVPytor	Mini-Lewe	1	977501	991500	14000	Loss
CNVPytor	Minipig	1	977501	991500	14000	Loss
CNVPytor	Potbellied Pig	1	977501	991500	14000	Loss
CNVPytor	Yucatan Minipig	1	977501	991500	14000	Loss
CNVPytor	Aachen Minipig	1	992501	996000	3500	Loss
CNVPytor	Kune Kune	1	992501	996000	3500	Loss
CNVPytor	Mini-Lewe	1	992501	996000	3500	Loss
CNVPytor	Minipig	1	992501	996000	3500	Loss
CNVPytor	Potbellied Pig	1	992501	996000	3500	Loss
CNVPytor	Yucatan Minipig	1	992501	996000	3500	Loss
CNVPytor	Aachen Minipig	1	999501	1088500	89000	Loss
CNVPytor	Goettingen Minipig	1	999501	1088500	89000	Loss
CNVPytor	Kune Kune	1	999501	1088500	89000	Loss
CNVPytor	Mini-Lewe	1	999501	1088500	89000	Loss
CNVPytor	Minipig	1	999501	1088500	89000	Loss
CNVPytor	Potbellied Pig	1	999501	1088500	89000	Loss
CNVPytor	Wuzhishan Minipig	1	999501	1088500	89000	Loss
CNVPytor	Yucatan Minipig	1	999501	1088500	89000	Loss
CNVPytor	Aachen Minipig	1	1000501	1006000	5500	Loss
CNVPytor	Goettingen Minipig	1	1000501	1006000	5500	Loss
CNVPytor	Kune Kune	1	1000501	1006000	5500	Loss
CNVPytor	Mini-Lewe	1	1000501	1006000	5500	Loss
CNVPytor	Minipig	1	1000501	1006000	5500	Loss
CNVPytor	Potbellied Pig	1	1000501	1006000	5500	Loss
CNVPytor	Wuzhishan Minipig	1	1000501	1006000	5500	Loss
CNVPytor	Yucatan Minipig	1	1000501	1006000	5500	Loss
CNVPytor	Aachen Minipig	1	1009001	1039000	30000	Loss
CNVPytor	Goettingen Minipig	1	1009001	1039000	30000	Loss
CNVPytor	Kune Kune	1	1009001	1039000	30000	Loss
CNVPytor	Mini-Lewe	1	1009001	1039000	30000	Loss
CNVPytor	Minipig	1	1009001	1039000	30000	Loss
CNVPytor	Potbellied Pig	1	1009001	1039000	30000	Loss
CNVPytor	Wuzhishan Minipig	1	1009001	1039000	30000	Loss
CNVPytor	Yucatan Minipig	1	1009001	1039000	30000	Loss
CNVPytor	Aachen Minipig	1	1014501	1021000	6500	Loss
CNVPytor	Goettingen Minipig	1	1014501	1021000	6500	Loss
CNVPytor	Kune Kune	1	1014501	1021000	6500	Loss
CNVPytor	Mini-Lewe	1	1014501	1021000	6500	Loss
CNVPytor	Minipig	1	1014501	1021000	6500	Loss
CNVPytor	Potbellied Pig	1	1014501	1021000	6500	Loss
CNVPytor	Yucatan Minipig	1	1014501	1021000	6500	Loss
CNVPytor	Aachen Minipig	1	1022001	1084000	62000	Loss
CNVPytor	Goettingen Minipig	1	1022001	1084000	62000	Loss
CNVPytor	Kune Kune	1	1022001	1084000	62000	Loss
CNVPytor	Mini-Lewe	1	1022001	1084000	62000	Loss
CNVPytor	Minipig	1	1022001	1084000	62000	Loss
CNVPytor	Potbellied Pig	1	1022001	1084000	62000	Loss
CNVPytor	Wuzhishan Minipig	1	1022001	1084000	62000	Loss
CNVPytor	Yucatan Minipig	1	1022001	1084000	62000	Loss
CNVPytor	Aachen Minipig	1	1026001	1055000	29000	Loss
CNVPytor	Goettingen Minipig	1	1026001	1055000	29000	Loss
CNVPytor	Kune Kune	1	1026001	1055000	29000	Loss
CNVPytor	Mini-Lewe	1	1026001	1055000	29000	Loss
CNVPytor	Minipig	1	1026001	1055000	29000	Loss
CNVPytor	Potbellied Pig	1	1026001	1055000	29000	Loss
CNVPytor	Wuzhishan Minipig	1	1026001	1055000	29000	Loss
CNVPytor	Yucatan Minipig	1	1026001	1055000	29000	Loss
CNVPytor	Aachen Minipig	1	1026501	1068500	42000	Loss
CNVPytor	Goettingen Minipig	1	1026501	1068500	42000	Loss
CNVPytor	Kune Kune	1	1026501	1068500	42000	Loss
CNVPytor	Mini-Lewe	1	1026501	1068500	42000	Loss
CNVPytor	Minipig	1	1026501	1068500	42000	Loss
CNVPytor	Potbellied Pig	1	1026501	1068500	42000	Loss
CNVPytor	Wuzhishan Minipig	1	1026501	1068500	42000	Loss
CNVPytor	Yucatan Minipig	1	1026501	1068500	42000	Loss
CNVPytor	Aachen Minipig	1	1039501	1043500	4000	Loss
CNVPytor	Goettingen Minipig	1	1039501	1043500	4000	Loss
CNVPytor	Kune Kune	1	1039501	1043500	4000	Loss
CNVPytor	Minipig	1	1039501	1043500	4000	Loss
CNVPytor	Potbellied Pig	1	1039501	1043500	4000	Loss
CNVPytor	Wuzhishan Minipig	1	1039501	1043500	4000	Loss
CNVPytor	Yucatan Minipig	1	1039501	1043500	4000	Loss
CNVPytor	Aachen Minipig	1	1044501	1088500	44000	Loss
CNVPytor	Goettingen Minipig	1	1044501	1088500	44000	Loss
CNVPytor	Kune Kune	1	1044501	1088500	44000	Loss
CNVPytor	Mini-Lewe	1	1044501	1088500	44000	Loss
CNVPytor	Minipig	1	1044501	1088500	44000	Loss
CNVPytor	Potbellied Pig	1	1044501	1088500	44000	Loss
CNVPytor	Wuzhishan Minipig	1	1044501	1088500	44000	Loss
CNVPytor	Yucatan Minipig	1	1044501	1088500	44000	Loss
CNVPytor	Aachen Minipig	1	1048001	1080000	32000	Loss
CNVPytor	Goettingen Minipig	1	1048001	1080000	32000	Loss
CNVPytor	Kune Kune	1	1048001	1080000	32000	Loss
CNVPytor	Mini-Lewe	1	1048001	1080000	32000	Loss
CNVPytor	Minipig	1	1048001	1080000	32000	Loss
CNVPytor	Potbellied Pig	1	1048001	1080000	32000	Loss
CNVPytor	Wuzhishan Minipig	1	1048001	1080000	32000	Loss
CNVPytor	Yucatan Minipig	1	1048001	1080000	32000	Loss
CNVPytor	Aachen Minipig	1	1065501	1068500	3000	Loss
CNVPytor	Goettingen Minipig	1	1065501	1068500	3000	Loss
CNVPytor	Kune Kune	1	1065501	1068500	3000	Loss
CNVPytor	Mini-Lewe	1	1065501	1068500	3000	Loss
CNVPytor	Minipig	1	1065501	1068500	3000	Loss
CNVPytor	Potbellied Pig	1	1065501	1068500	3000	Loss
CNVPytor	Wuzhishan Minipig	1	1065501	1068500	3000	Loss
CNVPytor	Yucatan Minipig	1	1065501	1068500	3000	Loss
Smoove	Ossabaw	1	1080864	1081566	703	Loss
CNVPytor	Aachen Minipig	1	1104501	1119500	15000	Loss
CNVPytor	Goettingen Minipig	1	1104501	1119500	15000	Loss
CNVPytor	Kune Kune	1	1104501	1119500	15000	Loss
CNVPytor	Mini-Lewe	1	1104501	1119500	15000	Loss
CNVPytor	Minipig	1	1104501	1119500	15000	Loss
CNVPytor	Potbellied Pig	1	1104501	1119500	15000	Loss
CNVPytor	Wuzhishan Minipig	1	1104501	1119500	15000	Loss
CNVPytor	Yucatan Minipig	1	1104501	1119500	15000	Loss
CNVPytor	Aachen Minipig	1	1104501	1761500	657000	Loss
CNVPytor	Goettingen Minipig	1	1104501	1761500	657000	Loss
CNVPytor	Kune Kune	1	1104501	1761500	657000	Loss
CNVPytor	Mini-Lewe	1	1104501	1761500	657000	Loss
CNVPytor	Minipig	1	1104501	1761500	657000	Loss
CNVPytor	Potbellied Pig	1	1104501	1761500	657000	Loss
CNVPytor	Wuzhishan Minipig	1	1104501	1761500	657000	Loss
CNVPytor	Yucatan Minipig	1	1104501	1761500	657000	Loss
CNVPytor	Aachen Minipig	1	1105001	1116000	11000	Loss
CNVPytor	Goettingen Minipig	1	1105001	1116000	11000	Loss
CNVPytor	Kune Kune	1	1105001	1116000	11000	Loss
CNVPytor	Mini-Lewe	1	1105001	1116000	11000	Loss
CNVPytor	Minipig	1	1105001	1116000	11000	Loss
CNVPytor	Potbellied Pig	1	1105001	1116000	11000	Loss
CNVPytor	Wuzhishan Minipig	1	1105001	1116000	11000	Loss
CNVPytor	Yucatan Minipig	1	1105001	1116000	11000	Loss
CNVPytor	Aachen Minipig	1	1129001	1147500	18500	Loss
CNVPytor	Kune Kune	1	1129001	1147500	18500	Loss
CNVPytor	Minipig	1	1129001	1147500	18500	Loss
CNVPytor	Potbellied Pig	1	1129001	1147500	18500	Loss
CNVPytor	Yucatan Minipig	1	1129001	1147500	18500	Loss
CNVPytor	Aachen Minipig	1	1140001	1144000	4000	Loss
CNVPytor	Kune Kune	1	1140001	1144000	4000	Loss
CNVPytor	Mini-Lewe	1	1140001	1144000	4000	Loss
CNVPytor	Minipig	1	1140001	1144000	4000	Loss
CNVPytor	Potbellied Pig	1	1140001	1144000	4000	Loss
CNVPytor	Wuzhishan Minipig	1	1140001	1144000	4000	Loss
CNVPytor	Yucatan Minipig	1	1140001	1144000	4000	Loss
CNVPytor	Aachen Minipig	1	1151501	1198000	46500	Loss
CNVPytor	Goettingen Minipig	1	1151501	1198000	46500	Loss
CNVPytor	Kune Kune	1	1151501	1198000	46500	Loss
CNVPytor	Mini-Lewe	1	1151501	1198000	46500	Loss
CNVPytor	Minipig	1	1151501	1198000	46500	Loss
CNVPytor	Potbellied Pig	1	1151501	1198000	46500	Loss
CNVPytor	Wuzhishan Minipig	1	1151501	1198000	46500	Loss
CNVPytor	Yucatan Minipig	1	1151501	1198000	46500	Loss
CNVPytor	Aachen Minipig	1	1152001	1160000	8000	Loss
CNVPytor	Goettingen Minipig	1	1152001	1160000	8000	Loss
CNVPytor	Kune Kune	1	1152001	1160000	8000	Loss
CNVPytor	Mini-Lewe	1	1152001	1160000	8000	Loss
CNVPytor	Minipig	1	1152001	1160000	8000	Loss
CNVPytor	Potbellied Pig	1	1152001	1160000	8000	Loss
CNVPytor	Wuzhishan Minipig	1	1152001	1160000	8000	Loss
CNVPytor	Yucatan Minipig	1	1152001	1160000	8000	Loss
Smoove	Minipig	1	1158941	1159610	670	Loss
Smoove	Ossabaw	1	1158941	1159610	670	Loss
CNVPytor	Aachen Minipig	1	1162001	1164000	2000	Loss
CNVPytor	Goettingen Minipig	1	1162001	1164000	2000	Loss
CNVPytor	Kune Kune	1	1162001	1164000	2000	Loss
CNVPytor	Mini-Lewe	1	1162001	1164000	2000	Loss
CNVPytor	Minipig	1	1162001	1164000	2000	Loss
CNVPytor	Potbellied Pig	1	1162001	1164000	2000	Loss
CNVPytor	Wuzhishan Minipig	1	1162001	1164000	2000	Loss
CNVPytor	Yucatan Minipig	1	1162001	1164000	2000	Loss
CNVPytor	Aachen Minipig	1	1162001	1167500	5500	Loss
CNVPytor	Goettingen Minipig	1	1162001	1167500	5500	Loss
CNVPytor	Kune Kune	1	1162001	1167500	5500	Loss
CNVPytor	Minipig	1	1162001	1167500	5500	Loss
CNVPytor	Potbellied Pig	1	1162001	1167500	5500	Loss
CNVPytor	Wuzhishan Minipig	1	1162001	1167500	5500	Loss
CNVPytor	Yucatan Minipig	1	1162001	1167500	5500	Loss
CNVPytor	Aachen Minipig	1	1165001	1167000	2000	Loss
CNVPytor	Goettingen Minipig	1	1165001	1167000	2000	Loss
CNVPytor	Kune Kune	1	1165001	1167000	2000	Loss
CNVPytor	Minipig	1	1165001	1167000	2000	Loss
CNVPytor	Potbellied Pig	1	1165001	1167000	2000	Loss
CNVPytor	Wuzhishan Minipig	1	1165001	1167000	2000	Loss
CNVPytor	Yucatan Minipig	1	1165001	1167000	2000	Loss
CNVPytor	Aachen Minipig	1	1169001	1198500	29500	Loss
CNVPytor	Goettingen Minipig	1	1169001	1198500	29500	Loss
CNVPytor	Kune Kune	1	1169001	1198500	29500	Loss
CNVPytor	Mini-Lewe	1	1169001	1198500	29500	Loss
CNVPytor	Minipig	1	1169001	1198500	29500	Loss
CNVPytor	Potbellied Pig	1	1169001	1198500	29500	Loss
CNVPytor	Wuzhishan Minipig	1	1169001	1198500	29500	Loss
CNVPytor	Yucatan Minipig	1	1169001	1198500	29500	Loss
CNVPytor	Aachen Minipig	1	1170001	1176500	6500	Loss
CNVPytor	Goettingen Minipig	1	1170001	1176500	6500	Loss
CNVPytor	Kune Kune	1	1170001	1176500	6500	Loss
CNVPytor	Mini-Lewe	1	1170001	1176500	6500	Loss
CNVPytor	Minipig	1	1170001	1176500	6500	Loss
CNVPytor	Potbellied Pig	1	1170001	1176500	6500	Loss
CNVPytor	Wuzhishan Minipig	1	1170001	1176500	6500	Loss
CNVPytor	Yucatan Minipig	1	1170001	1176500	6500	Loss
Smoove	Mini-Lewe	1	1179859	1179950	92	Loss
Smoove	Wuzhishan Minipig	1	1179859	1179950	92	Loss
CNVPytor	Aachen Minipig	1	1180001	1194500	14500	Loss
CNVPytor	Goettingen Minipig	1	1180001	1194500	14500	Loss
CNVPytor	Kune Kune	1	1180001	1194500	14500	Loss
CNVPytor	Mini-Lewe	1	1180001	1194500	14500	Loss
CNVPytor	Minipig	1	1180001	1194500	14500	Loss
CNVPytor	Potbellied Pig	1	1180001	1194500	14500	Loss
CNVPytor	Wuzhishan Minipig	1	1180001	1194500	14500	Loss
CNVPytor	Yucatan Minipig	1	1180001	1194500	14500	Loss
CNVPytor	Aachen Minipig	1	1199501	1248000	48500	Loss
CNVPytor	Goettingen Minipig	1	1199501	1248000	48500	Loss
CNVPytor	Kune Kune	1	1199501	1248000	48500	Loss
CNVPytor	Mini-Lewe	1	1199501	1248000	48500	Loss
CNVPytor	Minipig	1	1199501	1248000	48500	Loss
CNVPytor	Potbellied Pig	1	1199501	1248000	48500	Loss
CNVPytor	Wuzhishan Minipig	1	1199501	1248000	48500	Loss
CNVPytor	Yucatan Minipig	1	1199501	1248000	48500	Loss
CNVPytor	Aachen Minipig	1	1199501	1257000	57500	Loss
CNVPytor	Goettingen Minipig	1	1199501	1257000	57500	Loss
CNVPytor	Kune Kune	1	1199501	1257000	57500	Loss
CNVPytor	Mini-Lewe	1	1199501	1257000	57500	Loss
CNVPytor	Minipig	1	1199501	1257000	57500	Loss
CNVPytor	Potbellied Pig	1	1199501	1257000	57500	Loss
CNVPytor	Wuzhishan Minipig	1	1199501	1257000	57500	Loss
CNVPytor	Yucatan Minipig	1	1199501	1257000	57500	Loss
CNVPytor	Aachen Minipig	1	1200001	1223500	23500	Loss
CNVPytor	Goettingen Minipig	1	1200001	1223500	23500	Loss
CNVPytor	Kune Kune	1	1200001	1223500	23500	Loss
CNVPytor	Mini-Lewe	1	1200001	1223500	23500	Loss
CNVPytor	Minipig	1	1200001	1223500	23500	Loss
CNVPytor	Potbellied Pig	1	1200001	1223500	23500	Loss
CNVPytor	Wuzhishan Minipig	1	1200001	1223500	23500	Loss
CNVPytor	Yucatan Minipig	1	1200001	1223500	23500	Loss
CNVPytor	Aachen Minipig	1	1209501	1216500	7000	Loss
CNVPytor	Goettingen Minipig	1	1209501	1216500	7000	Loss
CNVPytor	Kune Kune	1	1209501	1216500	7000	Loss
CNVPytor	Mini-Lewe	1	1209501	1216500	7000	Loss
CNVPytor	Minipig	1	1209501	1216500	7000	Loss
CNVPytor	Potbellied Pig	1	1209501	1216500	7000	Loss
CNVPytor	Wuzhishan Minipig	1	1209501	1216500	7000	Loss
CNVPytor	Yucatan Minipig	1	1209501	1216500	7000	Loss
Delly	Aachen Minipig	1	1211440	1212167	728	Loss
Delly	Kune Kune	1	1211440	1212167	728	Loss
Delly	Minipig	1	1211440	1212167	728	Loss
Delly	Potbellied Pig	1	1211440	1212167	728	Loss
Delly	Yucatan Minipig	1	1211440	1212167	728	Loss
Smoove	Aachen Minipig	1	1211581	1212142	562	Loss
Smoove	Goettingen Minipig	1	1211581	1212142	562	Loss
Smoove	Kune Kune	1	1211581	1212142	562	Loss
Smoove	Minipig	1	1211581	1212142	562	Loss
Smoove	Potbellied Pig	1	1211581	1212142	562	Loss
Smoove	Yucatan Minipig	1	1211581	1212142	562	Loss
CNVPytor	Aachen Minipig	1	1218501	1223500	5000	Loss
CNVPytor	Goettingen Minipig	1	1218501	1223500	5000	Loss
CNVPytor	Kune Kune	1	1218501	1223500	5000	Loss
CNVPytor	Mini-Lewe	1	1218501	1223500	5000	Loss
CNVPytor	Minipig	1	1218501	1223500	5000	Loss
CNVPytor	Potbellied Pig	1	1218501	1223500	5000	Loss
CNVPytor	Wuzhishan Minipig	1	1218501	1223500	5000	Loss
CNVPytor	Yucatan Minipig	1	1218501	1223500	5000	Loss
CNVPytor	Aachen Minipig	1	1226501	1248000	21500	Loss
CNVPytor	Goettingen Minipig	1	1226501	1248000	21500	Loss
CNVPytor	Kune Kune	1	1226501	1248000	21500	Loss
CNVPytor	Mini-Lewe	1	1226501	1248000	21500	Loss
CNVPytor	Minipig	1	1226501	1248000	21500	Loss
CNVPytor	Potbellied Pig	1	1226501	1248000	21500	Loss
CNVPytor	Wuzhishan Minipig	1	1226501	1248000	21500	Loss
CNVPytor	Yucatan Minipig	1	1226501	1248000	21500	Loss
Delly	Wuzhishan Minipig	1	1243778	1246955	3178	Loss
Delly	Yucatan Minipig	1	1243778	1246955	3178	Loss
Smoove	Mini-Lewe	1	1243890	1246946	3057	Loss
Smoove	Wuzhishan Minipig	1	1243890	1246946	3057	Loss
Smoove	Yucatan Minipig	1	1243890	1246946	3057	Loss
GATK gCNV	Wuzhishan Minipig	1	1244001	1247000	3000	Loss
GATK gCNV	Yucatan Minipig	1	1244001	1247000	3000	Loss
CNVPytor	Aachen Minipig	1	1250001	1257500	7500	Loss
CNVPytor	Goettingen Minipig	1	1250001	1257500	7500	Loss
CNVPytor	Kune Kune	1	1250001	1257500	7500	Loss
CNVPytor	Mini-Lewe	1	1250001	1257500	7500	Loss
CNVPytor	Minipig	1	1250001	1257500	7500	Loss
CNVPytor	Potbellied Pig	1	1250001	1257500	7500	Loss
CNVPytor	Wuzhishan Minipig	1	1250001	1257500	7500	Loss
CNVPytor	Yucatan Minipig	1	1250001	1257500	7500	Loss
CNVPytor	Aachen Minipig	1	1263001	1337500	74500	Loss
CNVPytor	Goettingen Minipig	1	1263001	1337500	74500	Loss
CNVPytor	Kune Kune	1	1263001	1337500	74500	Loss
CNVPytor	Mini-Lewe	1	1263001	1337500	74500	Loss
CNVPytor	Minipig	1	1263001	1337500	74500	Loss
CNVPytor	Wuzhishan Minipig	1	1263001	1337500	74500	Loss
CNVPytor	Yucatan Minipig	1	1263001	1337500	74500	Loss
CNVPytor	Aachen Minipig	1	1263001	1642000	379000	Loss
CNVPytor	Goettingen Minipig	1	1263001	1642000	379000	Loss
CNVPytor	Kune Kune	1	1263001	1642000	379000	Loss
CNVPytor	Mini-Lewe	1	1263001	1642000	379000	Loss
CNVPytor	Minipig	1	1263001	1642000	379000	Loss
CNVPytor	Potbellied Pig	1	1263001	1642000	379000	Loss
CNVPytor	Wuzhishan Minipig	1	1263001	1642000	379000	Loss
CNVPytor	Yucatan Minipig	1	1263001	1642000	379000	Loss
CNVPytor	Aachen Minipig	1	1267501	1281500	14000	Loss
CNVPytor	Goettingen Minipig	1	1267501	1281500	14000	Loss
CNVPytor	Kune Kune	1	1267501	1281500	14000	Loss
CNVPytor	Mini-Lewe	1	1267501	1281500	14000	Loss
CNVPytor	Minipig	1	1267501	1281500	14000	Loss
CNVPytor	Potbellied Pig	1	1267501	1281500	14000	Loss
CNVPytor	Wuzhishan Minipig	1	1267501	1281500	14000	Loss
CNVPytor	Yucatan Minipig	1	1267501	1281500	14000	Loss
CNVPytor	Aachen Minipig	1	1279001	1286500	7500	Loss
CNVPytor	Goettingen Minipig	1	1279001	1286500	7500	Loss
CNVPytor	Kune Kune	1	1279001	1286500	7500	Loss
CNVPytor	Mini-Lewe	1	1279001	1286500	7500	Loss
CNVPytor	Minipig	1	1279001	1286500	7500	Loss
CNVPytor	Potbellied Pig	1	1279001	1286500	7500	Loss
CNVPytor	Wuzhishan Minipig	1	1279001	1286500	7500	Loss
CNVPytor	Yucatan Minipig	1	1279001	1286500	7500	Loss
CNVPytor	Aachen Minipig	1	1289001	1308000	19000	Loss
CNVPytor	Goettingen Minipig	1	1289001	1308000	19000	Loss
CNVPytor	Kune Kune	1	1289001	1308000	19000	Loss
CNVPytor	Mini-Lewe	1	1289001	1308000	19000	Loss
CNVPytor	Minipig	1	1289001	1308000	19000	Loss
CNVPytor	Potbellied Pig	1	1289001	1308000	19000	Loss
CNVPytor	Wuzhishan Minipig	1	1289001	1308000	19000	Loss
CNVPytor	Yucatan Minipig	1	1289001	1308000	19000	Loss
CNVPytor	Aachen Minipig	1	1301001	1308000	7000	Loss
CNVPytor	Goettingen Minipig	1	1301001	1308000	7000	Loss
CNVPytor	Kune Kune	1	1301001	1308000	7000	Loss
CNVPytor	Mini-Lewe	1	1301001	1308000	7000	Loss
CNVPytor	Minipig	1	1301001	1308000	7000	Loss
CNVPytor	Potbellied Pig	1	1301001	1308000	7000	Loss
CNVPytor	Wuzhishan Minipig	1	1301001	1308000	7000	Loss
CNVPytor	Yucatan Minipig	1	1301001	1308000	7000	Loss
CNVPytor	Aachen Minipig	1	1301501	1308000	6500	Loss
CNVPytor	Goettingen Minipig	1	1301501	1308000	6500	Loss
CNVPytor	Kune Kune	1	1301501	1308000	6500	Loss
CNVPytor	Mini-Lewe	1	1301501	1308000	6500	Loss
CNVPytor	Minipig	1	1301501	1308000	6500	Loss
CNVPytor	Potbellied Pig	1	1301501	1308000	6500	Loss
CNVPytor	Wuzhishan Minipig	1	1301501	1308000	6500	Loss
CNVPytor	Yucatan Minipig	1	1301501	1308000	6500	Loss
Delly	Goettingen Minipig	1	1302009	1302726	718	Loss
Delly	Minipig	1	1302009	1302726	718	Loss
Delly	Potbellied Pig	1	1302009	1302726	718	Loss
Delly	Wuzhishan Minipig	1	1302009	1302726	718	Loss
Delly	Yucatan Minipig	1	1302009	1302726	718	Loss
Smoove	Mini-Lewe	1	1302078	1302721	644	Loss
Smoove	Minipig	1	1302078	1302721	644	Loss
Smoove	Potbellied Pig	1	1302078	1302721	644	Loss
Smoove	Wuzhishan Minipig	1	1302078	1302721	644	Loss
Smoove	Yucatan Minipig	1	1302078	1302721	644	Loss
CNVPytor	Aachen Minipig	1	1309001	1312500	3500	Loss
CNVPytor	Goettingen Minipig	1	1309001	1312500	3500	Loss
CNVPytor	Kune Kune	1	1309001	1312500	3500	Loss
CNVPytor	Mini-Lewe	1	1309001	1312500	3500	Loss
CNVPytor	Minipig	1	1309001	1312500	3500	Loss
CNVPytor	Ossabaw	1	1309001	1312500	3500	Loss
CNVPytor	Potbellied Pig	1	1309001	1312500	3500	Loss
CNVPytor	Wuzhishan Minipig	1	1309001	1312500	3500	Loss
CNVPytor	Yucatan Minipig	1	1309001	1312500	3500	Loss
CNVPytor	Aachen Minipig	1	1309001	1327500	18500	Loss
CNVPytor	Goettingen Minipig	1	1309001	1327500	18500	Loss
CNVPytor	Kune Kune	1	1309001	1327500	18500	Loss
CNVPytor	Mini-Lewe	1	1309001	1327500	18500	Loss
CNVPytor	Minipig	1	1309001	1327500	18500	Loss
CNVPytor	Potbellied Pig	1	1309001	1327500	18500	Loss
CNVPytor	Wuzhishan Minipig	1	1309001	1327500	18500	Loss
CNVPytor	Yucatan Minipig	1	1309001	1327500	18500	Loss
CNVPytor	Aachen Minipig	1	1314001	1327500	13500	Loss
CNVPytor	Goettingen Minipig	1	1314001	1327500	13500	Loss
CNVPytor	Kune Kune	1	1314001	1327500	13500	Loss
CNVPytor	Mini-Lewe	1	1314001	1327500	13500	Loss
CNVPytor	Minipig	1	1314001	1327500	13500	Loss
CNVPytor	Potbellied Pig	1	1314001	1327500	13500	Loss
CNVPytor	Wuzhishan Minipig	1	1314001	1327500	13500	Loss
CNVPytor	Yucatan Minipig	1	1314001	1327500	13500	Loss
CNVPytor	Aachen Minipig	1	1332501	1333500	1000	Loss
CNVPytor	Goettingen Minipig	1	1332501	1333500	1000	Loss
CNVPytor	Kune Kune	1	1332501	1333500	1000	Loss
CNVPytor	Mini-Lewe	1	1332501	1333500	1000	Loss
CNVPytor	Minipig	1	1332501	1333500	1000	Loss
CNVPytor	Ossabaw	1	1332501	1333500	1000	Loss
CNVPytor	Potbellied Pig	1	1332501	1333500	1000	Loss
CNVPytor	Wuzhishan Minipig	1	1332501	1333500	1000	Loss
CNVPytor	Yucatan Minipig	1	1332501	1333500	1000	Loss
CNVPytor	Aachen Minipig	1	1333001	1337500	4500	Loss
CNVPytor	Kune Kune	1	1333001	1337500	4500	Loss
CNVPytor	Mini-Lewe	1	1333001	1337500	4500	Loss
CNVPytor	Minipig	1	1333001	1337500	4500	Loss
CNVPytor	Potbellied Pig	1	1333001	1337500	4500	Loss
CNVPytor	Yucatan Minipig	1	1333001	1337500	4500	Loss
CNVPytor	Aachen Minipig	1	1333501	1337500	4000	Loss
CNVPytor	Kune Kune	1	1333501	1337500	4000	Loss
CNVPytor	Minipig	1	1333501	1337500	4000	Loss
CNVPytor	Potbellied Pig	1	1333501	1337500	4000	Loss
CNVPytor	Yucatan Minipig	1	1333501	1337500	4000	Loss
CNVPytor	Aachen Minipig	1	1339001	1369000	30000	Loss
CNVPytor	Goettingen Minipig	1	1339001	1369000	30000	Loss
CNVPytor	Kune Kune	1	1339001	1369000	30000	Loss
CNVPytor	Mini-Lewe	1	1339001	1369000	30000	Loss
CNVPytor	Minipig	1	1339001	1369000	30000	Loss
CNVPytor	Potbellied Pig	1	1339001	1369000	30000	Loss
CNVPytor	Wuzhishan Minipig	1	1339001	1369000	30000	Loss
CNVPytor	Yucatan Minipig	1	1339001	1369000	30000	Loss
CNVPytor	Aachen Minipig	1	1339001	1384500	45500	Loss
CNVPytor	Goettingen Minipig	1	1339001	1384500	45500	Loss
CNVPytor	Kune Kune	1	1339001	1384500	45500	Loss
CNVPytor	Mini-Lewe	1	1339001	1384500	45500	Loss
CNVPytor	Minipig	1	1339001	1384500	45500	Loss
CNVPytor	Potbellied Pig	1	1339001	1384500	45500	Loss
CNVPytor	Wuzhishan Minipig	1	1339001	1384500	45500	Loss
CNVPytor	Yucatan Minipig	1	1339001	1384500	45500	Loss
CNVPytor	Aachen Minipig	1	1339501	1341000	1500	Loss
CNVPytor	Goettingen Minipig	1	1339501	1341000	1500	Loss
CNVPytor	Kune Kune	1	1339501	1341000	1500	Loss
CNVPytor	Mini-Lewe	1	1339501	1341000	1500	Loss
CNVPytor	Minipig	1	1339501	1341000	1500	Loss
CNVPytor	Potbellied Pig	1	1339501	1341000	1500	Loss
CNVPytor	Wuzhishan Minipig	1	1339501	1341000	1500	Loss
CNVPytor	Yucatan Minipig	1	1339501	1341000	1500	Loss
CNVPytor	Aachen Minipig	1	1342501	1362000	19500	Loss
CNVPytor	Goettingen Minipig	1	1342501	1362000	19500	Loss
CNVPytor	Kune Kune	1	1342501	1362000	19500	Loss
CNVPytor	Mini-Lewe	1	1342501	1362000	19500	Loss
CNVPytor	Minipig	1	1342501	1362000	19500	Loss
CNVPytor	Potbellied Pig	1	1342501	1362000	19500	Loss
CNVPytor	Wuzhishan Minipig	1	1342501	1362000	19500	Loss
CNVPytor	Yucatan Minipig	1	1342501	1362000	19500	Loss
CNVPytor	Aachen Minipig	1	1344001	1383000	39000	Loss
CNVPytor	Goettingen Minipig	1	1344001	1383000	39000	Loss
CNVPytor	Kune Kune	1	1344001	1383000	39000	Loss
CNVPytor	Mini-Lewe	1	1344001	1383000	39000	Loss
CNVPytor	Minipig	1	1344001	1383000	39000	Loss
CNVPytor	Potbellied Pig	1	1344001	1383000	39000	Loss
CNVPytor	Wuzhishan Minipig	1	1344001	1383000	39000	Loss
CNVPytor	Yucatan Minipig	1	1344001	1383000	39000	Loss
CNVPytor	Aachen Minipig	1	1362001	1370000	8000	Loss
CNVPytor	Goettingen Minipig	1	1362001	1370000	8000	Loss
CNVPytor	Kune Kune	1	1362001	1370000	8000	Loss
CNVPytor	Mini-Lewe	1	1362001	1370000	8000	Loss
CNVPytor	Minipig	1	1362001	1370000	8000	Loss
CNVPytor	Potbellied Pig	1	1362001	1370000	8000	Loss
CNVPytor	Wuzhishan Minipig	1	1362001	1370000	8000	Loss
CNVPytor	Yucatan Minipig	1	1362001	1370000	8000	Loss
CNVPytor	Aachen Minipig	1	1370001	1383000	13000	Loss
CNVPytor	Goettingen Minipig	1	1370001	1383000	13000	Loss
CNVPytor	Kune Kune	1	1370001	1383000	13000	Loss
CNVPytor	Mini-Lewe	1	1370001	1383000	13000	Loss
CNVPytor	Minipig	1	1370001	1383000	13000	Loss
CNVPytor	Potbellied Pig	1	1370001	1383000	13000	Loss
CNVPytor	Wuzhishan Minipig	1	1370001	1383000	13000	Loss
CNVPytor	Yucatan Minipig	1	1370001	1383000	13000	Loss
CNVPytor	Aachen Minipig	1	1389001	1399500	10500	Loss
CNVPytor	Goettingen Minipig	1	1389001	1399500	10500	Loss
CNVPytor	Kune Kune	1	1389001	1399500	10500	Loss
CNVPytor	Mini-Lewe	1	1389001	1399500	10500	Loss
CNVPytor	Minipig	1	1389001	1399500	10500	Loss
CNVPytor	Potbellied Pig	1	1389001	1399500	10500	Loss
CNVPytor	Wuzhishan Minipig	1	1389001	1399500	10500	Loss
CNVPytor	Yucatan Minipig	1	1389001	1399500	10500	Loss
CNVPytor	Aachen Minipig	1	1392501	1400500	8000	Loss
CNVPytor	Goettingen Minipig	1	1392501	1400500	8000	Loss
CNVPytor	Kune Kune	1	1392501	1400500	8000	Loss
CNVPytor	Mini-Lewe	1	1392501	1400500	8000	Loss
CNVPytor	Minipig	1	1392501	1400500	8000	Loss
CNVPytor	Potbellied Pig	1	1392501	1400500	8000	Loss
CNVPytor	Wuzhishan Minipig	1	1392501	1400500	8000	Loss
CNVPytor	Yucatan Minipig	1	1392501	1400500	8000	Loss
CNVPytor	Aachen Minipig	1	1401001	1414000	13000	Loss
CNVPytor	Kune Kune	1	1401001	1414000	13000	Loss
CNVPytor	Minipig	1	1401001	1414000	13000	Loss
CNVPytor	Potbellied Pig	1	1401001	1414000	13000	Loss
CNVPytor	Yucatan Minipig	1	1401001	1414000	13000	Loss
Smoove	Aachen Minipig	1	1403698	1405141	1444	Loss
CNVPytor	Goettingen Minipig	1	1412501	1434000	21500	Loss
CNVPytor	Kune Kune	1	1412501	1434000	21500	Loss
CNVPytor	Mini-Lewe	1	1412501	1434000	21500	Loss
CNVPytor	Wuzhishan Minipig	1	1412501	1434000	21500	Loss
CNVPytor	Yucatan Minipig	1	1412501	1434000	21500	Loss
CNVPytor	Aachen Minipig	1	1414501	1488500	74000	Loss
CNVPytor	Goettingen Minipig	1	1414501	1488500	74000	Loss
CNVPytor	Kune Kune	1	1414501	1488500	74000	Loss
CNVPytor	Mini-Lewe	1	1414501	1488500	74000	Loss
CNVPytor	Minipig	1	1414501	1488500	74000	Loss
CNVPytor	Potbellied Pig	1	1414501	1488500	74000	Loss
CNVPytor	Wuzhishan Minipig	1	1414501	1488500	74000	Loss
CNVPytor	Yucatan Minipig	1	1414501	1488500	74000	Loss
CNVPytor	Aachen Minipig	1	1414501	1636500	222000	Loss
CNVPytor	Goettingen Minipig	1	1414501	1636500	222000	Loss
CNVPytor	Kune Kune	1	1414501	1636500	222000	Loss
CNVPytor	Mini-Lewe	1	1414501	1636500	222000	Loss
CNVPytor	Minipig	1	1414501	1636500	222000	Loss
CNVPytor	Potbellied Pig	1	1414501	1636500	222000	Loss
CNVPytor	Wuzhishan Minipig	1	1414501	1636500	222000	Loss
CNVPytor	Yucatan Minipig	1	1414501	1636500	222000	Loss
CNVPytor	Aachen Minipig	1	1416501	1612500	196000	Loss
CNVPytor	Goettingen Minipig	1	1416501	1612500	196000	Loss
CNVPytor	Kune Kune	1	1416501	1612500	196000	Loss
CNVPytor	Mini-Lewe	1	1416501	1612500	196000	Loss
CNVPytor	Minipig	1	1416501	1612500	196000	Loss
CNVPytor	Potbellied Pig	1	1416501	1612500	196000	Loss
CNVPytor	Wuzhishan Minipig	1	1416501	1612500	196000	Loss
CNVPytor	Yucatan Minipig	1	1416501	1612500	196000	Loss
CNVPytor	Aachen Minipig	1	1436501	1456500	20000	Loss
CNVPytor	Goettingen Minipig	1	1436501	1456500	20000	Loss
CNVPytor	Kune Kune	1	1436501	1456500	20000	Loss
CNVPytor	Mini-Lewe	1	1436501	1456500	20000	Loss
CNVPytor	Minipig	1	1436501	1456500	20000	Loss
CNVPytor	Potbellied Pig	1	1436501	1456500	20000	Loss
CNVPytor	Wuzhishan Minipig	1	1436501	1456500	20000	Loss
CNVPytor	Yucatan Minipig	1	1436501	1456500	20000	Loss
CNVPytor	Aachen Minipig	1	1452501	1456500	4000	Loss
CNVPytor	Goettingen Minipig	1	1452501	1456500	4000	Loss
CNVPytor	Kune Kune	1	1452501	1456500	4000	Loss
CNVPytor	Mini-Lewe	1	1452501	1456500	4000	Loss
CNVPytor	Minipig	1	1452501	1456500	4000	Loss
CNVPytor	Potbellied Pig	1	1452501	1456500	4000	Loss
CNVPytor	Wuzhishan Minipig	1	1452501	1456500	4000	Loss
CNVPytor	Yucatan Minipig	1	1452501	1456500	4000	Loss
CNVPytor	Aachen Minipig	1	1458501	1487500	29000	Loss
CNVPytor	Goettingen Minipig	1	1458501	1487500	29000	Loss
CNVPytor	Kune Kune	1	1458501	1487500	29000	Loss
CNVPytor	Mini-Lewe	1	1458501	1487500	29000	Loss
CNVPytor	Minipig	1	1458501	1487500	29000	Loss
CNVPytor	Potbellied Pig	1	1458501	1487500	29000	Loss
CNVPytor	Wuzhishan Minipig	1	1458501	1487500	29000	Loss
CNVPytor	Yucatan Minipig	1	1458501	1487500	29000	Loss
CNVPytor	Aachen Minipig	1	1495501	1542000	46500	Loss
CNVPytor	Goettingen Minipig	1	1495501	1542000	46500	Loss
CNVPytor	Kune Kune	1	1495501	1542000	46500	Loss
CNVPytor	Mini-Lewe	1	1495501	1542000	46500	Loss
CNVPytor	Minipig	1	1495501	1542000	46500	Loss
CNVPytor	Potbellied Pig	1	1495501	1542000	46500	Loss
CNVPytor	Wuzhishan Minipig	1	1495501	1542000	46500	Loss
CNVPytor	Yucatan Minipig	1	1495501	1542000	46500	Loss
CNVPytor	Aachen Minipig	1	1495501	1636500	141000	Loss
CNVPytor	Goettingen Minipig	1	1495501	1636500	141000	Loss
CNVPytor	Kune Kune	1	1495501	1636500	141000	Loss
CNVPytor	Mini-Lewe	1	1495501	1636500	141000	Loss
CNVPytor	Minipig	1	1495501	1636500	141000	Loss
CNVPytor	Potbellied Pig	1	1495501	1636500	141000	Loss
CNVPytor	Wuzhishan Minipig	1	1495501	1636500	141000	Loss
CNVPytor	Yucatan Minipig	1	1495501	1636500	141000	Loss
CNVPytor	Aachen Minipig	1	1535501	1607000	71500	Loss
CNVPytor	Goettingen Minipig	1	1535501	1607000	71500	Loss
CNVPytor	Kune Kune	1	1535501	1607000	71500	Loss
CNVPytor	Mini-Lewe	1	1535501	1607000	71500	Loss
CNVPytor	Minipig	1	1535501	1607000	71500	Loss
CNVPytor	Potbellied Pig	1	1535501	1607000	71500	Loss
CNVPytor	Wuzhishan Minipig	1	1535501	1607000	71500	Loss
CNVPytor	Yucatan Minipig	1	1535501	1607000	71500	Loss
CNVPytor	Aachen Minipig	1	1542501	1567000	24500	Loss
CNVPytor	Goettingen Minipig	1	1542501	1567000	24500	Loss
CNVPytor	Kune Kune	1	1542501	1567000	24500	Loss
CNVPytor	Mini-Lewe	1	1542501	1567000	24500	Loss
CNVPytor	Minipig	1	1542501	1567000	24500	Loss
CNVPytor	Potbellied Pig	1	1542501	1567000	24500	Loss
CNVPytor	Wuzhishan Minipig	1	1542501	1567000	24500	Loss
CNVPytor	Yucatan Minipig	1	1542501	1567000	24500	Loss
CNVPytor	Aachen Minipig	1	1616001	1620000	4000	Loss
CNVPytor	Goettingen Minipig	1	1616001	1620000	4000	Loss
CNVPytor	Kune Kune	1	1616001	1620000	4000	Loss
CNVPytor	Mini-Lewe	1	1616001	1620000	4000	Loss
CNVPytor	Minipig	1	1616001	1620000	4000	Loss
CNVPytor	Potbellied Pig	1	1616001	1620000	4000	Loss
CNVPytor	Wuzhishan Minipig	1	1616001	1620000	4000	Loss
CNVPytor	Yucatan Minipig	1	1616001	1620000	4000	Loss
CNVPytor	Aachen Minipig	1	1616001	1636500	20500	Loss
CNVPytor	Goettingen Minipig	1	1616001	1636500	20500	Loss
CNVPytor	Kune Kune	1	1616001	1636500	20500	Loss
CNVPytor	Mini-Lewe	1	1616001	1636500	20500	Loss
CNVPytor	Minipig	1	1616001	1636500	20500	Loss
CNVPytor	Potbellied Pig	1	1616001	1636500	20500	Loss
CNVPytor	Wuzhishan Minipig	1	1616001	1636500	20500	Loss
CNVPytor	Yucatan Minipig	1	1616001	1636500	20500	Loss
CNVPytor	Aachen Minipig	1	1623001	1636500	13500	Loss
CNVPytor	Goettingen Minipig	1	1623001	1636500	13500	Loss
CNVPytor	Kune Kune	1	1623001	1636500	13500	Loss
CNVPytor	Mini-Lewe	1	1623001	1636500	13500	Loss
CNVPytor	Minipig	1	1623001	1636500	13500	Loss
CNVPytor	Potbellied Pig	1	1623001	1636500	13500	Loss
CNVPytor	Wuzhishan Minipig	1	1623001	1636500	13500	Loss
CNVPytor	Yucatan Minipig	1	1623001	1636500	13500	Loss
CNVPytor	Aachen Minipig	1	1637501	1641500	4000	Loss
CNVPytor	Kune Kune	1	1637501	1641500	4000	Loss
CNVPytor	Minipig	1	1637501	1641500	4000	Loss
CNVPytor	Potbellied Pig	1	1637501	1641500	4000	Loss
CNVPytor	Yucatan Minipig	1	1637501	1641500	4000	Loss
CNVPytor	Aachen Minipig	1	1649001	1652000	3000	Loss
CNVPytor	Goettingen Minipig	1	1649001	1652000	3000	Loss
CNVPytor	Kune Kune	1	1649001	1652000	3000	Loss
CNVPytor	Mini-Lewe	1	1649001	1652000	3000	Loss
CNVPytor	Minipig	1	1649001	1652000	3000	Loss
CNVPytor	Potbellied Pig	1	1649001	1652000	3000	Loss
CNVPytor	Wuzhishan Minipig	1	1649001	1652000	3000	Loss
CNVPytor	Yucatan Minipig	1	1649001	1652000	3000	Loss
CNVPytor	Aachen Minipig	1	1649501	1654000	4500	Loss
CNVPytor	Goettingen Minipig	1	1649501	1654000	4500	Loss
CNVPytor	Kune Kune	1	1649501	1654000	4500	Loss
CNVPytor	Mini-Lewe	1	1649501	1654000	4500	Loss
CNVPytor	Minipig	1	1649501	1654000	4500	Loss
CNVPytor	Potbellied Pig	1	1649501	1654000	4500	Loss
CNVPytor	Wuzhishan Minipig	1	1649501	1654000	4500	Loss
CNVPytor	Yucatan Minipig	1	1649501	1654000	4500	Loss
GATK gCNV	Wuzhishan Minipig	1	1655001	1657000	2000	Loss
Delly	Wuzhishan Minipig	1	1655355	1657341	1987	Loss
Smoove	Mini-Lewe	1	1655391	1657304	1914	Loss
Smoove	Wuzhishan Minipig	1	1655391	1657304	1914	Loss
GATK gCNV	Wuzhishan Minipig	1	1656001	1657000	1000	Loss
CNVPytor	Aachen Minipig	1	1656001	1662500	6500	Loss
CNVPytor	Goettingen Minipig	1	1656001	1662500	6500	Loss
CNVPytor	Kune Kune	1	1656001	1662500	6500	Loss
CNVPytor	Mini-Lewe	1	1656001	1662500	6500	Loss
CNVPytor	Minipig	1	1656001	1662500	6500	Loss
CNVPytor	Potbellied Pig	1	1656001	1662500	6500	Loss
CNVPytor	Wuzhishan Minipig	1	1656001	1662500	6500	Loss
CNVPytor	Yucatan Minipig	1	1656001	1662500	6500	Loss
CNVPytor	Aachen Minipig	1	1656001	1672000	16000	Loss
CNVPytor	Goettingen Minipig	1	1656001	1672000	16000	Loss
CNVPytor	Kune Kune	1	1656001	1672000	16000	Loss
CNVPytor	Mini-Lewe	1	1656001	1672000	16000	Loss
CNVPytor	Minipig	1	1656001	1672000	16000	Loss
CNVPytor	Potbellied Pig	1	1656001	1672000	16000	Loss
CNVPytor	Wuzhishan Minipig	1	1656001	1672000	16000	Loss
CNVPytor	Yucatan Minipig	1	1656001	1672000	16000	Loss
CNVPytor	Aachen Minipig	1	1656001	1695000	39000	Loss
CNVPytor	Kune Kune	1	1656001	1695000	39000	Loss
CNVPytor	Minipig	1	1656001	1695000	39000	Loss
CNVPytor	Potbellied Pig	1	1656001	1695000	39000	Loss
CNVPytor	Yucatan Minipig	1	1656001	1695000	39000	Loss
CNVPytor	Aachen Minipig	1	1663501	1669500	6000	Loss
CNVPytor	Goettingen Minipig	1	1663501	1669500	6000	Loss
CNVPytor	Kune Kune	1	1663501	1669500	6000	Loss
CNVPytor	Mini-Lewe	1	1663501	1669500	6000	Loss
CNVPytor	Minipig	1	1663501	1669500	6000	Loss
CNVPytor	Potbellied Pig	1	1663501	1669500	6000	Loss
CNVPytor	Wuzhishan Minipig	1	1663501	1669500	6000	Loss
CNVPytor	Yucatan Minipig	1	1663501	1669500	6000	Loss
CNVPytor	Aachen Minipig	1	1675001	1695000	20000	Loss
CNVPytor	Kune Kune	1	1675001	1695000	20000	Loss
CNVPytor	Minipig	1	1675001	1695000	20000	Loss
CNVPytor	Potbellied Pig	1	1675001	1695000	20000	Loss
CNVPytor	Yucatan Minipig	1	1675001	1695000	20000	Loss
CNVPytor	Aachen Minipig	1	1677501	1685500	8000	Loss
CNVPytor	Kune Kune	1	1677501	1685500	8000	Loss
CNVPytor	Mini-Lewe	1	1677501	1685500	8000	Loss
CNVPytor	Minipig	1	1677501	1685500	8000	Loss
CNVPytor	Potbellied Pig	1	1677501	1685500	8000	Loss
CNVPytor	Yucatan Minipig	1	1677501	1685500	8000	Loss
CNVPytor	Aachen Minipig	1	1683001	1685500	2500	Loss
CNVPytor	Goettingen Minipig	1	1683001	1685500	2500	Loss
CNVPytor	Kune Kune	1	1683001	1685500	2500	Loss
CNVPytor	Mini-Lewe	1	1683001	1685500	2500	Loss
CNVPytor	Minipig	1	1683001	1685500	2500	Loss
CNVPytor	Potbellied Pig	1	1683001	1685500	2500	Loss
CNVPytor	Wuzhishan Minipig	1	1683001	1685500	2500	Loss
CNVPytor	Yucatan Minipig	1	1683001	1685500	2500	Loss
GATK gCNV	Goettingen Minipig	1	1697001	1700000	3000	Gain
CNVPytor	Aachen Minipig	1	1697501	1699500	2000	Loss
CNVPytor	Goettingen Minipig	1	1697501	1699500	2000	Loss
CNVPytor	Kune Kune	1	1697501	1699500	2000	Loss
CNVPytor	Mini-Lewe	1	1697501	1699500	2000	Loss
CNVPytor	Minipig	1	1697501	1699500	2000	Loss
CNVPytor	Ossabaw	1	1697501	1699500	2000	Loss
CNVPytor	Potbellied Pig	1	1697501	1699500	2000	Loss
CNVPytor	Wuzhishan Minipig	1	1697501	1699500	2000	Loss
CNVPytor	Yucatan Minipig	1	1697501	1699500	2000	Loss
CNVPytor	Aachen Minipig	1	1697501	1711000	13500	Loss
CNVPytor	Kune Kune	1	1697501	1711000	13500	Loss
CNVPytor	Minipig	1	1697501	1711000	13500	Loss
CNVPytor	Potbellied Pig	1	1697501	1711000	13500	Loss
CNVPytor	Yucatan Minipig	1	1697501	1711000	13500	Loss
CNVPytor	Aachen Minipig	1	1704501	1707500	3000	Loss
CNVPytor	Goettingen Minipig	1	1704501	1707500	3000	Loss
CNVPytor	Kune Kune	1	1704501	1707500	3000	Loss
CNVPytor	Mini-Lewe	1	1704501	1707500	3000	Loss
CNVPytor	Minipig	1	1704501	1707500	3000	Loss
CNVPytor	Potbellied Pig	1	1704501	1707500	3000	Loss
CNVPytor	Yucatan Minipig	1	1704501	1707500	3000	Loss
CNVPytor	Aachen Minipig	1	1712501	1722000	9500	Loss
CNVPytor	Goettingen Minipig	1	1712501	1722000	9500	Loss
CNVPytor	Kune Kune	1	1712501	1722000	9500	Loss
CNVPytor	Minipig	1	1712501	1722000	9500	Loss
CNVPytor	Potbellied Pig	1	1712501	1722000	9500	Loss
CNVPytor	Wuzhishan Minipig	1	1712501	1722000	9500	Loss
CNVPytor	Yucatan Minipig	1	1712501	1722000	9500	Loss
CNVPytor	Aachen Minipig	1	1724001	1761500	37500	Loss
CNVPytor	Goettingen Minipig	1	1724001	1761500	37500	Loss
CNVPytor	Kune Kune	1	1724001	1761500	37500	Loss
CNVPytor	Mini-Lewe	1	1724001	1761500	37500	Loss
CNVPytor	Minipig	1	1724001	1761500	37500	Loss
CNVPytor	Potbellied Pig	1	1724001	1761500	37500	Loss
CNVPytor	Wuzhishan Minipig	1	1724001	1761500	37500	Loss
CNVPytor	Yucatan Minipig	1	1724001	1761500	37500	Loss
CNVPytor	Aachen Minipig	1	1725501	1761500	36000	Loss
CNVPytor	Goettingen Minipig	1	1725501	1761500	36000	Loss
CNVPytor	Kune Kune	1	1725501	1761500	36000	Loss
CNVPytor	Mini-Lewe	1	1725501	1761500	36000	Loss
CNVPytor	Minipig	1	1725501	1761500	36000	Loss
CNVPytor	Potbellied Pig	1	1725501	1761500	36000	Loss
CNVPytor	Wuzhishan Minipig	1	1725501	1761500	36000	Loss
CNVPytor	Yucatan Minipig	1	1725501	1761500	36000	Loss
CNVPytor	Aachen Minipig	1	1725501	1818500	93000	Loss
CNVPytor	Goettingen Minipig	1	1725501	1818500	93000	Loss
CNVPytor	Kune Kune	1	1725501	1818500	93000	Loss
CNVPytor	Mini-Lewe	1	1725501	1818500	93000	Loss
CNVPytor	Minipig	1	1725501	1818500	93000	Loss
CNVPytor	Potbellied Pig	1	1725501	1818500	93000	Loss
CNVPytor	Wuzhishan Minipig	1	1725501	1818500	93000	Loss
CNVPytor	Yucatan Minipig	1	1725501	1818500	93000	Loss
CNVPytor	Aachen Minipig	1	1727501	1732500	5000	Loss
CNVPytor	Goettingen Minipig	1	1727501	1732500	5000	Loss
CNVPytor	Kune Kune	1	1727501	1732500	5000	Loss
CNVPytor	Mini-Lewe	1	1727501	1732500	5000	Loss
CNVPytor	Minipig	1	1727501	1732500	5000	Loss
CNVPytor	Potbellied Pig	1	1727501	1732500	5000	Loss
CNVPytor	Wuzhishan Minipig	1	1727501	1732500	5000	Loss
CNVPytor	Yucatan Minipig	1	1727501	1732500	5000	Loss
CNVPytor	Aachen Minipig	1	1735501	1740500	5000	Loss
CNVPytor	Goettingen Minipig	1	1735501	1740500	5000	Loss
CNVPytor	Kune Kune	1	1735501	1740500	5000	Loss
CNVPytor	Mini-Lewe	1	1735501	1740500	5000	Loss
CNVPytor	Minipig	1	1735501	1740500	5000	Loss
CNVPytor	Potbellied Pig	1	1735501	1740500	5000	Loss
CNVPytor	Wuzhishan Minipig	1	1735501	1740500	5000	Loss
CNVPytor	Yucatan Minipig	1	1735501	1740500	5000	Loss
CNVPytor	Aachen Minipig	1	1742001	1761500	19500	Loss
CNVPytor	Goettingen Minipig	1	1742001	1761500	19500	Loss
CNVPytor	Kune Kune	1	1742001	1761500	19500	Loss
CNVPytor	Mini-Lewe	1	1742001	1761500	19500	Loss
CNVPytor	Minipig	1	1742001	1761500	19500	Loss
CNVPytor	Potbellied Pig	1	1742001	1761500	19500	Loss
CNVPytor	Wuzhishan Minipig	1	1742001	1761500	19500	Loss
CNVPytor	Yucatan Minipig	1	1742001	1761500	19500	Loss
CNVPytor	Aachen Minipig	1	1762501	2171500	409000	Loss
CNVPytor	Kune Kune	1	1762501	2171500	409000	Loss
CNVPytor	Mini-Lewe	1	1762501	2171500	409000	Loss
CNVPytor	Minipig	1	1762501	2171500	409000	Loss
CNVPytor	Potbellied Pig	1	1762501	2171500	409000	Loss
CNVPytor	Yucatan Minipig	1	1762501	2171500	409000	Loss
CNVPytor	Aachen Minipig	1	1765501	1771000	5500	Loss
CNVPytor	Goettingen Minipig	1	1765501	1771000	5500	Loss
CNVPytor	Kune Kune	1	1765501	1771000	5500	Loss
CNVPytor	Mini-Lewe	1	1765501	1771000	5500	Loss
CNVPytor	Minipig	1	1765501	1771000	5500	Loss
CNVPytor	Potbellied Pig	1	1765501	1771000	5500	Loss
CNVPytor	Wuzhishan Minipig	1	1765501	1771000	5500	Loss
CNVPytor	Yucatan Minipig	1	1765501	1771000	5500	Loss
CNVPytor	Aachen Minipig	1	1775001	1778000	3000	Loss
CNVPytor	Goettingen Minipig	1	1775001	1778000	3000	Loss
CNVPytor	Kune Kune	1	1775001	1778000	3000	Loss
CNVPytor	Mini-Lewe	1	1775001	1778000	3000	Loss
CNVPytor	Minipig	1	1775001	1778000	3000	Loss
CNVPytor	Potbellied Pig	1	1775001	1778000	3000	Loss
CNVPytor	Wuzhishan Minipig	1	1775001	1778000	3000	Loss
CNVPytor	Yucatan Minipig	1	1775001	1778000	3000	Loss
CNVPytor	Aachen Minipig	1	1777501	1789000	11500	Loss
CNVPytor	Goettingen Minipig	1	1777501	1789000	11500	Loss
CNVPytor	Kune Kune	1	1777501	1789000	11500	Loss
CNVPytor	Mini-Lewe	1	1777501	1789000	11500	Loss
CNVPytor	Minipig	1	1777501	1789000	11500	Loss
CNVPytor	Potbellied Pig	1	1777501	1789000	11500	Loss
CNVPytor	Wuzhishan Minipig	1	1777501	1789000	11500	Loss
CNVPytor	Yucatan Minipig	1	1777501	1789000	11500	Loss
CNVPytor	Aachen Minipig	1	1777501	1819500	42000	Loss
CNVPytor	Goettingen Minipig	1	1777501	1819500	42000	Loss
CNVPytor	Kune Kune	1	1777501	1819500	42000	Loss
CNVPytor	Mini-Lewe	1	1777501	1819500	42000	Loss
CNVPytor	Minipig	1	1777501	1819500	42000	Loss
CNVPytor	Potbellied Pig	1	1777501	1819500	42000	Loss
CNVPytor	Wuzhishan Minipig	1	1777501	1819500	42000	Loss
CNVPytor	Yucatan Minipig	1	1777501	1819500	42000	Loss
CNVPytor	Aachen Minipig	1	1777501	1825000	47500	Loss
CNVPytor	Goettingen Minipig	1	1777501	1825000	47500	Loss
CNVPytor	Kune Kune	1	1777501	1825000	47500	Loss
CNVPytor	Mini-Lewe	1	1777501	1825000	47500	Loss
CNVPytor	Minipig	1	1777501	1825000	47500	Loss
CNVPytor	Potbellied Pig	1	1777501	1825000	47500	Loss
CNVPytor	Wuzhishan Minipig	1	1777501	1825000	47500	Loss
CNVPytor	Yucatan Minipig	1	1777501	1825000	47500	Loss
CNVPytor	Aachen Minipig	1	1777501	1830000	52500	Loss
CNVPytor	Goettingen Minipig	1	1777501	1830000	52500	Loss
CNVPytor	Kune Kune	1	1777501	1830000	52500	Loss
CNVPytor	Mini-Lewe	1	1777501	1830000	52500	Loss
CNVPytor	Minipig	1	1777501	1830000	52500	Loss
CNVPytor	Potbellied Pig	1	1777501	1830000	52500	Loss
CNVPytor	Wuzhishan Minipig	1	1777501	1830000	52500	Loss
CNVPytor	Yucatan Minipig	1	1777501	1830000	52500	Loss
CNVPytor	Aachen Minipig	1	1778001	1802000	24000	Loss
CNVPytor	Goettingen Minipig	1	1778001	1802000	24000	Loss
CNVPytor	Kune Kune	1	1778001	1802000	24000	Loss
CNVPytor	Mini-Lewe	1	1778001	1802000	24000	Loss
CNVPytor	Minipig	1	1778001	1802000	24000	Loss
CNVPytor	Potbellied Pig	1	1778001	1802000	24000	Loss
CNVPytor	Wuzhishan Minipig	1	1778001	1802000	24000	Loss
CNVPytor	Yucatan Minipig	1	1778001	1802000	24000	Loss
CNVPytor	Aachen Minipig	1	1790001	1810000	20000	Loss
CNVPytor	Goettingen Minipig	1	1790001	1810000	20000	Loss
CNVPytor	Kune Kune	1	1790001	1810000	20000	Loss
CNVPytor	Mini-Lewe	1	1790001	1810000	20000	Loss
CNVPytor	Minipig	1	1790001	1810000	20000	Loss
CNVPytor	Potbellied Pig	1	1790001	1810000	20000	Loss
CNVPytor	Wuzhishan Minipig	1	1790001	1810000	20000	Loss
CNVPytor	Yucatan Minipig	1	1790001	1810000	20000	Loss
CNVPytor	Aachen Minipig	1	1803001	1810000	7000	Loss
CNVPytor	Goettingen Minipig	1	1803001	1810000	7000	Loss
CNVPytor	Kune Kune	1	1803001	1810000	7000	Loss
CNVPytor	Mini-Lewe	1	1803001	1810000	7000	Loss
CNVPytor	Minipig	1	1803001	1810000	7000	Loss
CNVPytor	Potbellied Pig	1	1803001	1810000	7000	Loss
CNVPytor	Wuzhishan Minipig	1	1803001	1810000	7000	Loss
CNVPytor	Yucatan Minipig	1	1803001	1810000	7000	Loss
Smoove	Wuzhishan Minipig	1	1820573	1820855	283	Loss
CNVPytor	Aachen Minipig	1	1832001	1858500	26500	Loss
CNVPytor	Goettingen Minipig	1	1832001	1858500	26500	Loss
CNVPytor	Kune Kune	1	1832001	1858500	26500	Loss
CNVPytor	Mini-Lewe	1	1832001	1858500	26500	Loss
CNVPytor	Minipig	1	1832001	1858500	26500	Loss
CNVPytor	Potbellied Pig	1	1832001	1858500	26500	Loss
CNVPytor	Wuzhishan Minipig	1	1832001	1858500	26500	Loss
CNVPytor	Yucatan Minipig	1	1832001	1858500	26500	Loss
CNVPytor	Aachen Minipig	1	1839001	1847500	8500	Loss
CNVPytor	Goettingen Minipig	1	1839001	1847500	8500	Loss
CNVPytor	Kune Kune	1	1839001	1847500	8500	Loss
CNVPytor	Mini-Lewe	1	1839001	1847500	8500	Loss
CNVPytor	Minipig	1	1839001	1847500	8500	Loss
CNVPytor	Potbellied Pig	1	1839001	1847500	8500	Loss
CNVPytor	Wuzhishan Minipig	1	1839001	1847500	8500	Loss
CNVPytor	Yucatan Minipig	1	1839001	1847500	8500	Loss
Smoove	Aachen Minipig	1	1842620	1842915	296	Loss
Smoove	Mini-Lewe	1	1842620	1842915	296	Loss
CNVPytor	Aachen Minipig	1	1849001	1854000	5000	Loss
CNVPytor	Goettingen Minipig	1	1849001	1854000	5000	Loss
CNVPytor	Kune Kune	1	1849001	1854000	5000	Loss
CNVPytor	Mini-Lewe	1	1849001	1854000	5000	Loss
CNVPytor	Minipig	1	1849001	1854000	5000	Loss
CNVPytor	Potbellied Pig	1	1849001	1854000	5000	Loss
CNVPytor	Wuzhishan Minipig	1	1849001	1854000	5000	Loss
CNVPytor	Yucatan Minipig	1	1849001	1854000	5000	Loss
CNVPytor	Aachen Minipig	1	1849001	1857000	8000	Loss
CNVPytor	Goettingen Minipig	1	1849001	1857000	8000	Loss
CNVPytor	Kune Kune	1	1849001	1857000	8000	Loss
CNVPytor	Mini-Lewe	1	1849001	1857000	8000	Loss
CNVPytor	Minipig	1	1849001	1857000	8000	Loss
CNVPytor	Potbellied Pig	1	1849001	1857000	8000	Loss
CNVPytor	Yucatan Minipig	1	1849001	1857000	8000	Loss
Smoove	Yucatan Minipig	1	1860256	1860345	90	Loss
CNVPytor	Aachen Minipig	1	1863001	1866500	3500	Loss
CNVPytor	Goettingen Minipig	1	1863001	1866500	3500	Loss
CNVPytor	Kune Kune	1	1863001	1866500	3500	Loss
CNVPytor	Mini-Lewe	1	1863001	1866500	3500	Loss
CNVPytor	Minipig	1	1863001	1866500	3500	Loss
CNVPytor	Potbellied Pig	1	1863001	1866500	3500	Loss
CNVPytor	Yucatan Minipig	1	1863001	1866500	3500	Loss
CNVPytor	Aachen Minipig	1	1879001	1881500	2500	Loss
CNVPytor	Goettingen Minipig	1	1879001	1881500	2500	Loss
CNVPytor	Kune Kune	1	1879001	1881500	2500	Loss
CNVPytor	Mini-Lewe	1	1879001	1881500	2500	Loss
CNVPytor	Minipig	1	1879001	1881500	2500	Loss
CNVPytor	Potbellied Pig	1	1879001	1881500	2500	Loss
CNVPytor	Wuzhishan Minipig	1	1879001	1881500	2500	Loss
CNVPytor	Yucatan Minipig	1	1879001	1881500	2500	Loss
CNVPytor	Aachen Minipig	1	1879001	1898000	19000	Loss
CNVPytor	Kune Kune	1	1879001	1898000	19000	Loss
CNVPytor	Minipig	1	1879001	1898000	19000	Loss
CNVPytor	Potbellied Pig	1	1879001	1898000	19000	Loss
CNVPytor	Yucatan Minipig	1	1879001	1898000	19000	Loss
CNVPytor	Aachen Minipig	1	1882501	1886000	3500	Loss
CNVPytor	Kune Kune	1	1882501	1886000	3500	Loss
CNVPytor	Mini-Lewe	1	1882501	1886000	3500	Loss
CNVPytor	Minipig	1	1882501	1886000	3500	Loss
CNVPytor	Potbellied Pig	1	1882501	1886000	3500	Loss
CNVPytor	Yucatan Minipig	1	1882501	1886000	3500	Loss
Smoove	Aachen Minipig	1	1885957	1886194	238	Loss
Smoove	Goettingen Minipig	1	1885957	1886194	238	Loss
Smoove	Kune Kune	1	1885957	1886194	238	Loss
Smoove	Mini-Lewe	1	1885957	1886194	238	Loss
Smoove	Minipig	1	1885957	1886194	238	Loss
Smoove	Ossabaw	1	1885957	1886194	238	Loss
Smoove	Potbellied Pig	1	1885957	1886194	238	Loss
Smoove	Wuzhishan Minipig	1	1885957	1886194	238	Loss
CNVPytor	Aachen Minipig	1	1886501	1893500	7000	Loss
CNVPytor	Goettingen Minipig	1	1886501	1893500	7000	Loss
CNVPytor	Kune Kune	1	1886501	1893500	7000	Loss
CNVPytor	Mini-Lewe	1	1886501	1893500	7000	Loss
CNVPytor	Minipig	1	1886501	1893500	7000	Loss
CNVPytor	Potbellied Pig	1	1886501	1893500	7000	Loss
CNVPytor	Wuzhishan Minipig	1	1886501	1893500	7000	Loss
CNVPytor	Yucatan Minipig	1	1886501	1893500	7000	Loss
CNVPytor	Aachen Minipig	1	1886501	1896500	10000	Loss
CNVPytor	Goettingen Minipig	1	1886501	1896500	10000	Loss
CNVPytor	Kune Kune	1	1886501	1896500	10000	Loss
CNVPytor	Mini-Lewe	1	1886501	1896500	10000	Loss
CNVPytor	Minipig	1	1886501	1896500	10000	Loss
CNVPytor	Potbellied Pig	1	1886501	1896500	10000	Loss
CNVPytor	Wuzhishan Minipig	1	1886501	1896500	10000	Loss
CNVPytor	Yucatan Minipig	1	1886501	1896500	10000	Loss
CNVPytor	Aachen Minipig	1	1900501	1905500	5000	Loss
CNVPytor	Goettingen Minipig	1	1900501	1905500	5000	Loss
CNVPytor	Kune Kune	1	1900501	1905500	5000	Loss
CNVPytor	Mini-Lewe	1	1900501	1905500	5000	Loss
CNVPytor	Minipig	1	1900501	1905500	5000	Loss
CNVPytor	Potbellied Pig	1	1900501	1905500	5000	Loss
CNVPytor	Wuzhishan Minipig	1	1900501	1905500	5000	Loss
CNVPytor	Yucatan Minipig	1	1900501	1905500	5000	Loss
CNVPytor	Aachen Minipig	1	1900501	2054500	154000	Loss
CNVPytor	Goettingen Minipig	1	1900501	2054500	154000	Loss
CNVPytor	Kune Kune	1	1900501	2054500	154000	Loss
CNVPytor	Mini-Lewe	1	1900501	2054500	154000	Loss
CNVPytor	Minipig	1	1900501	2054500	154000	Loss
CNVPytor	Potbellied Pig	1	1900501	2054500	154000	Loss
CNVPytor	Yucatan Minipig	1	1900501	2054500	154000	Loss
CNVPytor	Aachen Minipig	1	1902001	1915500	13500	Loss
CNVPytor	Goettingen Minipig	1	1902001	1915500	13500	Loss
CNVPytor	Kune Kune	1	1902001	1915500	13500	Loss
CNVPytor	Mini-Lewe	1	1902001	1915500	13500	Loss
CNVPytor	Minipig	1	1902001	1915500	13500	Loss
CNVPytor	Potbellied Pig	1	1902001	1915500	13500	Loss
CNVPytor	Wuzhishan Minipig	1	1902001	1915500	13500	Loss
CNVPytor	Yucatan Minipig	1	1902001	1915500	13500	Loss
Delly	Aachen Minipig	1	1902685	1903072	388	Loss
Delly	Minipig	1	1902685	1903072	388	Loss
Delly	Potbellied Pig	1	1902685	1903072	388	Loss
Delly	Wuzhishan Minipig	1	1902685	1903072	388	Loss
Smoove	Aachen Minipig	1	1902741	1903043	303	Loss
Smoove	Minipig	1	1902741	1903043	303	Loss
Smoove	Potbellied Pig	1	1902741	1903043	303	Loss
Smoove	Wuzhishan Minipig	1	1902741	1903043	303	Loss
CNVPytor	Aachen Minipig	1	1904501	1911000	6500	Loss
CNVPytor	Goettingen Minipig	1	1904501	1911000	6500	Loss
[truncated: 997,102+ more rows]

## Sheet: Sheet2
Table S2. Overview of CNVs identified by each tool for every breed. For all breeds and tools, the total number of CNVs and the number of CNVs per type (gain, loss), the total lengths of all CNVs, the average length, the median length, and the minimum and maximum length in base pairs are shown.
Tool	Breed	Total CNVs	Gain	Loss	Average length [bp]	Median length [bp]	Min. Length [bp]	Max. Length [bp]	Total length [bp]
CNVPytor	Aachen Minipig	119341	1994	117347	28007.2	9500	500	4964000	3342411189
Delly	Aachen Minipig	6069	841	5228	9236.17	643	53	373906	56054306
GATK gCNV	Aachen Minipig	505	59	446	21279.2	3000	1000	4056000	10746000
Smoove	Aachen Minipig	18338	895	17443	11442.6	291	52	4823197	209835084
CNVPytor	Goettingen Minipig	33331	9222	24109	34995.3	15000	1000	4014500	1166429583
Delly	Goettingen Minipig	7353	814	6539	8037.05	548	51	373906	59096462
GATK gCNV	Goettingen Minipig	1112	145	967	8570.14	3000	1000	656000	9530000
Smoove	Goettingen Minipig	19707	758	18949	10211.9	288	52	4994631	201245600
CNVPytor	Kune Kune	129348	11242	118106	33168.2	10500	500	4964000	4290242101
Delly	Kune Kune	4982	697	4285	10058.2	601.5	53	276235	50109725
GATK gCNV	Kune Kune	457	69	388	17472.6	3000	1000	2899000	7985000
Smoove	Kune Kune	10704	553	10151	12717.2	291	52	4823234	136124895
CNVPytor	Mini-Lewe	78979	154	78825	17393.4	7500	1000	3167000	1373716006
Delly	Mini-Lewe	5144	741	4403	10025.2	678	53	373906	51569650
GATK gCNV	Mini-Lewe	312	21	291	6766.03	3000	1000	321000	2111000
Smoove	Mini-Lewe	13899	395	13504	6084.83	289	52	4500134	84573084
CNVPytor	Minipig	123778	3319	120459	30035.8	10000	500	4964000	3717775218
Delly	Minipig	5253	629	4624	9044.55	561	53	373906	47511029
GATK gCNV	Minipig	277	29	248	7902.53	3000	1000	184000	2189000
Smoove	Minipig	14284	602	13682	13225.9	290	52	4823837	188918625
CNVPytor	Ossabaw	45302	43400	1902	137916	43000	1000	4971500	6247878413
Delly	Ossabaw	5139	693	4446	9834.14	598	53	373906	50537659
GATK gCNV	Ossabaw	602	60	542	24073.1	3000	1000	3777000	14492000
Smoove	Ossabaw	11840	943	10897	26141	296	52	4823837	309509075
CNVPytor	Potbellied Pig	125169	4000	121169	30174.7	10000	500	4964000	3776940718
Delly	Potbellied Pig	5991	713	5278	9073.11	598	53	373906	54357006
GATK gCNV	Potbellied Pig	500	58	442	7802	3000	1000	126000	3901000
Smoove	Potbellied Pig	18229	825	17404	11668.8	290	52	4823837	212711381
CNVPytor	Wuzhishan Minipig	24412	4753	19659	24133.7	12500	1000	3122500	589152098
Delly	Wuzhishan Minipig	7413	779	6634	7304.94	584	51	373906	54151541
GATK gCNV	Wuzhishan Minipig	2016	159	1857	9170.63	2000	1000	1912000	18488000
Smoove	Wuzhishan Minipig	23776	1368	22408	17647.5	291	52	4870098	419586743
CNVPytor	Yucatan Minipig	119352	2791	116561	27692.6	10000	500	4887500	3305173130
Delly	Yucatan Minipig	5631	667	4964	9520.6	548	53	571627	53610520
GATK gCNV	Yucatan Minipig	506	43	463	19741.1	3000	1000	2920000	9989000
Smoove	Yucatan Minipig	10049	371	9678	7017.39	288	52	4823560	70517796
