# Supplementary material for: Multi-tool copy number detection highlights common body size-associated variants in miniature pig breeds from different geographical regions
Source: BMC Genomics. 2025 Mar 22;26:285. doi: 10.1186/s12864-025-11446-8 (PMC11929999; doi:10.1186/s12864-025-11446-8)
Supplement: Supplementary file 5 — Supplementary Material 5 [file 12864_2025_11446_MOESM5_ESM.xlsx]

## Sheet: Sheet 1
Table S3.Overview of CNVs shared by all miniature pig breeds overlapping exonic regions. The CNVs and exonic positions are defined by chromosome, genomic start and end coordinates, and their type. Also, the Ensembl ID, name, and description for each gene are shown.
CNV Chromosome	CNV Start	CNV End	CNV Type	Exon Chromosome	Exon Start	Exon End	ENSEMBL ID	Gene Name	Gene Description	Gene Biotype
1	91909507	91948415	loss	1	91909357	91915959	ENSSSCG00000060677			lncRNA
2	10313565	10379204	loss	2	10340470	10340493	ENSSSCG00000058512			protein_coding
2	10313565	10379204	loss	2	10341324	10341463	ENSSSCG00000058512			protein_coding
2	10313565	10379204	loss	2	10342800	10342918	ENSSSCG00000058512			protein_coding
2	10313565	10379204	loss	2	10343009	10343060	ENSSSCG00000058512			protein_coding
2	10313565	10379204	loss	2	10343009	10343128	ENSSSCG00000058512			protein_coding
2	10313565	10379204	loss	2	10343102	10343128	ENSSSCG00000058512			protein_coding
2	10313565	10379204	loss	2	10344341	10344541	ENSSSCG00000058512			protein_coding
2	10313565	10379204	loss	2	10345475	10345589	ENSSSCG00000058512			protein_coding
2	10313565	10379204	loss	2	10347130	10347272	ENSSSCG00000058512			protein_coding
2	10313565	10379204	loss	2	10347359	10347458	ENSSSCG00000058512			protein_coding
2	10313565	10379204	loss	2	10347359	10347478	ENSSSCG00000058512			protein_coding
2	10313565	10379204	loss	2	10348701	10348732	ENSSSCG00000058512			protein_coding
2	10313565	10379204	loss	2	10348784	10349422	ENSSSCG00000058512			protein_coding
2	10313565	10379204	loss	2	10348844	10348940	ENSSSCG00000058512			protein_coding
2	10313565	10379204	loss	2	10379083	10379200	ENSSSCG00000013095	PAG6	pregnancy-associated glycoprotein 6 [Source:NCBI gene (formerly Entrezgene);Acc:396749]	pseudogene
2	13639001	13716204	loss	2	13641498	13641966	ENSSSCG00000035585			protein_coding
2	62684730	62925679	loss	2	62712270	62713227	ENSSSCG00000052015			protein_coding
2	62684730	62925679	loss	2	62741425	62742366	ENSSSCG00000061169			protein_coding
2	62684730	62925679	loss	2	62757019	62757770	ENSSSCG00000062192			protein_coding
2	62684730	62925679	loss	2	62757875	62757919	ENSSSCG00000062192			protein_coding
2	62684730	62925679	loss	2	62768463	62768479	ENSSSCG00000061169			protein_coding
2	62684730	62925679	loss	2	62784884	62785826	ENSSSCG00000037286			protein_coding
2	62684730	62925679	loss	2	62830906	62831878	ENSSSCG00000032027			protein_coding
2	64461941	64519379	loss	2	64496976	64500550	ENSSSCG00000061384			lncRNA
2	67478183	67563175	loss	2	67479604	67480534	ENSSSCG00000063236			protein_coding
2	67632435	67733203	loss	2	67638144	67639020	ENSSSCG00000041124			processed_pseudogene
2	67632435	67733203	loss	2	67658234	67658252	ENSSSCG00000062389			protein_coding
2	67632435	67733203	loss	2	67658347	67658367	ENSSSCG00000062389			protein_coding
2	67632435	67733203	loss	2	67658682	67658973	ENSSSCG00000062389			protein_coding
2	67632435	67733203	loss	2	67658708	67658973	ENSSSCG00000062389			protein_coding
2	67632435	67733203	loss	2	67659012	67659118	ENSSSCG00000062389			protein_coding
2	67632435	67733203	loss	2	67659185	67659574	ENSSSCG00000062389			protein_coding
2	67632435	67733203	loss	2	67699898	67703745	ENSSSCG00000043322			protein_coding
2	67632435	67733203	loss	2	67722172	67722190	ENSSSCG00000063118			protein_coding
2	67632435	67733203	loss	2	67722285	67722305	ENSSSCG00000063118			protein_coding
2	67632435	67733203	loss	2	67722619	67722910	ENSSSCG00000063118			protein_coding
2	67632435	67733203	loss	2	67722645	67722910	ENSSSCG00000063118			protein_coding
2	67632435	67733203	loss	2	67722949	67723055	ENSSSCG00000063118			protein_coding
2	67632435	67733203	loss	2	67723122	67723511	ENSSSCG00000063118			protein_coding
3	21605939	21714563	loss	3	21606643	21606975	ENSSSCG00000039712			protein_coding
3	21605939	21714563	loss	3	21614999	21615091	ENSSSCG00000039712			protein_coding
3	21605939	21714563	loss	3	21619429	21619740	ENSSSCG00000039712			protein_coding
3	21605939	21714563	loss	3	21622012	21622621	ENSSSCG00000050347			lncRNA
3	21605939	21714563	loss	3	21623181	21627024	ENSSSCG00000050347			lncRNA
4	100399001	100464026	gain	4	100425530	100425692	ENSSSCG00000006701	CHD1L	chromodomain helicase DNA binding protein 1 like [Source:VGNC Symbol;Acc:VGNC:86630]	protein_coding
4	100399001	100464026	gain	4	100440822	100442165	ENSSSCG00000055900			lncRNA
4	100399001	100464026	gain	4	100443083	100443194	ENSSSCG00000055900			lncRNA
4	100399001	100464026	gain	4	100443630	100443735	ENSSSCG00000055900			lncRNA
4	100399001	100464026	gain	4	100460303	100460586	ENSSSCG00000060248			protein_coding
4	100399001	100464026	gain	4	100462651	100462736	ENSSSCG00000060248			protein_coding
4	100399001	100464026	gain	4	100463284	100463489	ENSSSCG00000060248			protein_coding
4	100481438	100634204	loss	4	100481117	100485600	ENSSSCG00000059276			lncRNA
4	100481438	100634204	loss	4	100482395	100482891	ENSSSCG00000059817			lncRNA
4	100481438	100634204	loss	4	100504733	100508017	ENSSSCG00000055905			lncRNA
5	3040002	3120500	loss	5	3114416	3115055	ENSSSCG00000031361	CELSR1	cadherin EGF LAG seven-pass G-type receptor 1 [Source:HGNC Symbol;Acc:HGNC:1850]	protein_coding
5	20488399	20515257	loss	5	20514399	20514493	ENSSSCG00000044195			protein_coding
5	90226860	90240565	gain	5	90227803	90227959	ENSSSCG00000044340	EEA1	early endosome antigen 1 [Source:VGNC Symbol;Acc:VGNC:109551]	protein_coding
5	90226860	90240565	gain	5	90230353	90230479	ENSSSCG00000044340	EEA1	early endosome antigen 1 [Source:VGNC Symbol;Acc:VGNC:109551]	protein_coding
5	90226860	90240565	gain	5	90234081	90234126	ENSSSCG00000044340	EEA1	early endosome antigen 1 [Source:VGNC Symbol;Acc:VGNC:109551]	protein_coding
5	90226860	90240565	gain	5	90234170	90234398	ENSSSCG00000044340	EEA1	early endosome antigen 1 [Source:VGNC Symbol;Acc:VGNC:109551]	protein_coding
5	90226860	90240565	gain	5	90235397	90235514	ENSSSCG00000044340	EEA1	early endosome antigen 1 [Source:VGNC Symbol;Acc:VGNC:109551]	protein_coding
5	90226860	90240565	gain	5	90237470	90237614	ENSSSCG00000044340	EEA1	early endosome antigen 1 [Source:VGNC Symbol;Acc:VGNC:109551]	protein_coding
5	90244001	90249500	gain	5	90247465	90247587	ENSSSCG00000044340	EEA1	early endosome antigen 1 [Source:VGNC Symbol;Acc:VGNC:109551]	protein_coding
5	90244001	90249500	gain	5	90248826	90248878	ENSSSCG00000044340	EEA1	early endosome antigen 1 [Source:VGNC Symbol;Acc:VGNC:109551]	protein_coding
6	8605189	8680945	loss	6	8605613	8608936	ENSSSCG00000058620			protein_coding
6	8605189	8680945	loss	6	8674795	8682395	ENSSSCG00000056114			lncRNA
6	55831330	55911966	loss	6	55839364	55839443	ENSSSCG00000003227			protein_coding
6	55831330	55911966	loss	6	55839841	55840074	ENSSSCG00000003227			protein_coding
6	55831330	55911966	loss	6	55842097	55842217	ENSSSCG00000003227			protein_coding
6	55831330	55911966	loss	6	55843521	55843656	ENSSSCG00000003227			protein_coding
6	55831330	55911966	loss	6	55843865	55843986	ENSSSCG00000003227			protein_coding
6	55831330	55911966	loss	6	55844549	55844704	ENSSSCG00000003227			protein_coding
6	55831330	55911966	loss	6	55845730	55847344	ENSSSCG00000003227			protein_coding
6	164542501	164624000	loss	6	164543872	164544020	ENSSSCG00000062325			protein_coding
6	164542501	164624000	loss	6	164544409	164544448	ENSSSCG00000062158	CYP4A24	cytochrome P450 family 4 subfamily A member 24 [Source:NCBI gene (formerly Entrezgene);Acc:403326]	protein_coding
6	164542501	164624000	loss	6	164545252	164545303	ENSSSCG00000062325			protein_coding
6	164542501	164624000	loss	6	164620266	164620509	ENSSSCG00000061684			protein_coding
6	168235192	168279636	loss	6	168236890	168236915	ENSSSCG00000032230			protein_coding
6	168235192	168279636	loss	6	168237121	168237756	ENSSSCG00000032230			protein_coding
6	168235192	168279636	loss	6	168237800	168238070	ENSSSCG00000032230			protein_coding
6	168235192	168279636	loss	6	168259458	168259481	ENSSSCG00000039458		olfactory receptor family 10 subfamily AK member 7H [Source:VGNC Symbol;Acc:VGNC:112592]	protein_coding
7	22313644	22475780	loss	7	22314079	22314505	ENSSSCG00000001216	SCAND3	SCAN domain containing 3 [Source:HGNC Symbol;Acc:HGNC:13851]	protein_coding
7	22313644	22475780	loss	7	22316458	22317954	ENSSSCG00000001216	SCAND3	SCAN domain containing 3 [Source:HGNC Symbol;Acc:HGNC:13851]	protein_coding
7	22313644	22475780	loss	7	22320395	22320534	ENSSSCG00000001216	SCAND3	SCAN domain containing 3 [Source:HGNC Symbol;Acc:HGNC:13851]	protein_coding
7	22313644	22475780	loss	7	22331924	22332370	ENSSSCG00000001216	SCAND3	SCAN domain containing 3 [Source:HGNC Symbol;Acc:HGNC:13851]	protein_coding
7	22313644	22475780	loss	7	22447400	22447507	ENSSSCG00000028462	U6	U6 spliceosomal RNA [Source:RFAM;Acc:RF00026]	snRNA
7	22313644	22475780	loss	7	22459334	22460140	ENSSSCG00000001254		olfactory receptor pseudogene	unprocessed_pseudogene
7	22313644	22475780	loss	7	22464075	22464165	ENSSSCG00000001254		olfactory receptor pseudogene	unprocessed_pseudogene
7	22313644	22475780	loss	7	22465124	22465131	ENSSSCG00000001254		olfactory receptor pseudogene	unprocessed_pseudogene
8	117581876	117627405	loss	8	117582776	117582783	ENSSSCG00000047952			lncRNA
8	117581876	117627405	loss	8	117583129	117583744	ENSSSCG00000047952			lncRNA
9	4482790	4566570	loss	9	4488989	4489946	ENSSSCG00000014695			protein_coding
9	4482790	4566570	loss	9	4523177	4523228	ENSSSCG00000054307			protein_coding
9	4482790	4566570	loss	9	4530729	4531644	ENSSSCG00000054307			protein_coding
9	4482790	4566570	loss	9	4542721	4543660	ENSSSCG00000052377			protein_coding
9	4482790	4566570	loss	9	4552382	4552589	ENSSSCG00000054026			protein_coding
9	4482790	4566570	loss	9	4552627	4553320	ENSSSCG00000054026			protein_coding
9	127730630	127799795	loss	9	127748740	127749074	ENSSSCG00000039898			protein_coding
9	127730630	127799795	loss	9	127750308	127750379	ENSSSCG00000039898			protein_coding
9	127730630	127799795	loss	9	127750409	127750428	ENSSSCG00000039898			protein_coding
9	127730630	127799795	loss	9	127751000	127751146	ENSSSCG00000039898			protein_coding
10	19147687	19191286	gain	10	19153789	19153944	ENSSSCG00000010884			protein_coding
10	19147687	19191286	gain	10	19155912	19156123	ENSSSCG00000010884			protein_coding
10	19147687	19191286	gain	10	19156690	19156768	ENSSSCG00000010884			protein_coding
10	19147687	19191286	gain	10	19161940	19162063	ENSSSCG00000010884			protein_coding
10	19147687	19191286	gain	10	19174238	19174438	ENSSSCG00000010884			protein_coding
10	19147687	19191286	gain	10	19175144	19175266	ENSSSCG00000010884			protein_coding
10	19147687	19191286	gain	10	19175947	19176072	ENSSSCG00000010884			protein_coding
10	19430898	19478500	gain	10	19450315	19450477	ENSSSCG00000011176	SUSD4	sushi domain containing 4 [Source:VGNC Symbol;Acc:VGNC:96085]	protein_coding
10	19430898	19478500	gain	10	19454901	19455088	ENSSSCG00000011176	SUSD4	sushi domain containing 4 [Source:VGNC Symbol;Acc:VGNC:96085]	protein_coding
10	19430898	19478500	gain	10	19470919	19471132	ENSSSCG00000011176	SUSD4	sushi domain containing 4 [Source:VGNC Symbol;Acc:VGNC:96085]	protein_coding
10	24932378	25033500	gain	10	24951382	24953613	ENSSSCG00000043113			lncRNA
10	24932378	25033500	gain	10	24951383	24953613	ENSSSCG00000043113			lncRNA
10	24932378	25033500	gain	10	24953665	24953854	ENSSSCG00000043113			lncRNA
10	24932378	25033500	gain	10	24953665	24957826	ENSSSCG00000043113			lncRNA
10	24932378	25033500	gain	10	24954252	24957453	ENSSSCG00000043113			lncRNA
10	24932378	25033500	gain	10	24956905	24957614	ENSSSCG00000032301			lncRNA
10	24932378	25033500	gain	10	24962725	24962773	ENSSSCG00000032301			lncRNA
10	24932378	25033500	gain	10	24963132	24963183	ENSSSCG00000032301			lncRNA
10	24932378	25033500	gain	10	24966230	24966255	ENSSSCG00000032301			lncRNA
10	24932378	25033500	gain	10	24966979	24967200	ENSSSCG00000032301			lncRNA
10	24932378	25033500	gain	10	24968763	24968811	ENSSSCG00000032301			lncRNA
10	24932378	25033500	gain	10	24969170	24969221	ENSSSCG00000032301			lncRNA
10	24932378	25033500	gain	10	24972268	24972293	ENSSSCG00000032301			lncRNA
10	24932378	25033500	gain	10	24973017	24973240	ENSSSCG00000032301			lncRNA
11	64666903	64733041	loss	11	64702793	64702868	ENSSSCG00000052892
11	64666903	64733041	loss	11	64720508	64720687	ENSSSCG00000052892
11	64666903	64733041	loss	11	64732636	64732747	ENSSSCG00000052892
12	26517515	26614819	loss	12	26530563	26533392	ENSSSCG00000041588			lncRNA
12	26517515	26614819	loss	12	26534538	26534647	ENSSSCG00000041588			lncRNA
12	26517515	26614819	loss	12	26536256	26536274	ENSSSCG00000039259			protein_coding
12	26517515	26614819	loss	12	26536417	26536597	ENSSSCG00000039259			protein_coding
12	26517515	26614819	loss	12	26538306	26538718	ENSSSCG00000039259			protein_coding
12	26517515	26614819	loss	12	26538580	26538718	ENSSSCG00000039259			protein_coding
12	26517515	26614819	loss	12	26539281	26540538	ENSSSCG00000039259			protein_coding
12	26517515	26614819	loss	12	26540808	26541086	ENSSSCG00000039259			protein_coding
12	26517515	26614819	loss	12	26542892	26543008	ENSSSCG00000039259			protein_coding
12	26517515	26614819	loss	12	26542892	26543110	ENSSSCG00000039259			protein_coding
12	26517515	26614819	loss	12	26546354	26546429	ENSSSCG00000039259			protein_coding
12	26517515	26614819	loss	12	26546998	26547070	ENSSSCG00000039259			protein_coding
12	26517515	26614819	loss	12	26558284	26558365	ENSSSCG00000039259			protein_coding
12	26517515	26614819	loss	12	26558986	26559058	ENSSSCG00000039259			protein_coding
12	26517515	26614819	loss	12	26562697	26562769	ENSSSCG00000039259			protein_coding
12	26517515	26614819	loss	12	26563324	26563359	ENSSSCG00000039259			protein_coding
12	26517515	26614819	loss	12	26596003	26596062	ENSSSCG00000028962			protein_coding
12	26517515	26614819	loss	12	26599412	26599528	ENSSSCG00000028962			protein_coding
12	26517515	26614819	loss	12	26601338	26603143	ENSSSCG00000028962			protein_coding
12	26517515	26614819	loss	12	26603706	26603811	ENSSSCG00000028962			protein_coding
12	26517515	26614819	loss	12	26604068	26604118	ENSSSCG00000028962			protein_coding
12	26517515	26614819	loss	12	26605730	26605785	ENSSSCG00000028962			protein_coding
12	26517515	26614819	loss	12	26605872	26606012	ENSSSCG00000028962			protein_coding
12	26517515	26614819	loss	12	26606380	26606567	ENSSSCG00000028962			protein_coding
12	26517515	26614819	loss	12	26606570	26607221	ENSSSCG00000055095			lncRNA
12	26517515	26614819	loss	12	26607614	26607807	ENSSSCG00000055095			lncRNA
12	49025672	49056014	loss	12	49054345	49054471	ENSSSCG00000053372			protein_coding
13	161945401	162070163	loss	13	161962623	161963553	ENSSSCG00000061083			protein_coding
13	161945401	162070163	loss	13	162014367	162015294	ENSSSCG00000052720			protein_coding
13	161945401	162070163	loss	13	162037816	162038743	ENSSSCG00000061464			protein_coding
13	161945401	162070163	loss	13	162068892	162069003	ENSSSCG00000061410			protein_coding
13	161945401	162070163	loss	13	162069058	162069283	ENSSSCG00000061410			protein_coding
13	161945401	162070163	loss	13	162069058	162069346	ENSSSCG00000061410			protein_coding
13	161945401	162070163	loss	13	162069322	162069346	ENSSSCG00000061410			protein_coding
13	161945401	162070163	loss	13	162069503	162069992	ENSSSCG00000061410			protein_coding
13	208309690	208334590	loss	13	208309963	208310120	ENSSSCG00000022506	COL6A1	collagen type VI alpha 1 chain [Source:HGNC Symbol;Acc:HGNC:2211]	protein_coding
13	208309690	208334590	loss	13	208309986	208310120	ENSSSCG00000022506	COL6A1	collagen type VI alpha 1 chain [Source:HGNC Symbol;Acc:HGNC:2211]	protein_coding
13	208309690	208334590	loss	13	208310347	208310457	ENSSSCG00000022506	COL6A1	collagen type VI alpha 1 chain [Source:HGNC Symbol;Acc:HGNC:2211]	protein_coding
13	208309690	208334590	loss	13	208310588	208310772	ENSSSCG00000022506	COL6A1	collagen type VI alpha 1 chain [Source:HGNC Symbol;Acc:HGNC:2211]	protein_coding
13	208309690	208334590	loss	13	208310849	208311030	ENSSSCG00000022506	COL6A1	collagen type VI alpha 1 chain [Source:HGNC Symbol;Acc:HGNC:2211]	protein_coding
13	208309690	208334590	loss	13	208311664	208311694	ENSSSCG00000022506	COL6A1	collagen type VI alpha 1 chain [Source:HGNC Symbol;Acc:HGNC:2211]	protein_coding
13	208309690	208334590	loss	13	208311814	208312459	ENSSSCG00000022506	COL6A1	collagen type VI alpha 1 chain [Source:HGNC Symbol;Acc:HGNC:2211]	protein_coding
13	208309690	208334590	loss	13	208311841	208313127	ENSSSCG00000022506	COL6A1	collagen type VI alpha 1 chain [Source:HGNC Symbol;Acc:HGNC:2211]	protein_coding
13	208309690	208334590	loss	13	208312750	208312771	ENSSSCG00000022506	COL6A1	collagen type VI alpha 1 chain [Source:HGNC Symbol;Acc:HGNC:2211]	protein_coding
13	208309690	208334590	loss	13	208312826	208313127	ENSSSCG00000022506	COL6A1	collagen type VI alpha 1 chain [Source:HGNC Symbol;Acc:HGNC:2211]	protein_coding
14	111295594	111312177	loss	14	111299579	111299742	ENSSSCG00000010546		cytochrome P450 family 2 subfamily C member 33 [Source:NCBI gene (formerly Entrezgene);Acc:403107]	protein_coding
14	111295594	111312177	loss	14	111301523	111301758	ENSSSCG00000010546		cytochrome P450 family 2 subfamily C member 33 [Source:NCBI gene (formerly Entrezgene);Acc:403107]	protein_coding
14	111295594	111312177	loss	14	111301523	111301927	ENSSSCG00000010546		cytochrome P450 family 2 subfamily C member 33 [Source:NCBI gene (formerly Entrezgene);Acc:403107]	protein_coding
15	1001	113923	gain	15	58390	58432	ENSSSCG00000043514			protein_coding
15	1001	113923	gain	15	58714	59003	ENSSSCG00000043514			protein_coding
15	1001	113923	gain	15	59073	59075	ENSSSCG00000043514			protein_coding
15	1001	113923	gain	15	103265	103844	ENSSSCG00000032174			protein_coding
15	120618508	120667529	loss	15	120619623	120623103	ENSSSCG00000016193	CNOT9	CCR4-NOT transcription complex subunit 9 [Source:VGNC Symbol;Acc:VGNC:95473]	protein_coding
15	120618508	120667529	loss	15	120623376	120623898	ENSSSCG00000016193	CNOT9	CCR4-NOT transcription complex subunit 9 [Source:VGNC Symbol;Acc:VGNC:95473]	protein_coding
15	120618508	120667529	loss	15	120626937	120627083	ENSSSCG00000016192	PLCD4	phospholipase C delta 4 [Source:NCBI gene (formerly Entrezgene);Acc:397119]	protein_coding
15	120618508	120667529	loss	15	120632877	120632933	ENSSSCG00000016192	PLCD4	phospholipase C delta 4 [Source:NCBI gene (formerly Entrezgene);Acc:397119]	protein_coding
15	120618508	120667529	loss	15	120660538	120660783	ENSSSCG00000016192	PLCD4	phospholipase C delta 4 [Source:NCBI gene (formerly Entrezgene);Acc:397119]	protein_coding
15	120618508	120667529	loss	15	120666766	120666822	ENSSSCG00000016192	PLCD4	phospholipase C delta 4 [Source:NCBI gene (formerly Entrezgene);Acc:397119]	protein_coding
15	120618508	120667529	loss	15	120666938	120667118	ENSSSCG00000016192	PLCD4	phospholipase C delta 4 [Source:NCBI gene (formerly Entrezgene);Acc:397119]	protein_coding
15	120618508	120667529	loss	15	120666959	120667118	ENSSSCG00000016192	PLCD4	phospholipase C delta 4 [Source:NCBI gene (formerly Entrezgene);Acc:397119]	protein_coding
16	24230727	24313657	loss	16	24249692	24249740	ENSSSCG00000016853	RICTOR	RPTOR independent companion of MTOR complex 2 [Source:VGNC Symbol;Acc:VGNC:92303]	protein_coding
16	24230727	24313657	loss	16	24249692	24249804	ENSSSCG00000016853	RICTOR	RPTOR independent companion of MTOR complex 2 [Source:VGNC Symbol;Acc:VGNC:92303]	protein_coding
16	24230727	24313657	loss	16	24249842	24249959	ENSSSCG00000016853	RICTOR	RPTOR independent companion of MTOR complex 2 [Source:VGNC Symbol;Acc:VGNC:92303]	protein_coding
16	24230727	24313657	loss	16	24249910	24249978	ENSSSCG00000016853	RICTOR	RPTOR independent companion of MTOR complex 2 [Source:VGNC Symbol;Acc:VGNC:92303]	protein_coding
16	24230727	24313657	loss	16	24310864	24310912	ENSSSCG00000016853	RICTOR	RPTOR independent companion of MTOR complex 2 [Source:VGNC Symbol;Acc:VGNC:92303]	protein_coding
16	24230727	24313657	loss	16	24311083	24311132	ENSSSCG00000016853	RICTOR	RPTOR independent companion of MTOR complex 2 [Source:VGNC Symbol;Acc:VGNC:92303]	protein_coding
