# Supplementary material for: Multi-tool copy number detection highlights common body size-associated variants in miniature pig breeds from different geographical regions
Source: BMC Genomics. 2025 Mar 22;26:285. doi: 10.1186/s12864-025-11446-8 (PMC11929999; doi:10.1186/s12864-025-11446-8)
Supplement: Supplementary file 6 — Supplementary Material 6 [file 12864_2025_11446_MOESM6_ESM.xlsx]

## Sheet: qPCR Results
Table S4. Overview of validation for selected CNVs using real-time quantitative PCR. Validation results of seven CNVs overlapping with exonic regions and five CNVs randomly selected across different chromosomes are displayed. Relative copy numbers were estimated and compared to the CNV detection results.
Breed	CNV Type Prediction	Chromosome	Position of the assay	Target	Reference	Replicate Count	Replicates Analyzed	FAM Ct Mean	VIC Ct Mean	Delta Ct Mean	Delta Ct SD	Relative Copy Number	Prediction confirmed by qPCR
Minipig	Gain	2	12380820-12380929	GLYAT	VIC	3	3	23.6427	23.7427	-0.1	0.08	1.07177	yes
Mini-Lewe	Gain	2	12380820-12380929	GLYAT	VIC	3	3	23.5023	23.7893	-0.287	0.11	1.2201	yes
Aachen Minipig	Gain	2	12380820-12380929	GLYAT	VIC	3	3	24.081	23.7973	0.2837	0.19	0.821482	no
Aachen Minipig	Gain	2	12380820-12380929	GLYAT	VIC	3	3	23.688	23.5383	0.1497	0.07	0.901438	no
Mini-Lewe	Gain	2	12380820-12380929	GLYAT	VIC	3	3	24.0293	24.6473	-0.618	0.1	1.53475	yes
Potbellied Pig	Gain	2	12380820-12380929	GLYAT	VIC	3	3	25.8	26.156	-0.356	0.06	1.27987	yes
Mini-Lewe	Gain	2	12380820-12380929	GLYAT	VIC	3	3	23.6233	24.0477	-0.4243	0.37	1.34192	yes
Goettingen Minipig	Gain	2	12380820-12380929	GLYAT	VIC	3	3	23.309	23.7033	-0.3943	0.14	1.3143	yes
Kune Kune	Gain	2	12380820-12380929	GLYAT	VIC	3	3	22.9737	23.3433	-0.3697	0.08	1.29208	yes
Minipig	Loss	4	648166-648256	SPATC1	VIC	3	3	36.9727	23.9063	13.0663	0.11	0.000116587	yes
Mini-Lewe	Loss	4	648166-648256	SPATC1	VIC	3	3	36.9983	24.482	12.5163	0.56	0.000170694	yes
Aachen Minipig	Loss	4	648166-648256	SPATC1	VIC	3	3	24.7527	23.95	0.8027	0.02	0.573275	yes
Aachen Minipig	Loss	4	648166-648256	SPATC1	VIC	3	3	25.409	23.8047	1.6043	0.05	0.328895	yes
Mini-Lewe	Loss	4	648166-648256	SPATC1	VIC	3	3	36.4703	23.2457	13.2247	0.86	0.000104464	yes
Potbellied Pig	Loss	4	648166-648256	SPATC1	VIC	3	3	26.256	25.7843	0.4717	0.06	0.721114	yes
Mini-Lewe	Loss	4	648166-648256	SPATC1	VIC	3	3	37.6307	24.5453	13.0853	0.25	0.000115062	yes
Goettingen Minipig	Loss	4	648166-648256	SPATC1	VIC	3	3	36.6147	25.3163	11.2983	0.37	0.000397075	yes
Kune Kune	Loss	4	648166-648256	SPATC1	VIC	3	3	23.7367	22.734	1.0027	0.14	0.499065	yes
Minipig	Gain	5	90227838-90227938	EEA1	VIC	3	3	21.399	23.3553	-1.9563	0.12	3.88065	yes
Mini-Lewe	Gain	5	90227838-90227938	EEA1	VIC	3	3	20.9997	23.2363	-2.2367	0.07	4.71318	yes
Aachen Minipig	Gain	5	90227838-90227938	EEA1	VIC	3	3	21.0933	23.3657	-2.2723	0.04	4.83093	yes
Aachen Minipig	Gain	5	90227838-90227938	EEA1	VIC	3	3	21.5927	23.206	-1.6133	0.09	3.05951	yes
Mini-Lewe	Gain	5	90227838-90227938	EEA1	VIC	3	3	21.7347	23.3103	-1.5757	0.2	2.9808	yes
Potbellied Pig	Gain	5	90227838-90227938	EEA1	VIC	3	3	23.809	25.8307	-2.0217	0.03	4.06062	yes
Mini-Lewe	Gain	5	90227838-90227938	EEA1	VIC	3	3	21.4447	23.1403	-1.6957	0.34	3.23934	yes
Goettingen Minipig	Gain	5	90227838-90227938	EEA1	VIC	3	3	21.685	23.1143	-1.4293	0.24	2.69316	yes
Kune Kune	Gain	5	90227838-90227938	EEA1	VIC	3	3	20.4473	22.6817	-2.2343	0.09	4.70534	yes
Minipig	Loss	6	164544375-164544466	CYP4A24	VIC	3	3	23.7767	23.7693	0.0073	0.02	0.994953	no
Mini-Lewe	Loss	6	164544375-164544466	CYP4A24	VIC	3	3	26.125	24.2767	1.8483	0.03	0.277719	yes
Aachen Minipig	Loss	6	164544375-164544466	CYP4A24	VIC	3	3	25.4523	24.2763	1.176	0.14	0.442577	yes
Aachen Minipig	Loss	6	164544375-164544466	CYP4A24	VIC	3	3	25.371	23.83	1.541	0.02	0.343647	yes
Mini-Lewe	Loss	6	164544375-164544466	CYP4A24	VIC	3	3	25.369	23.941	1.428	0.1	0.371646	yes
Potbellied Pig	Loss	6	164544375-164544466	CYP4A24	VIC	3	3	26.8453	26.1837	0.6617	0.18	0.632133	yes
Mini-Lewe	Loss	6	164544375-164544466	CYP4A24	VIC	3	3	25.2587	24.64	0.6187	0.27	0.651258	yes
Goettingen Minipig	Loss	6	164544375-164544466	CYP4A24	VIC	3	3	23.3667	23.4723	-0.1057	0.1	1.07602	no
Kune Kune	Loss	6	164544375-164544466	CYP4A24	VIC	3	3	24.516	23.21	1.306	0.07	0.404441	yes
Minipig	Loss	7	22317159-22317239	SCAND3	VIC	3	3	26.9597	23.8983	3.0613	0.07	0.1198	yes
Mini-Lewe	Loss	7	22317159-22317239	SCAND3	VIC	3	3	27.0273	24.1207	2.9067	0.09	0.133351	yes
Aachen Minipig	Loss	7	22317159-22317239	SCAND3	VIC	3	3	26.814	23.848	2.966	0.05	0.127981	yes
Aachen Minipig	Loss	7	22317159-22317239	SCAND3	VIC	3	3	27.376	23.8603	3.5157	0.18	0.0874317	yes
Mini-Lewe	Loss	7	22317159-22317239	SCAND3	VIC	3	2	27.207	24.4265	2.7805	0.07	0.145541	yes
Potbellied Pig	Loss	7	22317159-22317239	SCAND3	VIC	3	2	30.7	26.437	4.263	0.07	0.0520846	yes
Mini-Lewe	Loss	7	22317159-22317239	SCAND3	VIC	3	3	27.1047	24.4567	2.648	0.06	0.159541	yes
Goettingen Minipig	Loss	7	22317159-22317239	SCAND3	VIC	3	3	26.6273	23.885	2.7423	0.18	0.149446	yes
Kune Kune	Loss	7	22317159-22317239	SCAND3	VIC	3	3	26.9497	23.9613	2.9883	0.17	0.126018	yes
Minipig	Gain	10	24930147-24930242	CYB5R1	VIC	3	3	27.1807	24.133	3.0477	0.13	0.120935	no
Mini-Lewe	Gain	10	24930147-24930242	CYB5R1	VIC	3	3	27.4337	24.4863	2.9473	0.14	0.129651	no
Aachen Minipig	Gain	10	24930147-24930242	CYB5R1	VIC	3	3	27.1293	23.9077	3.2217	0.23	0.107194	no
Aachen Minipig	Gain	10	24930147-24930242	CYB5R1	VIC	3	3	27.0297	24.02	3.0097	0.06	0.124162	no
Mini-Lewe	Gain	10	24930147-24930242	CYB5R1	VIC	3	3	26.5003	23.151	3.3493	0.15	0.0981206	no
Potbellied Pig	Gain	10	24930147-24930242	CYB5R1	VIC	3	3	28.6833	25.9257	2.7577	0.03	0.14786	no
Mini-Lewe	Gain	10	24930147-24930242	CYB5R1	VIC	3	3	27.6217	24.5893	3.0323	0.2	0.122233	no
Goettingen Minipig	Gain	10	24930147-24930242	CYB5R1	VIC	3	3	28.5907	25.494	3.0967	0.11	0.116896	no
Kune Kune	Gain	10	24930147-24930242	CYB5R1	VIC	3	3	26.0113	22.7387	3.2727	0.03	0.103471	no
Minipig	Gain	10	19426090-19426182	SUSD4	VIC	3	3	24.1763	24.3277	-0.1513	0.06	1.11057	yes
Mini-Lewe	Gain	10	19426090-19426182	SUSD4	VIC	3	3	24.268	24.313	-0.045	0.08	1.03168	no
Aachen Minipig	Gain	10	19426090-19426182	SUSD4	VIC	3	3	23.2253	23.9307	-0.7053	0.33	1.63048	yes
Aachen Minipig	Gain	10	19426090-19426182	SUSD4	VIC	3	3	23.384	23.978	-0.594	0.23	1.50943	yes
Mini-Lewe	Gain	10	19426090-19426182	SUSD4	VIC	3	3	24.1167	24.2293	-0.1127	0.33	1.08125	yes
Potbellied Pig	Gain	10	19426090-19426182	SUSD4	VIC	3	3	25.503	26.706	-1.203	0.03	2.30218	yes
Mini-Lewe	Gain	10	19426090-19426182	SUSD4	VIC	3	3	24.0757	24.3413	-0.2657	0.17	1.20222	yes
Goettingen Minipig	Gain	10	19426090-19426182	SUSD4	VIC	3	3	23.0083	23.676	-0.6677	0.13	1.58854	yes
Kune Kune	Gain	10	19426090-19426182	SUSD4	VIC	3	3	23.1233	23.8417	-0.7183	0.03	1.64524	yes
Minipig	Loss	13	208310634-208310714	COL6A1 (R1)	VIC	3	3	24.58	24.3077	0.2723	0.05	0.827998	yes
Mini-Lewe	Loss	13	208310634-208310714	COL6A1 (R1)	VIC	3	3	24.795	24.3983	0.3967	0.06	0.759594	yes
Aachen Minipig	Loss	13	208310634-208310714	COL6A1 (R1)	VIC	3	3	24.6327	24.3447	0.288	0.03	0.819037	yes
Aachen Minipig	Loss	13	208310634-208310714	COL6A1 (R1)	VIC	3	3	24.352	23.9777	0.3743	0.18	0.77148	yes
Mini-Lewe	Loss	13	208310634-208310714	COL6A1 (R1)	VIC	3	3	24.7563	24.6623	0.094	0.06	0.936921	yes
Potbellied Pig	Loss	13	208310634-208310714	COL6A1 (R1)	VIC	3	3	26.5687	26.7007	-0.132	0.13	1.09581	no
Mini-Lewe	Loss	13	208310634-208310714	COL6A1 (R1)	VIC	3	3	24.7363	24.6657	0.0707	0.03	0.952176	no
Goettingen Minipig	Loss	13	208310634-208310714	COL6A1 (R1)	VIC	3	3	24.3127	24.042	0.2707	0.25	0.828917	yes
Kune Kune	Loss	13	208310634-208310714	COL6A1 (R1)	VIC	3	3	24.3063	23.8037	0.5027	0.07	0.705785	yes
Minipig	Loss	13	208312112-208312181	COL6A1 (R2)	VIC	3	3	25.4517	23.9153	1.5363	0.07	0.344769	yes
Mini-Lewe	Loss	13	208312112-208312181	COL6A1 (R2)	VIC	3	3	25.9427	24.3157	1.627	0.08	0.323761	yes
Aachen Minipig	Loss	13	208312112-208312181	COL6A1 (R2)	VIC	3	3	25.5	23.8643	1.6357	0.08	0.321814	yes
Aachen Minipig	Loss	13	208312112-208312181	COL6A1 (R2)	VIC	3	3	25.212	23.581	1.631	0.04	0.322864	yes
Mini-Lewe	Loss	13	208312112-208312181	COL6A1 (R2)	VIC	3	3	23.99	22.503	1.487	0.07	0.356754	yes
Potbellied Pig	Loss	13	208312112-208312181	COL6A1 (R2)	VIC	3	3	26.962	25.536	1.426	0.22	0.372161	yes
Mini-Lewe	Loss	13	208312112-208312181	COL6A1 (R2)	VIC	3	3	25.798	24.36	1.438	0.1	0.369079	yes
Goettingen Minipig	Loss	13	208312112-208312181	COL6A1 (R2)	VIC	3	3	25.295	23.8437	1.4513	0.08	0.365692	yes
Kune Kune	Loss	13	208312112-208312181	COL6A1 (R2)	VIC	3	3	23.9497	22.1763	1.7733	0.17	0.292539	yes
Minipig	Loss	15	120627034-120627107	PLCD4	VIC	3	3	26.5097	24.0783	2.4313	0.11	0.185398	yes
Mini-Lewe	Loss	15	120627034-120627107	PLCD4	VIC	3	3	26.6167	24.24	2.3767	0.05	0.192549	yes
Aachen Minipig	Loss	15	120627034-120627107	PLCD4	VIC	3	3	26.3727	24.2747	2.098	0.02	0.233582	yes
Aachen Minipig	Loss	15	120627034-120627107	PLCD4	VIC	3	3	26.5867	23.8707	2.716	0.07	0.152196	yes
Mini-Lewe	Loss	15	120627034-120627107	PLCD4	VIC	3	3	27.003	24.435	2.568	0.13	0.168638	yes
Potbellied Pig	Loss	15	120627034-120627107	PLCD4	VIC	3	3	29.205	26.64	2.565	0.24	0.168989	yes
Mini-Lewe	Loss	15	120627034-120627107	PLCD4	VIC	3	3	26.6763	24.1997	2.4767	0.21	0.179655	yes
Goettingen Minipig	Loss	15	120627034-120627107	PLCD4	VIC	3	3	26.3017	23.922	2.3797	0.19	0.192149	yes
Kune Kune	Loss	15	120627034-120627107	PLCD4	VIC	3	3	26.194	23.6803	2.5137	0.05	0.175106	yes
Minipig	Loss	16	24249841-24249933	RICTOR	VIC	3	3	24.9687	23.9947	0.974	0.06	0.509093	yes
Mini-Lewe	Loss	16	24249841-24249933	RICTOR	VIC	3	3	25.1977	24.4033	0.7943	0.04	0.576623	yes
Aachen Minipig	Loss	16	24249841-24249933	RICTOR	VIC	3	3	24.83	24.12	0.71	0.13	0.61132	yes
Aachen Minipig	Loss	16	24249841-24249933	RICTOR	VIC	3	3	25.393	23.911	1.482	0.04	0.357992	yes
Mini-Lewe	Loss	16	24249841-24249933	RICTOR	VIC	3	2	24.395	23.196	1.199	0.04	0.435577	yes
Potbellied Pig	Loss	16	24249841-24249933	RICTOR	VIC	3	3	27.1247	25.961	1.1637	0.14	0.446366	yes
Mini-Lewe	Loss	16	24249841-24249933	RICTOR	VIC	3	2	25.2455	24.5795	0.666	0.1	0.630252	yes
Goettingen Minipig	Loss	16	24249841-24249933	RICTOR	VIC	3	3	24.8247	23.759	1.0657	0.35	0.477741	yes
Kune Kune	Loss	16	24249841-24249933	RICTOR	VIC	3	3	23.8343	22.651	1.1833	0.08	0.440343	yes
Minipig	Gain	17	14949099-14949186	TRMT6	VIC	3	3	25.274	23.8117	1.4623	0.1	0.362914	no
Mini-Lewe	Gain	17	14949099-14949186	TRMT6	VIC	3	3	26.622	24.2943	2.3277	0.12	0.199201	no
Aachen Minipig	Gain	17	14949099-14949186	TRMT6	VIC	3	3	25.3733	23.821	1.5523	0.17	0.340966	no
Aachen Minipig	Gain	17	14949099-14949186	TRMT6	VIC	3	3	25.5207	23.8157	1.705	0.17	0.306721	no
Mini-Lewe	Gain	17	14949099-14949186	TRMT6	VIC	3	3	25.3253	22.9427	2.3827	0.03	0.19175	no
Potbellied Pig	Gain	17	14949099-14949186	TRMT6	VIC	3	3	27.175	25.779	1.396	0.08	0.379981	no
Mini-Lewe	Gain	17	14949099-14949186	TRMT6	VIC	3	3	26.2517	24.393	1.8587	0.26	0.275725	no
Goettingen Minipig	Gain	17	14949099-14949186	TRMT6	VIC	3	3	26.6157	25.371	1.2447	0.08	0.421996	no
Kune Kune	Gain	17	14949099-14949186	TRMT6	VIC	3	3	24.292	22.6823	1.6097	0.1	0.327666	no

## Sheet: Primers and probes
Gene	Chromosome	Primer Genomic Region	CNV Type	Assay Mix Concentration	Reporter 1 Dye	Reporter 1 Concentration (µM)	Reporter 1 Quencher	Forward Primer Concentration (µM)	Reverse Primer Concentration (µM)	Forward Primer Sequence	Reverse Primer Sequence	Reporter 1 Sequence	Amplicon Size (bp)
GLYAT	2	2:12380820-12380929	gain	20x	FAM	5	NFQ	18	18	CCAAACAAAACAAAAAAATAGAGTAGAGTGGAA	TGTCATCTCCTGTTGTCATTGAGAAAA	ATGATGGTGACAGCTAAAACC	110
DPYSL5	3	3:112252194-112252287	loss/gain	20x	FAM	5	NFQ	18	18	CGGCCTTTGTGGTTCAGACA	CAGCGGCCGGTTCCA	AACCGAGCGGACGCCCG	94
SPATC1	4	4:648166-648256	loss	20x	FAM	5	NFQ	18	18	CTCCCCCGCACTGCT	GCAGAACCGCTCCAAGGAT	CTGCCACCAGCAAAGGTA	91
EEA1	5	5:90227838-90227938	gain	20x	FAM	5	NFQ	18	18	TCACTACACATTTGCAGGATAAGCA	TTCAGTTTTCTGTTCTAAAGAGAGATGTTTCT	TTTTCACCTGACTGCCATATTC	101
TMPO	5	5:85332190-85332285	loss/gain	20x	FAM	5	NFQ	18	18	CCCCAACTCCTGAGTATGATCATTT	CATGATAGCACTTTGAGTTCGCTTT	CTGGGACTAATAGCCTGAAATAT	96
CYP4A24	6	6:164544375-164544466	loss	20x	FAM	5	NFQ	18	18	TGCTCCAATAAGTTCCAACAAGCT	CCAGCCACACCCATTCAGA	ACCCATCAGAGGTGGTTTTG	92
KCTD1	6	6:111147050-111147119	loss/gain	20x	FAM	5	NFQ	18	18	CGGCGCGCGTGATG	GCGGTCATCCGCAAGCT	CCGGGCCAGTGGTGCAG	70
SCAND3	7	7:22317159-22317239	loss	20x	FAM	5	NFQ	18	18	GGCCAAATACTACTGAGTTCACTGA	TGGAGCACCCAGTGTCCTA	ACTCCCTCCCACTGTCAGACTG	81
SUSD4	10	10:19426090-19426182	gain	20x	FAM	5	NFQ	18	18	TGTGTCCCAGTGCTTCTAAGATG	GCAACCACCCATGCTTCATACTTAA	CAGTGCGAACTCCAGGAATTAGTTA	93
CYB5R1	10	10:24930147-24930242	gain	20x	FAM	5	NFQ	18	18	GCACGCCCTTCAGGTAGAC	CCAGGCAGGTTCTAGTCAACAG	CTCAGAAACCAGGAACATTCC	96
ASIC2	12	12:41727271-41727350	loss/gain	20x	FAM	5	NFQ	18	18	TGGGTGCTGGCCTTCTG	GGGAAGCTGAGCCAGTAGAG	CTCGGGTTGCTGCTGTCCTG	80
COL6A1	13	13:208310634-208310714	loss	20x	FAM	5	NFQ	18	18	CGAGGCCCTGCAGTACAC	CGGCCGTCCGTGATGA	CCCCCACTCAGAACAACCG	81
COL6A1 R2	13	13:208312112-208312181	loss	20x	FAM	5	NFQ	18	18	GCTACGTGACCCGCTTCTAC	TCGGAGAAGAGCAGCAGTTTC	CCGGACGAGGCCTC	70
PLCD4	15	15:120627034-120627107	loss	20x	FAM	5	NFQ	18	18	CGTGCCACAGTGGAAGTCA	TGGTCAGAGTCTCCAGGTTCTT	TCGCAGACACAGGATTGC	74
RICTOR	16	16:24249841-24249933	loss	20x	FAM	5	NFQ	18	18	GCCAGAGGGAGGCAAGTG	GCTGAAGAACCTCCGAATACGA	CTGCAGCCTTCACCCCTCACC	93
TRMT6	17	17:14949099-14949186	gain	20x	FAM	5	NFQ	18	18	CCCTCCTTGATTCCATTAACTTCAGA	GGTTTGGTTTGGTTTGGTTTGGTTT	CACCGTAAATATACTTCAGTAAAACTC	88
CSK (Control)	7	7:58746236-58746260 (region of design)	none	20x	VIC	5	NFQ	18	18	NA	NA	NA	Custom Design by ThermoFisher Scientific
