# Supplementary material for: Multi-tool copy number detection highlights common body size-associated variants in miniature pig breeds from different geographical regions
Source: BMC Genomics. 2025 Mar 22;26:285. doi: 10.1186/s12864-025-11446-8 (PMC11929999; doi:10.1186/s12864-025-11446-8)
Supplement: Supplementary file 7 — Supplementary Material 7 [file 12864_2025_11446_MOESM7_ESM.xlsx]

## Sheet: Sheet1
Table S5. Overview of consensus CNVRs shared by all miniature pig breeds or all regionally grouped minipig breeds (America, Asia & Oceania, and Europe). The detected CNVRs defined by chromosome, genomic start and end coordinates, the lengths in bp, their type, Ensembl ID and names of overlapping genes and QTL are shown for each region.
Region	Chromosome	Start	End	Length [bp]	Type	ENSEMBL ID	Gene Name	Overlapping QTLs
All	1	2206001	2216500	10499	loss	ENSSSCG00000004022	RPS6KA2
All	1	14918001	14925500	7499	loss	ENSSSCG00000031733	AKAP12
All	1	27223501	27252000	28499	loss	ENSSSCG00000004159	SLC35D3	Dressing percentage QTL
All	1	27742522	27742993	471	loss	ENSSSCG00000039049	MAP7
All	1	28033392	28033784	392	loss	ENSSSCG00000004165	PDE7B
All	1	28745309	28745606	297	loss	ENSSSCG00000004166	AHI1
All	1	30283885	30284432	547	loss	ENSSSCG00000034139	EYA4
All	1	81674062	81674379	317	loss	ENSSSCG00000004434	FRK
All	1	91909507	91948415	38908	loss	ENSSSCG00000060677
All	1	101980884	101982052	1168	loss	ENSSSCG00000040836	DCC
All	1	131247384	131247981	597	loss	ENSSSCG00000039061	EIF2AK4
All	1	131453324	131453581	257	loss	ENSSSCG00000004787	GPR176
All	1	138995497	138995829	332	loss	ENSSSCG00000038452	ADAMTS17
All	1	143809057	143810044	987	loss	ENSSSCG00000004843	TRPM1
All	1	189161474	189161881	407	loss	ENSSSCG00000005083	DHRS7
All	1	190340563	190340820	257	loss	ENSSSCG00000005095	PRKCH
All	1	217450542	217451089	547	loss	ENSSSCG00000043234
All	1	224242062	224242539	477	loss	ENSSSCG00000005257	TRPM3
All	1	224594081	224594608	527	loss	ENSSSCG00000005257	TRPM3
All	1	230900107	230900704	597	loss	ENSSSCG00000033763	GNAQ
All	1	239456826	239457213	387	loss	ENSSSCG00000063066	TMOD1
All	1	261962595	262017270	54675	loss	ENSSSCG00000038036	TTLL11
All	1	262597440	262845862	248422	loss	ENSSSCG00000061539		Meat color QTL
All	1	263061407	263233514	172107	loss	ENSSSCG00000061670
All	1	264104222	264104699	477	loss	ENSSSCG00000005582	STRBP
All	1	265976544	265977114	570	loss	ENSSSCG00000005602	GAPVD1
All	2	2134842	2135659	817	loss	ENSSSCG00000012857	CARS1
All	2	10313001	10561000	247999	loss	ENSSSCG00000062785
All	2	13554001	13716204	162203	loss	ENSSSCG00000059948
All	2	14227158	14267873	40715	loss	ENSSSCG00000061665
All	2	15262295	15262682	387	loss	ENSSSCG00000013236	MYBPC3
All	2	17491189	17491510	321	loss	ENSSSCG00000013278	TSPAN18
All	2	20523053	20523302	249	loss	ENSSSCG00000061434
All	2	24994974	24995331	357	loss	ENSSSCG00000013294	LDLRAD3
All	2	25308048	25308405	357	loss	ENSSSCG00000013295	TRIM44
All	2	25894563	25894920	357	loss	ENSSSCG00000044268
All	2	25923336	25923813	477	loss	ENSSSCG00000059745
All	2	27389883	27440597	50714	both	ENSSSCG00000013311	KIAA1549L
All	2	27466186	27468689	2503	both	ENSSSCG00000013311	KIAA1549L
All	2	44387236	44387493	257	loss	ENSSSCG00000013389	CYP2R1
All	2	47455892	47456360	468	loss	ENSSSCG00000013402	USP47
All	2	47603605	47675812	72207	loss	ENSSSCG00000031143
All	2	49497337	49497754	417	loss	ENSSSCG00000013409	SBF2
All	2	55777001	56567000	789999	both	ENSSSCG00000062976		Platelet-large cell ratio QTL
All	2	59093307	59093814	507	loss	ENSSSCG00000013915	CRTC1
All	2	60161123	60161535	412	loss	ENSSSCG00000053735	COLGALT1
All	2	63662902	63898672	235770	both	ENSSSCG00000063172
All	2	64347376	64372770	25394	gain	ENSSSCG00000036342
All	2	64461941	64519379	57438	loss	ENSSSCG00000061384
All	2	68153450	68452000	298550	loss	ENSSSCG00000057656		LDL cholesterol QTL
All	2	71895815	71896302	487	loss	ENSSSCG00000013566	INSR
All	2	85482050	85482407	357	loss	ENSSSCG00000014088	IQGAP2
All	2	114181971	114182473	502	loss	ENSSSCG00000027074	FER
All	2	114400416	114400879	463	loss	ENSSSCG00000022845	PJA2
All	2	116273609	116273951	342	loss	ENSSSCG00000050595
All	2	119329143	119329458	315	loss	ENSSSCG00000014214	TRIM36
All	2	125629417	125851391	221974	loss	ENSSSCG00000058349		Total number born alive QTL
All	2	140779799	140780206	407	loss	ENSSSCG00000014339	CTNNA1
All	2	141655329	141655756	427	loss	ENSSSCG00000029541	PSD2
All	2	143092816	143093298	482	loss	ENSSSCG00000027371	PCDHGA4
All	3	2661049	2747593	86544	loss	ENSSSCG00000052647		Intramuscular fat content QTL
All	3	5170560	5170967	407	loss	ENSSSCG00000007589
All	3	13932294	14014976	82682	loss	ENSSSCG00000007727	AUTS2
All	3	23846079	23846376	297	loss	ENSSSCG00000007840	POLR3E
All	3	24202083	24202542	459	loss	ENSSSCG00000007845	UQCRC2
All	3	24359090	24359590	500	loss	ENSSSCG00000035000
All	3	26901907	27226741	324834	loss	ENSSSCG00000053308		Residual glycogen and glucose QTL
All	3	57141093	57272319	131226	loss	ENSSSCG00000062489
All	3	67718650	67718929	279	loss	ENSSSCG00000035958	EVA1A
All	3	67725043	67725333	290	loss	ENSSSCG00000035958	EVA1A
All	3	72631512	72632272	760	loss	ENSSSCG00000008336	ANXA4
All	3	72686188	72924112	237924	loss	ENSSSCG00000058462
All	3	81073001	81401000	327999	loss	ENSSSCG00000008392	BCL11A
All	3	93910283	93910640	357	loss	ENSSSCG00000008437	SOCS5
All	3	94266501	94325000	58499	both	ENSSSCG00000061240
All	3	99968762	99969086	324	loss	ENSSSCG00000036418	SLC8A1
All	3	106916001	107063000	146999	loss	ENSSSCG00000008513	BIRC6
All	3	110259001	110284500	25499	loss	ENSSSCG00000008536	TOGARAM2
All	3	110775001	111089000	313999	loss	ENSSSCG00000026465	BABAM2
All	3	111455784	111456256	472	loss	ENSSSCG00000056353
All	3	111929542	111975818	46276	loss	ENSSSCG00000008550	SLC5A6
All	3	112591486	112593578	2092	loss	ENSSSCG00000008568	DRC1
All	3	114844304	114844736	432	loss	ENSSSCG00000008591	ATAD2B
All	4	828	51000	50172	loss	ENSSSCG00000005880		Muscle pH QTL
All	4	13086451	13248629	162178	loss			Intramuscular fat content QTL
All	4	18303354	18303731	377	loss	ENSSSCG00000005994	SNTB1
All	4	27492001	27537500	45499	both	ENSSSCG00000062477
All	4	28459362	28459909	547	loss	ENSSSCG00000040768	TRHR
All	4	29910372	30101553	191181	loss	ENSSSCG00000006035	ANGPT1
All	4	31351365	31351647	282	loss	ENSSSCG00000006037	OXR1
All	4	33453070	33453417	347	loss	ENSSSCG00000031957	RIMS2
All	4	37008867	37009133	266	loss	ENSSSCG00000006069	RGS22
All	4	45599492	45616023	16531	loss	ENSSSCG00000006116	SLC26A7
All	4	45705001	45752000	46999	loss	ENSSSCG00000039660	LRRC69
All	4	45752098	45904500	152402	both	ENSSSCG00000058595
All	4	75019014	75336705	317691	loss	ENSSSCG00000043592		Tongue weight QTL
All	4	78996044	79044924	48880	loss	ENSSSCG00000059808
All	4	100481438	100634204	152766	loss	ENSSSCG00000059817
All	4	101188501	101254000	65499	loss	ENSSSCG00000056978
All	4	101260001	101301000	40999	both	ENSSSCG00000058164
All	4	102671569	102672016	447	loss	ENSSSCG00000006726	SPAG17
All	4	116096758	116274698	177940	both	ENSSSCG00000057087
All	4	118669323	119041292	371969	both	ENSSSCG00000059403		Teat number QTL
All	4	120002131	120002658	527	loss	ENSSSCG00000006878	DPYD
All	4	120500138	120500525	387	loss	ENSSSCG00000006878	DPYD
All	4	120691321	120691628	307	loss	ENSSSCG00000006878	DPYD
All	4	121055956	122018584	962628	both	ENSSSCG00000061167		Feed conversion ratio QTL
All	4	122542490	122542917	427	loss	ENSSSCG00000006888	SLC44A3
All	4	122623004	122623361	357	loss	ENSSSCG00000042741
All	4	122628531	122628803	272	loss	ENSSSCG00000042741
All	4	124546052	124546489	437	loss	ENSSSCG00000006901	EVI5
All	4	127699001	127714000	14999	both	ENSSSCG00000006927	PKN2
All	5	617437	617679	242	loss	ENSSSCG00000000982	TTLL8
All	5	6183002	6354005	171003	loss	ENSSSCG00000044454
All	5	6817291	6817553	262	loss	ENSSSCG00000034405	MEI1
All	5	7362223	7362644	421	loss	ENSSSCG00000000068	EP300
All	5	11963628	12025942	62314	loss			Lymphocyte number QTL
All	5	13809934	13810286	352	loss	ENSSSCG00000057209	POLR3B
All	5	16725993	17614000	888007	both	ENSSSCG00000000228	SCN8A
All	5	20419001	20515257	96256	both	ENSSSCG00000046465
All	5	20547042	20656929	109887	loss	ENSSSCG00000058251
All	5	20662721	20701089	38368	both	ENSSSCG00000054098
All	5	20839918	20976501	136583	loss	ENSSSCG00000060653
All	5	31854300	32391661	537361	loss	ENSSSCG00000063025
All	5	33200793	33201230	437	loss	ENSSSCG00000023630	CPM
All	5	63434356	63516351	81995	loss	ENSSSCG00000034914
All	5	70419883	70421410	1527	loss	ENSSSCG00000000778	CPNE8
All	5	70422676	70423038	362	loss	ENSSSCG00000000778	CPNE8
All	5	76139962	76140280	318	loss	ENSSSCG00000000804	ANO6
All	5	80829384	80829936	552	loss	ENSSSCG00000000854
All	5	80832210	80832637	427	loss	ENSSSCG00000000854
All	5	85303001	85358283	55282	loss	ENSSSCG00000038487	TMPO	Fat androstenone level QTL
All	5	85381715	85382272	557	loss	ENSSSCG00000041683
All	5	86980377	87070767	90390	loss	ENSSSCG00000033574	CFAP54
All	5	90244234	90249224	4990	both	ENSSSCG00000044340	EEA1
All	5	96261001	96741500	480499	loss	ENSSSCG00000062390		Phosphate level QTL
All	5	99877933	99878205	272	loss	ENSSSCG00000000940	PPFIA2
All	5	100898671	101692000	793329	loss	ENSSSCG00000063404		Feed conversion ratio QTL
All	6	632001	742500	110499	loss	ENSSSCG00000023866	ACSF3
All	6	20414001	20442500	28499	loss	ENSSSCG00000051066
All	6	20597299	20597716	417	loss	ENSSSCG00000051066
All	6	27493846	27494172	326	loss	ENSSSCG00000035639	TERB1
All	6	29577196	29577493	297	loss	ENSSSCG00000034192
All	6	48278316	48278614	298	loss	ENSSSCG00000051232
All	6	49125001	49180000	54999	both	ENSSSCG00000054571	CYP2B6B
All	6	56457006	56472949	15943	gain	ENSSSCG00000042026		Muscle pH QTL
All	6	58559001	58735265	176264	loss	ENSSSCG00000062751
All	6	60801742	60803825	2083	loss	ENSSSCG00000003324	ZNF471
All	6	69330496	69330735	239	loss	ENSSSCG00000033497
All	6	71347125	71347551	426	loss	ENSSSCG00000003413	MTOR
All	6	72796026	72843496	47470	loss	ENSSSCG00000063473
All	6	76354001	76391500	37499	loss	ENSSSCG00000024062	ACTL8
All	6	76397001	76508727	111726	loss			Neutrophil percentage QTL
All	6	78306246	78307273	1027	loss	ENSSSCG00000034429	PLA2G5
All	6	79508859	79509451	592	loss	ENSSSCG00000050609
All	6	89015001	89151000	135999	both	ENSSSCG00000037621	KIAA1522
All	6	92141844	92142161	317	loss	ENSSSCG00000003630	AGO3
All	6	117990762	117991850	1088	loss	ENSSSCG00000003737	NOL4
All	6	135915410	135915727	317	loss	ENSSSCG00000003773	AK5
All	6	142123407	142123764	357	loss	ENSSSCG00000003788	PTGER3
All	6	154999923	155000200	277	loss	ENSSSCG00000003833	DAB1
All	6	156809128	157007546	198418	loss	ENSSSCG00000062450		Days to 100 kg QTL
All	6	159047363	159047770	407	loss	ENSSSCG00000003851	CPT2
All	6	159183062	159183379	317	loss	ENSSSCG00000027114	PODN
All	6	159243476	159243943	467	loss	ENSSSCG00000027114	PODN
All	6	161522001	161872000	349999	loss	ENSSSCG00000003877	FAF1
All	6	165483658	165484305	647	loss	ENSSSCG00000003913	MAST2
All	6	168218615	168279636	61021	loss	ENSSSCG00000055216		Teat number QTL
All	7	9390167	9390714	547	loss	ENSSSCG00000001052	PHACTR1
All	7	13627319	13630481	3162	loss	ENSSSCG00000020858	KIF13A
All	7	13982153	13982480	327	loss	ENSSSCG00000001076	RNF144B
All	7	22313820	22574000	260180	loss	ENSSSCG00000055995	OLF42-3	Average daily gain QTL
All	7	22813979	22956466	142487	loss	ENSSSCG00000062469		Carcass length QTL
All	7	24266682	24342545	75863	loss	ENSSSCG00000030901
All	7	24488795	24596884	108089	gain	ENSSSCG00000038892		Gestation length QTL
All	7	33686312	33687269	957	loss	ENSSSCG00000039952	ZFAND3
All	7	74446151	74446571	420	loss	ENSSSCG00000001977	STXBP6
All	7	76565105	77332588	767483	both	ENSSSCG00000063277
All	7	77399855	77454528	54673	loss	ENSSSCG00000061070
All	7	78688392	78726960	38568	both	ENSSSCG00000037490
All	7	79155244	80096500	941256	both	ENSSSCG00000062894		Dressing percentage QTL
All	7	80303933	80304382	449	loss	ENSSSCG00000002245	KATNBL1
All	7	94481029	94481506	477	loss	ENSSSCG00000002330	PCNX1
All	7	97583229	97583526	297	loss	ENSSSCG00000038231	ABCD4	Teat number QTL
All	7	97731386	97731937	551	loss	ENSSSCG00000002366	NPC2	Teat number QTL
All	7	110545109	110545421	312	loss	ENSSSCG00000002427
All	7	115228893	115229240	347	loss	ENSSSCG00000002467	ASB2
All	7	115425567	115425789	222	loss	ENSSSCG00000002474	PPP4R4
All	7	117596828	117597065	237	loss	ENSSSCG00000032134	GSKIP
All	7	117663674	117664031	357	loss	ENSSSCG00000002504	AK7
All	8	105	43000	42895	both	ENSSSCG00000039991	PIGG
All	8	572501	608000	35499	loss	ENSSSCG00000037035	UVSSA
All	8	10421515	10421852	337	loss	ENSSSCG00000038410	CPEB2
All	8	10868382	10869229	847	loss	ENSSSCG00000008738	CC2D2A
All	8	20542089	20542446	357	loss	ENSSSCG00000008762	STIM2
All	8	29540251	29540658	407	loss	ENSSSCG00000028983	TBC1D1
All	8	30369900	30370270	370	loss	ENSSSCG00000008787	KLHL5
All	8	30401745	30401962	217	loss	ENSSSCG00000008787	KLHL5
All	8	30895160	30895658	498	loss	ENSSSCG00000033602	UBE2K
All	8	47193101	47977591	784490	both	ENSSSCG00000041883		Tuberculosis susceptibility QTL
All	8	54097501	54219000	121499	both	ENSSSCG00000047744
All	8	65925538	66431500	505962	both	ENSSSCG00000062662
All	8	75789259	75789826	567	loss	ENSSSCG00000029200	TRIM2
All	8	86032582	86032859	277	loss	ENSSSCG00000009052	ZNF330
All	8	95954929	95955371	442	loss	ENSSSCG00000029943	SCLT1
All	8	101201661	101202010	349	loss	ENSSSCG00000009084	AFG2A
All	8	101322476	101322965	489	loss	ENSSSCG00000036213	FGF2
All	8	105671089	106361711	690622	both	ENSSSCG00000054401
All	8	109889692	109890029	337	loss	ENSSSCG00000009125
All	8	110337134	110337556	422	loss	ENSSSCG00000031348	ALPK1
All	8	115961622	115961944	322	loss	ENSSSCG00000023548	GSTCD
All	8	117562024	117630451	68427	loss	ENSSSCG00000047952
All	8	118037297	118037694	397	loss	ENSSSCG00000028101	SLC9B2
All	8	118077113	118077640	527	loss	ENSSSCG00000009162	SLC9B1
All	9	1476615	1871859	395244	gain	ENSSSCG00000063516
All	9	3495700	4040159	544459	both	ENSSSCG00000063227		Left teat number QTL
All	9	5901001	5945266	44265	both	ENSSSCG00000061824
All	9	7499779	7500036	257	loss	ENSSSCG00000014820	FCHSD2
All	9	7685319	7685596	277	loss	ENSSSCG00000040207	P2RY2
All	9	8426959	8428204	1245	loss	ENSSSCG00000014835	C2CD3
All	9	9935797	10063763	127966	loss	ENSSSCG00000061550
All	9	10544189	10573000	28811	loss	ENSSSCG00000062483	GVQW3
All	9	11057926	11058313	387	loss	ENSSSCG00000032723	ACER3
All	9	12398515	12479426	80911	loss	ENSSSCG00000031979
All	9	17788989	17789331	342	loss	ENSSSCG00000014904	DLG2
All	9	25666246	25666703	457	loss	ENSSSCG00000024933	SLC36A4
All	9	33140955	33141812	857	loss	ENSSSCG00000031170
All	9	47805895	47806427	532	loss	ENSSSCG00000015131	GRIK4
All	9	50799942	50901000	101058	both	ENSSSCG00000063106
All	9	51386074	51547968	161894	loss	ENSSSCG00000062105
All	9	53322066	53323323	1257	loss	ENSSSCG00000025806	FAM118B
All	9	63360001	63467000	106999	gain			Drip loss QTL
All	9	99644501	100087500	442999	both	ENSSSCG00000061957
All	9	105599968	105600310	342	loss	ENSSSCG00000015432	ATXN7L1
All	9	120443501	120474000	30499	loss	ENSSSCG00000015523	RALGPS2
All	9	120940655	121021936	81281	loss	ENSSSCG00000024674	ABL2
All	9	121299800	121300017	217	loss	ENSSSCG00000015527	TDRD5
All	9	121408953	121409401	448	loss	ENSSSCG00000033352	FAM163A
All	9	121427001	121433000	5999	loss	ENSSSCG00000033352	FAM163A
All	9	121781711	121782098	387	loss	ENSSSCG00000015535	QSOX1
All	9	121817207	121817872	665	loss	ENSSSCG00000015535	QSOX1
All	9	121837251	122202570	365319	loss	ENSSSCG00000051167
All	9	126263421	126264701	1280	loss	ENSSSCG00000015568	RNF2
All	9	127730630	127799795	69165	loss	ENSSSCG00000039898
All	10	9636873	9637445	572	loss	ENSSSCG00000010821	EPRS1
All	10	10179431	10179808	377	loss	ENSSSCG00000010826	MTARC2
All	10	17300613	17300950	337	loss	ENSSSCG00000035850	CATSPERE
All	10	25544273	25544605	332	loss	ENSSSCG00000027557
All	10	30568001	30721000	152999	loss	ENSSSCG00000010960	SLC28A3
All	10	49037901	49043636	5735	loss	ENSSSCG00000024127	ABI1
All	10	49368285	49368704	419	loss	ENSSSCG00000011060	GAD2
All	10	51702786	51703045	259	loss	ENSSSCG00000058253
All	10	53126451	53126988	537	loss	ENSSSCG00000011085	MLLT10
All	10	54282758	54285016	2258	loss	ENSSSCG00000032444	PLXDC2
All	10	60785671	60786148	477	loss	ENSSSCG00000011121
All	10	61020150	61020467	317	loss	ENSSSCG00000011121
All	10	61288063	61288400	337	loss	ENSSSCG00000057551
All	11	3898452	3898649	197	loss	ENSSSCG00000023771
All	11	3929001	3965138	36137	loss	ENSSSCG00000023771
All	11	5358959	5359311	352	loss	ENSSSCG00000009316
All	11	8724094	8788805	64711	loss	ENSSSCG00000009338		Lung weight QTL
All	11	9441419	9469000	27581	loss	ENSSSCG00000009347
All	11	21856001	21905500	49499	loss	ENSSSCG00000062876	SLC25A30
All	11	32631407	32631924	517	loss	ENSSSCG00000009448	DIAPH3
All	11	42202349	42202624	275	loss	ENSSSCG00000009456	KLHL1
All	11	45053001	45271500	218499	both	ENSSSCG00000024722	PIBF1
All	11	62850118	62850783	665	loss	ENSSSCG00000009489	GPC6
All	11	64392866	65016722	623856	loss	ENSSSCG00000056932
All	11	65246384	65246656	272	loss	ENSSSCG00000026082	DNAJC3
All	11	65739031	65739321	290	loss	ENSSSCG00000009503	HS6ST3
All	11	67192480	67194861	2381	loss	ENSSSCG00000026863	FARP1
All	11	77120614	77120956	342	loss	ENSSSCG00000009545	COL4A2
All	11	78936501	79081500	144999	loss	ENSSSCG00000054303		Periweaning failure to thrive syndrome QTL
All	12	1	95000	94999	loss	ENSSSCG00000055585		Palmitic acid to myristic acid ratio QTL
All	12	96001	127500	31499	loss			Eicosadienoic acid to linoleic acid ratio QTL
All	12	7841360	7841757	397	loss	ENSSSCG00000037754	SLC39A11
All	12	14453055	14453442	387	loss	ENSSSCG00000032176	SMURF2
All	12	14600530	14601010	480	loss	ENSSSCG00000036057	POLG2
All	12	16369615	16370062	447	loss	ENSSSCG00000017304	EFCAB3
All	12	17118029	17118582	553	loss	ENSSSCG00000017311	MAPT
All	12	17519734	17520114	380	loss	ENSSSCG00000017316	NSF
All	12	19837197	19837499	302	loss	ENSSSCG00000022101	BRCA1
All	12	21016531	21016908	377	loss	ENSSSCG00000017433
All	12	21536740	21537017	277	loss	ENSSSCG00000024067	KRT23
All	12	26517515	26627404	109889	loss	ENSSSCG00000055095
All	12	27206928	27207345	417	loss	ENSSSCG00000033228	SPAG9
All	12	27242333	27242605	272	loss	ENSSSCG00000033228	SPAG9
All	12	27517356	27517813	457	loss	ENSSSCG00000017592	MBTD1
All	12	32508265	32509049	784	loss	ENSSSCG00000017609	ANKFN1
All	12	33003001	33164000	160999	loss	ENSSSCG00000017615	DGKE
All	12	34307159	34903084	595925	loss	ENSSSCG00000062413
All	12	35337771	35338017	246	loss	ENSSSCG00000023727	TRIM37
All	12	37372882	37373269	387	loss	ENSSSCG00000017676	BCAS3
All	12	37931449	37931766	317	loss	ENSSSCG00000039473
All	12	39339210	39339507	297	loss	ENSSSCG00000038478	HEATR6
All	12	49025672	49353318	327646	loss	ENSSSCG00000063153		Monounsaturated fatty acid content QTL
All	12	49860204	49860588	384	loss	ENSSSCG00000017869	ITGAE
All	12	54947110	54949045	1935	loss	ENSSSCG00000039056	GAS7
All	12	58409749	58537767	128018	loss	ENSSSCG00000061314		Intramuscular fat content QTL
All	13	15068806	15069263	457	loss	ENSSSCG00000036381	RBMS3
All	13	25653148	25653595	447	loss	ENSSSCG00000025408	ULK4
All	13	28785008	28785199	191	loss	ENSSSCG00000011313	LIMD1
All	13	28802321	28802768	447	loss	ENSSSCG00000011313	LIMD1
All	13	39319760	39320107	347	loss	ENSSSCG00000020990	DNAH12
All	13	60580257	60580814	557	loss	ENSSSCG00000041465
All	13	60685074	60686713	1639	loss	ENSSSCG00000041465
All	13	69833151	69833688	537	loss	ENSSSCG00000040594
All	13	71138963	71825001	686038	loss	ENSSSCG00000061599	H1-10
All	13	77256576	77256888	312	loss	ENSSSCG00000011653	PCCB
All	13	79594237	79594799	562	loss	ENSSSCG00000021203	PIK3CB
All	13	79913501	79939000	25499	loss	ENSSSCG00000057835
All	13	80391043	80391440	397	loss	ENSSSCG00000011664	RBP1
All	13	81120198	81120502	304	loss	ENSSSCG00000011666	CLSTN2
All	13	83561342	83561789	447	loss	ENSSSCG00000011683	PCOLCE2
All	13	88792505	90123192	1330687	loss	ENSSSCG00000062757
All	13	92434459	92783585	349126	loss	ENSSSCG00000011720	MBNL1	Backfat between 3rd and 4th last ribs QTL
All	13	103679315	104023000	343685	loss	ENSSSCG00000037498
All	13	114952345	115066816	114471	loss	ENSSSCG00000055040
All	13	117336271	117380830	44559	loss	ENSSSCG00000038443	ZNF639
All	13	118856789	118857166	377	loss	ENSSSCG00000011769	FXR1
All	13	161121873	162184230	1062357	loss	ENSSSCG00000063518		Muscle pH QTL
All	13	191575429	191736000	160571	loss			Teat number, difference between sides QTL
All	13	197141350	197142367	1017	loss	ENSSSCG00000030677	GART
All	13	208279500	208335000	55500	loss	ENSSSCG00000057439
All	14	6724991	6725874	883	loss	ENSSSCG00000057024	PPP3CC
All	14	7261733	7365056	103323	both	ENSSSCG00000058071
All	14	7826066	8126978	300912	loss	ENSSSCG00000009642	STC1	Average daily gain QTL
All	14	9262507	9262904	397	loss	ENSSSCG00000009650	DOCK5
All	14	17491632	17973098	481466	loss	ENSSSCG00000021805	GALNTL6
All	14	20148184	20148808	624	loss	ENSSSCG00000009714	NEK1
All	14	41989901	41990326	425	loss	ENSSSCG00000009943	SSH1
All	14	54667748	54667945	197	loss	ENSSSCG00000010144	ACTN2
All	14	58704648	59588755	884107	loss	ENSSSCG00000040694		Number of mummified pigs QTL
All	14	61380475	61380777	302	loss	ENSSSCG00000010200	CSGALNACT2
All	14	63440001	63738730	298729	loss	ENSSSCG00000010212
All	14	71348036	71348873	837	loss	ENSSSCG00000029311	MYPN
All	14	77300839	77301019	180	loss	ENSSSCG00000010315	ADK
All	14	90629968	90630410	442	loss	ENSSSCG00000010401
All	14	100386904	100387266	362	loss	ENSSSCG00000023141	RNLS
All	14	111189381	111189618	237	loss	ENSSSCG00000010545	CPN1
All	14	113071501	113077000	5499	loss	ENSSSCG00000010571	ARMH3	Stearic acid content QTL
All	14	122576001	122608754	32753	loss	ENSSSCG00000010631	GPAM
All	14	125426793	125428942	2149	loss	ENSSSCG00000010654	ATRNL1
All	14	129001480	129001957	477	loss	ENSSSCG00000010679	EIF3A
All	15	16816001	16896482	80481	both	ENSSSCG00000051210
All	15	17017418	17091675	74257	loss	ENSSSCG00000062455
All	15	17158909	17445778	286869	loss	ENSSSCG00000045091		Body height QTL
All	15	17676586	17678746	2160	loss	ENSSSCG00000015701	MGAT5
All	15	21514540	21515087	547	loss	ENSSSCG00000015711	DPP10
All	15	22164155	22566000	401845	loss	ENSSSCG00000061995		Intramuscular fat content QTL
All	15	27410607	27410884	277	loss	ENSSSCG00000015726	CNTNAP5
All	15	68350001	68513923	163922	both	ENSSSCG00000015893	SLC4A10
All	15	70743124	70875741	132617	loss	ENSSSCG00000054990
All	15	79772061	79772538	477	loss	ENSSSCG00000058207
All	15	80222852	80223413	561	loss	ENSSSCG00000015963	OLA1
All	15	83258440	83258717	277	loss	ENSSSCG00000023983	AGPS
All	15	94873432	94874229	797	loss	ENSSSCG00000041649
All	15	120618545	120667529	48984	loss	ENSSSCG00000016193	CNOT9	Muscle pH QTL
All	15	125165379	126286000	1120621	loss	ENSSSCG00000063389		Oleic acid content QTL
All	15	129972695	129972997	302	loss			Teat number QTL
All	15	132777626	132777935	309	loss	ENSSSCG00000022177	DIS3L2
All	15	139099077	139235867	136790	loss	ENSSSCG00000060545		Meat color QTL
All	15	139713937	139862265	148328	loss	ENSSSCG00000036261	CROCC2
All	16	5958431	5958737	306	loss	ENSSSCG00000016794	MYO10
All	16	21584001	21622000	37999	both	ENSSSCG00000016838	RANBP3L
All	16	24230727	24313657	82930	loss	ENSSSCG00000016853	RICTOR	Body weight QTL
All	16	29543171	29543483	312	loss	ENSSSCG00000026527	HCN1
All	16	29727806	29728213	407	loss	ENSSSCG00000026527	HCN1
All	16	35956001	36077597	121596	both	ENSSSCG00000059995		Subcutaneous fat thickness QTL
All	16	47697001	47891000	193999	loss	ENSSSCG00000016970
All	16	54560056	54560353	297	loss	ENSSSCG00000017012	SLIT3
All	16	55070722	55071371	649	loss	ENSSSCG00000017012	SLIT3
All	16	67067009	67518942	451933	loss	ENSSSCG00000063180		Red cell distribution width QTL
All	16	75459771	75460168	397	loss	ENSSSCG00000035825	UBE2QL1
All	17	1577732	1578134	402	loss	ENSSSCG00000006970	DLC1
All	17	8653001	8942759	289758	loss	ENSSSCG00000041367
All	17	24555463	24555800	337	loss	ENSSSCG00000030112	MACROD2
All	17	28180572	28180829	257	loss	ENSSSCG00000038858	CFAP61
All	17	31715004	31715431	427	loss	ENSSSCG00000059435	RNF24
All	17	59798594	59800007	1413	loss	ENSSSCG00000007528	PHACTR3
All	17	59804996	60997359	1192363	loss	ENSSSCG00000025784	CDH4	Body height QTL
All	18	8160484	8160944	460	loss	ENSSSCG00000016488	SSBP1
All	18	8730010	8730457	447	loss	ENSSSCG00000016493	TMEM178B
All	18	13643238	13643625	387	loss	ENSSSCG00000056374	STMP1
All	18	15062379	15062856	477	loss	ENSSSCG00000016542	LRGUK
All	18	52438257	52438734	477	loss	ENSSSCG00000016763	GLI3
America	1	14918001	14925500	7499	loss	ENSSSCG00000031733	AKAP12
America	1	25529086	25529828	742	loss	ENSSSCG00000004146	REPS1
America	1	27742522	27742993	471	loss	ENSSSCG00000039049	MAP7
America	1	28033392	28033784	392	loss	ENSSSCG00000004165	PDE7B
America	1	28745309	28745606	297	loss	ENSSSCG00000004166	AHI1
America	1	30283885	30284432	547	loss	ENSSSCG00000034139	EYA4
America	1	34845105	34845472	367	loss	ENSSSCG00000004209	PTPRK	Teat number QTL
America	1	131247384	131247981	597	loss	ENSSSCG00000039061	EIF2AK4
America	1	131453324	131453581	257	loss	ENSSSCG00000004787	GPR176
America	1	138995497	138995829	332	loss	ENSSSCG00000038452	ADAMTS17
America	1	140140401	140141068	667	loss	ENSSSCG00000035584	GABRG3
America	1	143809057	143810044	987	loss	ENSSSCG00000004843	TRPM1
America	1	146165141	146166268	1127	loss	ENSSSCG00000004857	ATP9B
America	1	174417189	174710740	293551	loss	ENSSSCG00000063113
America	1	189161474	189161881	407	loss	ENSSSCG00000005083	DHRS7
America	1	190340563	190340820	257	loss	ENSSSCG00000005095	PRKCH
America	1	217450542	217451089	547	loss	ENSSSCG00000043234
America	1	224242062	224242539	477	loss	ENSSSCG00000005257	TRPM3
America	1	224594081	224594608	527	loss	ENSSSCG00000005257	TRPM3
America	1	230900107	230900704	597	loss	ENSSSCG00000033763	GNAQ
America	1	232821038	232821990	952	loss	ENSSSCG00000061420
America	1	239456826	239457213	387	loss	ENSSSCG00000063066	TMOD1
America	1	247837166	247837746	580	loss	ENSSSCG00000049191
America	1	256610279	256610756	477	loss	ENSSSCG00000005498	PAPPA
America	1	261676480	261677948	1468	loss	ENSSSCG00000005524	DAB2IP
America	1	262597440	262845862	248422	loss	ENSSSCG00000061539		Meat color QTL
America	1	264104222	264104699	477	loss	ENSSSCG00000005582	STRBP
America	1	265976544	265977114	570	loss	ENSSSCG00000005602	GAPVD1
America	2	2134842	2135659	817	loss	ENSSSCG00000012857	CARS1
America	2	2753394	2754001	607	loss	ENSSSCG00000062960
America	2	10313001	10561000	247999	loss	ENSSSCG00000062785
America	2	12368001	12389000	20999	gain	ENSSSCG00000062244	GLYAT	Subcutaneous fat thickness QTL
America	2	13554001	13716204	162203	loss	ENSSSCG00000059948
America	2	15262295	15262682	387	loss	ENSSSCG00000013236	MYBPC3
America	2	25308048	25308405	357	loss	ENSSSCG00000013295	TRIM44
America	2	27389883	27440597	50714	both	ENSSSCG00000013311	KIAA1549L
America	2	27466186	27468689	2503	both	ENSSSCG00000013311	KIAA1549L
America	2	40868409	40868676	267	loss	ENSSSCG00000013367	GTF2H1
America	2	42020669	42021952	1283	loss	ENSSSCG00000025406	PIK3C2A
America	2	47603605	47675812	72207	loss	ENSSSCG00000031143
America	2	49497337	49497754	417	loss	ENSSSCG00000013409	SBF2
America	2	55790403	56558644	768241	loss	ENSSSCG00000062976		Platelet-large cell ratio QTL
America	2	59093307	59093814	507	loss	ENSSSCG00000013915	CRTC1
America	2	60161123	60161535	412	loss	ENSSSCG00000053735	COLGALT1
America	2	63662902	63898672	235770	both	ENSSSCG00000063172
America	2	64347376	64372770	25394	gain	ENSSSCG00000036342
America	2	64461941	64519379	57438	loss	ENSSSCG00000061384
America	2	68153450	68447456	294006	loss	ENSSSCG00000057656		LDL cholesterol QTL
America	2	85482050	85482407	357	loss	ENSSSCG00000014088	IQGAP2
America	2	114071122	114074126	3004	loss	ENSSSCG00000027074	FER
America	2	114181971	114182473	502	loss	ENSSSCG00000027074	FER
America	2	114400416	114400879	463	loss	ENSSSCG00000022845	PJA2
America	2	117548628	117551640	3012	loss	ENSSSCG00000059912
America	2	125629417	125851259	221842	loss	ENSSSCG00000058349		Total number born alive QTL
America	2	140779799	140780206	407	loss	ENSSSCG00000014339	CTNNA1
America	2	142873635	142885734	12099	both	ENSSSCG00000036961	PCDHB7
America	3	2661049	2747593	86544	loss	ENSSSCG00000052647		Intramuscular fat content QTL
America	3	5170560	5170967	407	loss	ENSSSCG00000007589
America	3	6452190	6452737	547	loss	ENSSSCG00000031809	ZKSCAN5
America	3	7154967	7155288	321	loss	ENSSSCG00000040479	NDE1
America	3	13809473	13810020	547	loss	ENSSSCG00000007727	AUTS2
America	3	13932294	14004000	71706	loss	ENSSSCG00000007727	AUTS2
America	3	19164433	19223584	59151	loss	ENSSSCG00000007814	KATNIP
America	3	23846079	23846376	297	loss	ENSSSCG00000007840	POLR3E
America	3	24359090	24359590	500	loss	ENSSSCG00000035000
America	3	26901907	27226741	324834	loss	ENSSSCG00000053308		Residual glycogen and glucose QTL
America	3	57141093	57271614	130521	loss	ENSSSCG00000062489
America	3	67718650	67718929	279	loss	ENSSSCG00000035958	EVA1A
America	3	67725043	67725333	290	loss	ENSSSCG00000035958	EVA1A
America	3	72631512	72632272	760	loss	ENSSSCG00000008336	ANXA4
America	3	81287845	81288292	447	loss	ENSSSCG00000008392	BCL11A
America	3	93910283	93910640	357	loss	ENSSSCG00000008437	SOCS5
America	3	94266501	94325000	58499	gain	ENSSSCG00000061240
America	3	96255237	96331312	76075	loss	ENSSSCG00000008451	PPM1B
America	3	97269358	97269679	321	loss	ENSSSCG00000050679
America	3	107045108	107045565	457	loss	ENSSSCG00000008513	BIRC6
America	3	107155223	107155546	323	loss	ENSSSCG00000008513	BIRC6
America	3	111025721	111026198	477	loss	ENSSSCG00000026465	BABAM2
America	3	111455784	111456256	472	loss	ENSSSCG00000056353
America	3	111929542	111975818	46276	loss	ENSSSCG00000008550	SLC5A6
America	3	112592991	112593578	587	loss	ENSSSCG00000008568	DRC1
America	3	114844304	114844736	432	loss	ENSSSCG00000008591	ATAD2B
America	4	828	51000	50172	loss	ENSSSCG00000005880		Muscle pH QTL
America	4	13086451	13248629	162178	loss			Intramuscular fat content QTL
America	4	27492001	27537500	45499	both	ENSSSCG00000062477
America	4	31351365	31351647	282	loss	ENSSSCG00000006037	OXR1
America	4	31380515	31380902	387	loss	ENSSSCG00000006037	OXR1
America	4	33453070	33453417	347	loss	ENSSSCG00000031957	RIMS2
America	4	100481438	100634204	152766	loss	ENSSSCG00000059817
America	4	112192134	112193962	1828	loss	ENSSSCG00000062186
America	4	120002131	120002658	527	loss	ENSSSCG00000006878	DPYD
America	4	120691321	120691628	307	loss	ENSSSCG00000006878	DPYD
America	4	121055956	122018584	962628	loss	ENSSSCG00000061167		Feed conversion ratio QTL
America	4	122584168	122585035	867	loss	ENSSSCG00000006888	SLC44A3
America	4	122623004	122623361	357	loss	ENSSSCG00000042741
America	4	122628531	122628803	272	loss	ENSSSCG00000042741
America	4	124546052	124546489	437	loss	ENSSSCG00000006901	EVI5
America	4	127704801	127705770	969	loss	ENSSSCG00000006927	PKN2
America	5	1	19500	19499	loss	ENSSSCG00000034843
America	5	617437	617679	242	loss	ENSSSCG00000000982	TTLL8
America	5	6183002	6354005	171003	loss	ENSSSCG00000044454
America	5	6817291	6817553	262	loss	ENSSSCG00000034405	MEI1
America	5	7362223	7362644	421	loss	ENSSSCG00000000068	EP300
America	5	11963628	12025942	62314	loss			Lymphocyte number QTL
America	5	13809934	13810286	352	loss	ENSSSCG00000057209	POLR3B
America	5	16725993	16831298	105305	loss	ENSSSCG00000034783	TMPRSS12
America	5	19915001	19927341	12340	loss	ENSSSCG00000000299	TESPA1
America	5	20270304	20277090	6786	loss	ENSSSCG00000056758
America	5	20419001	20515257	96256	both	ENSSSCG00000046465
America	5	20547042	20656929	109887	both	ENSSSCG00000060654
America	5	20662721	20701089	38368	both	ENSSSCG00000054098
America	5	20867048	20976501	109453	loss	ENSSSCG00000060653
America	5	31854300	32391661	537361	loss	ENSSSCG00000063025
America	5	33200793	33201230	437	loss	ENSSSCG00000023630	CPM
America	5	63469609	63516351	46742	loss	ENSSSCG00000034914
America	5	69534752	69536289	1537	loss	ENSSSCG00000035218	ADA2
America	5	70419883	70421410	1527	loss	ENSSSCG00000000778	CPNE8
America	5	70422676	70423038	362	loss	ENSSSCG00000000778	CPNE8
America	5	77403231	77403668	437	loss	ENSSSCG00000060580
America	5	80829384	80829936	552	loss	ENSSSCG00000000854
America	5	80832210	80832637	427	loss	ENSSSCG00000000854
America	5	85303001	85358283	55282	loss	ENSSSCG00000038487	TMPO	Fat androstenone level QTL
America	5	87764648	87764975	327	loss	ENSSSCG00000000896	NTN4
America	5	88458066	88458468	402	loss	ENSSSCG00000000906	TMCC3
America	5	88465872	88467499	1627	loss	ENSSSCG00000000906	TMCC3
America	5	90244234	90249224	4990	both	ENSSSCG00000044340	EEA1
America	5	96261001	96741500	480499	loss	ENSSSCG00000062390		Phosphate level QTL
America	5	99877933	99878205	272	loss	ENSSSCG00000000940	PPFIA2
America	5	100296634	100297081	447	loss	ENSSSCG00000000939	ACSS3
America	5	100645407	100647210	1803	loss	ENSSSCG00000040348	LIN7A
America	5	100648523	100658000	9477	loss	ENSSSCG00000040348	LIN7A
America	5	100901001	101692000	790999	loss	ENSSSCG00000063404		Feed conversion ratio QTL
America	5	101751203	101751850	647	loss	ENSSSCG00000036560	PAWR
America	5	103079437	103081036	1599	loss	ENSSSCG00000029249	NAV3
America	6	17891016	17892333	1317	loss	ENSSSCG00000051585	TANGO6
America	6	20674575	20805613	131038	loss			Birth weight variability QTL
America	6	29577196	29577493	297	loss	ENSSSCG00000034192
America	6	49125270	49178622	53352	loss	ENSSSCG00000054571	CYP2B6B
America	6	56457006	56472949	15943	gain	ENSSSCG00000042026		Muscle pH QTL
America	6	58559001	58735265	176264	loss	ENSSSCG00000062751
America	6	69330496	69330735	239	loss	ENSSSCG00000033497
America	6	71347125	71347551	426	loss	ENSSSCG00000003413	MTOR
America	6	76397001	76490000	92999	loss			Neutrophil percentage QTL
America	6	80464760	80465167	407	loss	ENSSSCG00000026276	ZBTB40
America	6	92141844	92142161	317	loss	ENSSSCG00000003630	AGO3
America	6	118567478	118570677	3199	loss	ENSSSCG00000028047	DTNA
America	6	135165264	135165931	667	loss	ENSSSCG00000035582	GIPC2
America	6	135168182	135168644	462	loss	ENSSSCG00000035582	GIPC2
America	6	142123407	142123764	357	loss	ENSSSCG00000003788	PTGER3
America	6	149306518	149306985	467	loss	ENSSSCG00000051600
America	6	154999923	155000200	277	loss	ENSSSCG00000003833	DAB1
America	6	156809128	157007546	198418	loss	ENSSSCG00000062450		Days to 100 kg QTL
America	6	159047363	159047770	407	loss	ENSSSCG00000003851	CPT2
America	6	159183062	159183379	317	loss	ENSSSCG00000027114	PODN
America	6	159243476	159243943	467	loss	ENSSSCG00000027114	PODN
America	6	165483658	165484305	647	loss	ENSSSCG00000003913	MAST2
America	7	13627319	13630481	3162	loss	ENSSSCG00000020858	KIF13A
America	7	13848830	13849448	618	loss	ENSSSCG00000001074	KDM1B
America	7	13982153	13982480	327	loss	ENSSSCG00000001076	RNF144B
America	7	16017380	16017772	392	loss	ENSSSCG00000001080	CDKAL1
America	7	16567059	16567496	437	loss	ENSSSCG00000001080	CDKAL1
America	7	22313820	22475730	161910	loss	ENSSSCG00000028462	U6
America	7	22819983	22956466	136483	loss	ENSSSCG00000062469		Carcass length QTL
America	7	24488795	24596884	108089	both	ENSSSCG00000038892		Gestation length QTL
America	7	25420618	25421015	397	loss	ENSSSCG00000001478	BMP5
America	7	37650590	37651074	484	loss	ENSSSCG00000053152
America	7	50143806	50144593	787	loss	ENSSSCG00000001789	TMC3
America	7	74446151	74446571	420	loss	ENSSSCG00000001977	STXBP6
America	7	76565105	77332588	767483	both	ENSSSCG00000063277
America	7	77399855	77454528	54673	loss	ENSSSCG00000061070
America	7	78688440	78726960	38520	both	ENSSSCG00000037490
America	7	79155244	80096500	941256	both	ENSSSCG00000062894		Dressing percentage QTL
America	7	80303933	80304382	449	loss	ENSSSCG00000002245	KATNBL1
America	7	86862001	87512000	649999	loss	ENSSSCG00000061306		Sperm abnormality rate QTL
America	7	91047797	91048364	567	loss	ENSSSCG00000002287	PALS1
America	7	94481029	94481506	477	loss	ENSSSCG00000002330	PCNX1
America	7	99200364	99200863	499	loss	ENSSSCG00000002386	IFT43	Teat number QTL
America	7	110545109	110545421	312	loss	ENSSSCG00000002427
America	7	115425567	115425789	222	loss	ENSSSCG00000002474	PPP4R4
America	7	117663674	117664031	357	loss	ENSSSCG00000002504	AK7
America	8	105	43000	42895	both	ENSSSCG00000039991	PIGG
America	8	572501	608000	35499	loss	ENSSSCG00000037035	UVSSA
America	8	4576666	4579671	3005	loss	ENSSSCG00000008710	JAKMIP1	Teat number QTL
America	8	10421515	10421852	337	loss	ENSSSCG00000038410	CPEB2
America	8	20542089	20542446	357	loss	ENSSSCG00000008762	STIM2
America	8	29412799	29413096	297	loss	ENSSSCG00000028983	TBC1D1
America	8	29540251	29540658	407	loss	ENSSSCG00000028983	TBC1D1
America	8	30369900	30370270	370	loss	ENSSSCG00000008787	KLHL5
America	8	30401745	30401962	217	loss	ENSSSCG00000008787	KLHL5
America	8	30895160	30895658	498	loss	ENSSSCG00000033602	UBE2K
America	8	54097501	54218500	120999	gain	ENSSSCG00000047744
America	8	65925538	66347978	422440	both	ENSSSCG00000047476		Muscle conductivity QTL
America	8	75789259	75789826	567	loss	ENSSSCG00000029200	TRIM2
America	8	78598011	78598498	487	both	ENSSSCG00000009021	LRBA
America	8	86032582	86032859	277	loss	ENSSSCG00000009052	ZNF330
America	8	86436661	86437318	657	loss	ENSSSCG00000032741	TBC1D9
America	8	86632408	86772874	140466	loss	ENSSSCG00000038550	SCOC
America	8	95954929	95955371	442	loss	ENSSSCG00000029943	SCLT1
America	8	101201661	101202010	349	loss	ENSSSCG00000009084	AFG2A
America	8	101322476	101322965	489	loss	ENSSSCG00000036213	FGF2
America	8	104552910	104558570	5660	loss	ENSSSCG00000023174	USP53
America	8	105671089	106361711	690622	loss	ENSSSCG00000054401
America	8	109889692	109890029	337	loss	ENSSSCG00000009125
America	8	110337134	110337556	422	loss	ENSSSCG00000031348	ALPK1
America	8	115961622	115961944	322	loss	ENSSSCG00000023548	GSTCD
America	8	117562024	117630451	68427	loss	ENSSSCG00000047952
America	8	118037297	118037694	397	loss	ENSSSCG00000028101	SLC9B2
America	8	118077113	118077640	527	loss	ENSSSCG00000009162	SLC9B1
America	8	127007097	127009153	2056	loss	ENSSSCG00000009197	GRID2
America	9	1476615	1870441	393826	gain	ENSSSCG00000063516
America	9	3495700	4040159	544459	loss	ENSSSCG00000062671
America	9	7499779	7500036	257	loss	ENSSSCG00000014820	FCHSD2
America	9	7685319	7685596	277	loss	ENSSSCG00000040207	P2RY2
America	9	8036817	8087774	50957	loss	ENSSSCG00000039996	FAM168A
America	9	8426959	8428204	1245	loss	ENSSSCG00000014835	C2CD3
America	9	10156446	10159123	2677	loss	ENSSSCG00000028979	UVRAG
America	9	10544189	10573000	28811	loss	ENSSSCG00000062483	GVQW3
America	9	11007387	11007724	337	loss	ENSSSCG00000032723	ACER3
America	9	11057926	11058313	387	loss	ENSSSCG00000032723	ACER3
America	9	12398515	12479426	80911	loss	ENSSSCG00000031979
America	9	25666246	25666703	457	loss	ENSSSCG00000024933	SLC36A4
America	9	33140955	33141812	857	loss	ENSSSCG00000031170
America	9	38296240	38296867	627	loss	ENSSSCG00000015013	RDX
America	9	45818747	45819497	750	loss	ENSSSCG00000023324	KMT2A
America	9	47805895	47806427	532	loss	ENSSSCG00000015131	GRIK4
America	9	50799942	50897071	97129	both	ENSSSCG00000063106
America	9	63360001	63467000	106999	gain			Drip loss QTL
America	9	86755474	87030388	274914	loss	ENSSSCG00000053812		Longissimus muscle area QTL
America	9	87807405	87808402	997	loss	ENSSSCG00000015368	HDAC9
America	9	104479308	104480265	957	loss	ENSSSCG00000035554	LHFPL3
America	9	105599968	105600310	342	loss	ENSSSCG00000015432	ATXN7L1
America	9	106200221	106202268	2047	loss	ENSSSCG00000015435	NAMPT
America	9	107696272	107697679	1407	loss	ENSSSCG00000015444	LAMB1
America	9	108664474	108664726	252	loss	ENSSSCG00000024028	STARD3NL
America	9	120689001	120802438	113437	both	ENSSSCG00000059282		Feed conversion ratio QTL
America	9	120940655	121021936	81281	loss	ENSSSCG00000024674	ABL2
America	9	121153379	121153857	478	loss	ENSSSCG00000015528	AXDND1
America	9	121217001	121220000	2999	loss	ENSSSCG00000015528	AXDND1
America	9	121388501	121407500	18999	loss	ENSSSCG00000033352	FAM163A
America	9	121408953	121409401	448	loss	ENSSSCG00000033352	FAM163A
America	9	121427001	121433000	5999	loss	ENSSSCG00000033352	FAM163A
America	9	121781711	121782098	387	loss	ENSSSCG00000015535	QSOX1
America	9	121817207	121817872	665	loss	ENSSSCG00000015535	QSOX1
America	9	121837251	122202570	365319	loss	ENSSSCG00000051167
America	10	10179431	10179808	377	loss	ENSSSCG00000010826	MTARC2
America	10	25544273	25544605	332	loss	ENSSSCG00000027557
America	10	33146526	33146948	422	loss	ENSSSCG00000010994	NFX1
America	10	49037901	49043636	5735	loss	ENSSSCG00000024127	ABI1
America	10	49580762	49584000	3238	loss	ENSSSCG00000011059
America	10	49934336	49935653	1317	loss	ENSSSCG00000038536	GPR158
America	10	50097025	50105506	8481	both	ENSSSCG00000038536	GPR158
America	10	51702786	51703045	259	loss	ENSSSCG00000058253
America	10	53126451	53126988	537	loss	ENSSSCG00000011085	MLLT10
America	10	57565892	57566209	317	loss	ENSSSCG00000011103	PARD3
America	10	59908299	59909583	1284	loss	ENSSSCG00000011117	UPF2
America	10	60451906	60579737	127831	loss	ENSSSCG00000011121
America	10	60785671	60786148	477	loss	ENSSSCG00000011121
America	10	61020150	61020467	317	loss	ENSSSCG00000011121
America	10	61288063	61288400	337	loss	ENSSSCG00000057551
America	11	3317840	3318337	497	loss	ENSSSCG00000035421	ATP8A2
America	11	3898452	3898649	197	loss	ENSSSCG00000023771
America	11	3929422	3965138	35716	loss	ENSSSCG00000023771
America	11	5358959	5359311	352	loss	ENSSSCG00000009316
America	11	8724094	8788805	64711	loss	ENSSSCG00000009338		Lung weight QTL
America	11	9445001	9469000	23999	loss	ENSSSCG00000009347
America	11	23745043	23745725	682	loss	ENSSSCG00000021818	ENOX1
America	11	24016416	24018303	1887	loss	ENSSSCG00000038251	DNAJC15
America	11	32631407	32631924	517	loss	ENSSSCG00000009448	DIAPH3
America	11	32875865	32876202	337	loss	ENSSSCG00000009448	DIAPH3
America	11	42165740	42166757	1017	loss	ENSSSCG00000009456	KLHL1
America	11	42202349	42202624	275	loss	ENSSSCG00000009456	KLHL1
America	11	49730224	49731401	1177	loss	ENSSSCG00000009474	SCEL
America	11	53923634	54050241	126607	loss	ENSSSCG00000054753
America	11	62850118	62850783	665	loss	ENSSSCG00000009489	GPC6
America	11	64392866	65016722	623856	loss	ENSSSCG00000056932
America	11	65246384	65246656	272	loss	ENSSSCG00000026082	DNAJC3
America	11	77120614	77120956	342	loss	ENSSSCG00000009545	COL4A2
America	12	1	65393	65392	loss	ENSSSCG00000055585
America	12	136501	164000	27499	loss	ENSSSCG00000052544
America	12	7798885	7799207	322	loss	ENSSSCG00000037754	SLC39A11
America	12	7841360	7841757	397	loss	ENSSSCG00000037754	SLC39A11
America	12	13731013	13732725	1712	loss	ENSSSCG00000017273	PSMD12
America	12	14600530	14601010	480	loss	ENSSSCG00000036057	POLG2
America	12	16369615	16370062	447	loss	ENSSSCG00000017304	EFCAB3
America	12	17118029	17118582	553	loss	ENSSSCG00000017311	MAPT
America	12	17519734	17520114	380	loss	ENSSSCG00000017316	NSF
America	12	19837197	19837499	302	loss	ENSSSCG00000022101	BRCA1
America	12	21016531	21016908	377	loss	ENSSSCG00000017433
America	12	21536740	21537017	277	loss	ENSSSCG00000024067	KRT23
America	12	27242333	27242605	272	loss	ENSSSCG00000033228	SPAG9
America	12	32508265	32509049	784	loss	ENSSSCG00000017609	ANKFN1
America	12	32560276	32560633	357	loss	ENSSSCG00000017609	ANKFN1
America	12	37372882	37373269	387	loss	ENSSSCG00000017676	BCAS3
America	12	37931449	37931766	317	loss	ENSSSCG00000039473
America	12	39339210	39339507	297	loss	ENSSSCG00000038478	HEATR6
America	12	46525475	46525907	432	loss	ENSSSCG00000017799	CPD
America	12	46716596	46717049	453	loss	ENSSSCG00000017804	ABR
America	12	49025672	49353318	327646	loss	ENSSSCG00000063153		Monounsaturated fatty acid content QTL
America	12	49860204	49860588	384	loss	ENSSSCG00000017869	ITGAE
America	12	50049113	50049525	412	loss	ENSSSCG00000032049	ZZEF1
America	13	4106932	4107499	567	loss	ENSSSCG00000029811	PLCL2
America	13	15068806	15069263	457	loss	ENSSSCG00000036381	RBMS3
America	13	19475092	19475394	302	loss	ENSSSCG00000011236	CLASP2
America	13	25653148	25653595	447	loss	ENSSSCG00000025408	ULK4
America	13	28802321	28802768	447	loss	ENSSSCG00000011313	LIMD1
America	13	31094138	31095595	1457	loss	ENSSSCG00000048408
America	13	39319760	39320107	347	loss	ENSSSCG00000020990	DNAH12
America	13	50958235	50959203	968	loss	ENSSSCG00000011511	FRMD4B
America	13	54837131	54837518	387	loss	ENSSSCG00000011521	PDZRN3
America	13	60580257	60580814	557	loss	ENSSSCG00000041465
America	13	60685074	60686713	1639	loss	ENSSSCG00000041465
America	13	66342402	66344440	2038	loss	ENSSSCG00000011567
America	13	67805458	67806525	1067	loss	ENSSSCG00000030581	VGLL4
America	13	69833151	69833688	537	loss	ENSSSCG00000040594
America	13	77256576	77256888	312	loss	ENSSSCG00000011653	PCCB
America	13	79594237	79594799	562	loss	ENSSSCG00000021203	PIK3CB
America	13	79913501	79939000	25499	loss	ENSSSCG00000057835
America	13	80391043	80391440	397	loss	ENSSSCG00000011664	RBP1
America	13	81120198	81120502	304	loss	ENSSSCG00000011666	CLSTN2
America	13	83561342	83561789	447	loss	ENSSSCG00000011683	PCOLCE2
America	13	88792505	90123192	1330687	loss	ENSSSCG00000062757
America	13	92434459	92783585	349126	loss	ENSSSCG00000011720	MBNL1	Backfat between 3rd and 4th last ribs QTL
America	13	95569716	95571250	1534	loss	ENSSSCG00000026718	PLCH1
America	13	103679315	104023000	343685	both	ENSSSCG00000037498
America	13	114952345	115066816	114471	loss	ENSSSCG00000055040
America	13	117336271	117380830	44559	loss	ENSSSCG00000038443	ZNF639
America	13	118856789	118857166	377	loss	ENSSSCG00000011769	FXR1
America	13	161121873	162161518	1039645	loss	ENSSSCG00000063518		Muscle pH QTL
America	13	175652246	175652825	579	loss	ENSSSCG00000012001	ROBO1
America	13	179785198	179786451	1253	loss	ENSSSCG00000052766
America	13	191575429	191736000	160571	loss			Teat number, difference between sides QTL
America	13	195985977	195986954	977	loss	ENSSSCG00000032024	URB1
America	13	208279861	208335000	55139	loss	ENSSSCG00000057439
America	14	7261733	7365056	103323	gain	ENSSSCG00000058071
America	14	17491632	17973098	481466	loss	ENSSSCG00000021805	GALNTL6
America	14	20148184	20148808	624	loss	ENSSSCG00000009714	NEK1
America	14	27717198	27717765	567	loss	ENSSSCG00000009754	TMEM132B
America	14	27785419	27785756	337	loss	ENSSSCG00000009754	TMEM132B
America	14	41545296	41610363	65067	loss	ENSSSCG00000009936		Intramuscular fat content QTL
America	14	41778854	41811000	32146	loss	ENSSSCG00000032917	USP30
America	14	41989901	41990326	425	loss	ENSSSCG00000009943	SSH1
America	14	48760001	48836999	76998	both	ENSSSCG00000048391
America	14	55608354	55608841	487	loss	ENSSSCG00000010151	LYST
America	14	56078836	56079458	622	loss	ENSSSCG00000060488	ARID4B
America	14	58704648	59588755	884107	loss	ENSSSCG00000040694		Number of mummified pigs QTL
America	14	61380475	61380777	302	loss	ENSSSCG00000010200	CSGALNACT2
America	14	63520612	63521411	799	loss	ENSSSCG00000010212
America	14	63546224	63546631	407	loss	ENSSSCG00000010212
America	14	71348036	71348873	837	loss	ENSSSCG00000029311	MYPN
America	14	78064850	78066225	1375	loss	ENSSSCG00000034308	LRMDA
America	14	81213675	81214139	464	loss	ENSSSCG00000039704
America	14	82100584	82101141	557	loss	ENSSSCG00000059671
America	14	82147699	82149018	1319	loss	ENSSSCG00000061214	DYDC1
America	14	83838269	83838957	688	loss	ENSSSCG00000010344	NRG3
America	14	90259653	90308924	49271	loss			PRRSV susceptibility QTL
America	14	90979192	91045705	66513	loss	ENSSSCG00000054490
America	14	96312905	96314545	1640	loss	ENSSSCG00000053385
America	14	108206806	108209123	2317	loss	ENSSSCG00000010509	PIK3AP1
America	14	111431312	111431506	194	loss	ENSSSCG00000010552	PKD2L1
America	14	113876814	113930997	54183	loss	ENSSSCG00000010593	CNNM2	Stearic acid content QTL
America	14	124255575	124256082	507	loss	ENSSSCG00000058754
America	14	125426793	125428942	2149	loss	ENSSSCG00000010654	ATRNL1
America	14	125621910	125625472	3562	loss	ENSSSCG00000010654	ATRNL1
America	14	129001480	129001957	477	loss	ENSSSCG00000010679	EIF3A
America	14	130565765	130567382	1617	loss	ENSSSCG00000010692	WDR11
America	14	139227691	139251000	23309	loss			Muscle pH QTL
America	15	15867497	15868094	597	loss	ENSSSCG00000015689	DARS1
America	15	16050556	16154400	103844	gain	ENSSSCG00000058224
America	15	16861707	16896482	34775	loss	ENSSSCG00000051210
America	15	17017418	17091675	74257	loss	ENSSSCG00000062455
America	15	17158909	17445778	286869	loss	ENSSSCG00000045091		Body height QTL
America	15	17676586	17678746	2160	loss	ENSSSCG00000015701	MGAT5
America	15	21514540	21515087	547	loss	ENSSSCG00000015711	DPP10
America	15	27410607	27410884	277	loss	ENSSSCG00000015726	CNTNAP5
America	15	44733246	44733573	327	loss	ENSSSCG00000021731	WWC2
America	15	45671212	45672549	1337	loss	ENSSSCG00000059214
America	15	46700102	46700449	347	loss	ENSSSCG00000036679	SORBS2
America	15	54589488	54589885	397	loss	ENSSSCG00000015846	RBPMS
America	15	68350001	68510500	160499	both	ENSSSCG00000015893	SLC4A10
America	15	72080104	72561768	481664	loss	ENSSSCG00000062713		Number of stillborn QTL
America	15	75438175	75438582	407	loss	ENSSSCG00000015926	ABCB11
America	15	78673419	78674117	698	loss	ENSSSCG00000050152
America	15	79772061	79772538	477	loss	ENSSSCG00000058207
America	15	80222852	80223413	561	loss	ENSSSCG00000015963	OLA1
America	15	80786038	80786425	387	loss	ENSSSCG00000022345	CHN1
America	15	81773348	81775992	2644	loss	ENSSSCG00000015976	LNPK
America	15	94873432	94874229	797	loss	ENSSSCG00000041649
America	15	95054598	95054895	297	loss	ENSSSCG00000016052	MFSD6
America	15	120618545	120667529	48984	loss	ENSSSCG00000016193	CNOT9	Muscle pH QTL
America	15	126559865	126560197	332	loss	ENSSSCG00000016237	DOCK10
America	15	129972695	129972997	302	loss			Teat number QTL
America	15	130638394	130638781	387	loss	ENSSSCG00000016258	DNER
America	15	132750590	132752487	1897	loss	ENSSSCG00000022177	DIS3L2
America	15	133993001	134027000	33999	both	ENSSSCG00000036274		Teat number QTL
America	15	136420305	136421470	1165	loss			Teat number QTL
America	15	137665001	137756000	90999	loss	ENSSSCG00000026600	KLHL30
America	15	139713937	139862265	148328	loss	ENSSSCG00000036261	CROCC2
America	16	5958431	5958737	306	loss	ENSSSCG00000016794	MYO10
America	16	21601232	21601524	292	loss	ENSSSCG00000016838	RANBP3L
America	16	24230727	24313657	82930	loss	ENSSSCG00000016853	RICTOR	Body weight QTL
America	16	28058703	28059085	382	loss	ENSSSCG00000016876	C5orf34
America	16	28415156	28416269	1113	loss	ENSSSCG00000058688
America	16	29543171	29543483	312	loss	ENSSSCG00000026527	HCN1
America	16	29727806	29728213	407	loss	ENSSSCG00000026527	HCN1
America	16	32891155	32891392	237	loss	ENSSSCG00000016893	NDUFS4
America	16	33842080	33843540	1460	loss	ENSSSCG00000031337	SNX18
America	16	43913049	43913909	860	loss	ENSSSCG00000016943	ADAMTS6
America	16	47743171	47748737	5566	loss	ENSSSCG00000016970
America	16	54560056	54560353	297	loss	ENSSSCG00000017012	SLIT3
America	16	55491553	55491831	278	loss	ENSSSCG00000035456	WWC1
America	16	57358996	57359285	289	loss			Teat number QTL
America	16	67067009	67518942	451933	loss	ENSSSCG00000063180		Red cell distribution width QTL
America	16	69584376	69643466	59090	loss	ENSSSCG00000022569	GRIA1
America	16	73203148	73206145	2997	loss	ENSSSCG00000017095	SEMA5A
America	16	75459771	75460168	397	loss	ENSSSCG00000035825	UBE2QL1
America	17	1261503	1261802	299	loss	ENSSSCG00000006970	DLC1
America	17	1577732	1578134	402	loss	ENSSSCG00000006970	DLC1
America	17	8694839	8942759	247920	loss	ENSSSCG00000041367
America	17	17400624	17400961	337	loss	ENSSSCG00000007056	PLCB1
America	17	22006306	22007100	794	loss	ENSSSCG00000007073	ISM1
America	17	24389791	24390293	502	loss	ENSSSCG00000030112	MACROD2
America	17	24517224	24518941	1717	loss	ENSSSCG00000030112	MACROD2
America	17	24555463	24555800	337	loss	ENSSSCG00000030112	MACROD2
America	17	28180572	28180829	257	loss	ENSSSCG00000038858	CFAP61
America	17	31715004	31715431	427	loss	ENSSSCG00000059435	RNF24
America	17	34137807	34141349	3542	loss	ENSSSCG00000038854	PSMF1
America	17	59804996	60997359	1192363	loss	ENSSSCG00000025784	CDH4	Body height QTL
America	18	8160484	8160944	460	loss	ENSSSCG00000016488	SSBP1
America	18	15062379	15062856	477	loss	ENSSSCG00000016542	LRGUK
America	18	52438257	52438734	477	loss	ENSSSCG00000016763	GLI3
Asia & Oceania	1	14918001	14925500	7499	loss	ENSSSCG00000031733	AKAP12
Asia & Oceania	1	19827253	19827685	432	loss	ENSSSCG00000061592	EPM2A
Asia & Oceania	1	27742522	27742993	471	loss	ENSSSCG00000039049	MAP7
Asia & Oceania	1	28033392	28033784	392	loss	ENSSSCG00000004165	PDE7B
Asia & Oceania	1	28745309	28745606	297	loss	ENSSSCG00000004166	AHI1
Asia & Oceania	1	30283885	30284432	547	loss	ENSSSCG00000034139	EYA4
Asia & Oceania	1	35719640	35719934	294	loss	ENSSSCG00000038602	SOGA3	Teat number QTL
Asia & Oceania	1	74359501	74484500	124999	both	ENSSSCG00000040199	AFG1L
Asia & Oceania	1	76900079	76902193	2114	loss	ENSSSCG00000004393	GTF3C6
Asia & Oceania	1	81674062	81674379	317	loss	ENSSSCG00000004434	FRK
Asia & Oceania	1	101980884	101982052	1168	loss	ENSSSCG00000040836	DCC
Asia & Oceania	1	131247384	131247981	597	loss	ENSSSCG00000039061	EIF2AK4
Asia & Oceania	1	131453324	131453581	257	loss	ENSSSCG00000004787	GPR176
Asia & Oceania	1	138995497	138995829	332	loss	ENSSSCG00000038452	ADAMTS17
Asia & Oceania	1	140808007	140808298	291	loss	ENSSSCG00000038547	GABRB3	Litter weight, piglets born alive QTL
Asia & Oceania	1	143809057	143810044	987	loss	ENSSSCG00000004843	TRPM1
Asia & Oceania	1	189161474	189161881	407	loss	ENSSSCG00000005083	DHRS7
Asia & Oceania	1	190340563	190340820	257	loss	ENSSSCG00000005095	PRKCH
Asia & Oceania	1	217450542	217451089	547	loss	ENSSSCG00000043234
Asia & Oceania	1	224242062	224242539	477	loss	ENSSSCG00000005257	TRPM3
Asia & Oceania	1	224594081	224594608	527	loss	ENSSSCG00000005257	TRPM3
Asia & Oceania	1	230900107	230900704	597	loss	ENSSSCG00000033763	GNAQ
Asia & Oceania	1	239456826	239457213	387	loss	ENSSSCG00000063066	TMOD1
Asia & Oceania	1	247837166	247837746	580	loss	ENSSSCG00000049191
Asia & Oceania	1	262597440	262845862	248422	loss	ENSSSCG00000061539		Meat color QTL
Asia & Oceania	1	263482104	263621680	139576	both	ENSSSCG00000055627
Asia & Oceania	1	264104222	264104699	477	loss	ENSSSCG00000005582	STRBP
Asia & Oceania	2	774001	834000	59999	loss	ENSSSCG00000033452
Asia & Oceania	2	10313001	10379515	66514	loss	ENSSSCG00000058512		Muscle pH QTL
Asia & Oceania	2	13554001	13716204	162203	loss	ENSSSCG00000059948
Asia & Oceania	2	14227158	14267873	40715	loss	ENSSSCG00000061665
Asia & Oceania	2	15262295	15262682	387	loss	ENSSSCG00000013236	MYBPC3
Asia & Oceania	2	17491189	17491510	321	loss	ENSSSCG00000013278	TSPAN18
Asia & Oceania	2	20523053	20523302	249	loss	ENSSSCG00000061434
Asia & Oceania	2	25308048	25308405	357	loss	ENSSSCG00000013295	TRIM44
Asia & Oceania	2	25894563	25894920	357	loss	ENSSSCG00000044268
Asia & Oceania	2	27389883	27440597	50714	both	ENSSSCG00000013311	KIAA1549L
Asia & Oceania	2	27466186	27468689	2503	both	ENSSSCG00000013311	KIAA1549L
Asia & Oceania	2	39968217	39968534	317	loss	ENSSSCG00000013351	NAV2
Asia & Oceania	2	44387236	44387493	257	loss	ENSSSCG00000013389	CYP2R1
Asia & Oceania	2	47455892	47456360	468	loss	ENSSSCG00000013402	USP47
Asia & Oceania	2	47603605	47675812	72207	loss	ENSSSCG00000031143
Asia & Oceania	2	49497337	49497754	417	loss	ENSSSCG00000013409	SBF2
Asia & Oceania	2	55790403	56558644	768241	loss	ENSSSCG00000062976		Platelet-large cell ratio QTL
Asia & Oceania	2	59093307	59093814	507	loss	ENSSSCG00000013915	CRTC1
Asia & Oceania	2	60161123	60161535	412	loss	ENSSSCG00000053735	COLGALT1
Asia & Oceania	2	63662902	63898672	235770	both	ENSSSCG00000063172
Asia & Oceania	2	64347376	64372770	25394	gain	ENSSSCG00000036342
Asia & Oceania	2	64461941	64519379	57438	loss	ENSSSCG00000061384
Asia & Oceania	2	68153450	68447456	294006	loss	ENSSSCG00000057656		LDL cholesterol QTL
Asia & Oceania	2	85482050	85482407	357	loss	ENSSSCG00000014088	IQGAP2
Asia & Oceania	2	114181971	114182473	502	loss	ENSSSCG00000027074	FER
Asia & Oceania	2	114400416	114400879	463	loss	ENSSSCG00000022845	PJA2
Asia & Oceania	2	116273609	116273951	342	loss	ENSSSCG00000050595
Asia & Oceania	2	119329143	119329458	315	loss	ENSSSCG00000014214	TRIM36
Asia & Oceania	2	119594821	119595243	422	loss	ENSSSCG00000041901
Asia & Oceania	2	125629417	125851259	221842	loss	ENSSSCG00000058349		Total number born alive QTL
Asia & Oceania	2	140779799	140780206	407	loss	ENSSSCG00000014339	CTNNA1
Asia & Oceania	2	141655329	141655756	427	loss	ENSSSCG00000029541	PSD2
Asia & Oceania	3	2661049	2747593	86544	loss	ENSSSCG00000052647		Intramuscular fat content QTL
Asia & Oceania	3	5168596	5168878	282	loss	ENSSSCG00000007589
Asia & Oceania	3	5170560	5170967	407	loss	ENSSSCG00000007589
Asia & Oceania	3	13932294	14004000	71706	loss	ENSSSCG00000007727	AUTS2
Asia & Oceania	3	19164433	19223584	59151	loss	ENSSSCG00000007814	KATNIP
Asia & Oceania	3	23846079	23846376	297	loss	ENSSSCG00000007840	POLR3E
Asia & Oceania	3	24202083	24202542	459	loss	ENSSSCG00000007845	UQCRC2
Asia & Oceania	3	24359090	24359590	500	loss	ENSSSCG00000035000
Asia & Oceania	3	59897639	59898028	389	loss	ENSSSCG00000045529	DNAH6
Asia & Oceania	3	72631512	72632272	760	loss	ENSSSCG00000008336	ANXA4
Asia & Oceania	3	72686188	72924112	237924	loss	ENSSSCG00000058462
Asia & Oceania	3	81287845	81288292	447	loss	ENSSSCG00000008392	BCL11A
Asia & Oceania	3	93910283	93910640	357	loss	ENSSSCG00000008437	SOCS5
Asia & Oceania	3	94266501	94325000	58499	gain	ENSSSCG00000061240
Asia & Oceania	3	107045108	107045565	457	loss	ENSSSCG00000008513	BIRC6
Asia & Oceania	3	107155223	107155546	323	loss	ENSSSCG00000008513	BIRC6
Asia & Oceania	3	110259001	110284500	25499	loss	ENSSSCG00000008536	TOGARAM2
Asia & Oceania	3	111455784	111456256	472	loss	ENSSSCG00000056353
Asia & Oceania	3	111929542	111975818	46276	loss	ENSSSCG00000008550	SLC5A6
Asia & Oceania	3	112592991	112593578	587	loss	ENSSSCG00000008568	DRC1
Asia & Oceania	3	114844304	114844736	432	loss	ENSSSCG00000008591	ATAD2B
Asia & Oceania	4	828	51000	50172	loss	ENSSSCG00000005880		Muscle pH QTL
Asia & Oceania	4	14676970	14677577	607	loss	ENSSSCG00000005970	SQLE
Asia & Oceania	4	27492001	27537500	45499	both	ENSSSCG00000062477
Asia & Oceania	4	28459362	28459909	547	loss	ENSSSCG00000040768	TRHR
Asia & Oceania	4	29910372	30101553	191181	loss	ENSSSCG00000006035	ANGPT1
Asia & Oceania	4	31351365	31351647	282	loss	ENSSSCG00000006037	OXR1
Asia & Oceania	4	33453070	33453417	347	loss	ENSSSCG00000031957	RIMS2
Asia & Oceania	4	37008867	37009133	266	loss	ENSSSCG00000006069	RGS22
Asia & Oceania	4	62636224	62636912	688	loss	ENSSSCG00000032228	C8orf89
Asia & Oceania	4	75019014	75336705	317691	loss	ENSSSCG00000043592		Tongue weight QTL
Asia & Oceania	4	89494659	89632000	137341	loss	ENSSSCG00000062362
Asia & Oceania	4	100481438	100634204	152766	loss	ENSSSCG00000059817
Asia & Oceania	4	101260001	101301000	40999	both	ENSSSCG00000058164
Asia & Oceania	4	102671569	102672016	447	loss	ENSSSCG00000006726	SPAG17
Asia & Oceania	4	112192134	112193962	1828	loss	ENSSSCG00000062186
Asia & Oceania	4	118220088	118220693	605	loss	ENSSSCG00000006872	AGL
Asia & Oceania	4	118669323	119041292	371969	loss	ENSSSCG00000059403		Teat number QTL
Asia & Oceania	4	120002131	120002658	527	loss	ENSSSCG00000006878	DPYD
Asia & Oceania	4	120691321	120691628	307	loss	ENSSSCG00000006878	DPYD
Asia & Oceania	4	121055956	122018584	962628	loss	ENSSSCG00000061167		Feed conversion ratio QTL
Asia & Oceania	4	122542490	122542917	427	loss	ENSSSCG00000006888	SLC44A3
Asia & Oceania	4	122623004	122623361	357	loss	ENSSSCG00000042741
Asia & Oceania	4	122628531	122628803	272	loss	ENSSSCG00000042741
Asia & Oceania	4	127704801	127705770	969	loss	ENSSSCG00000006927	PKN2
Asia & Oceania	5	617437	617679	242	loss	ENSSSCG00000000982	TTLL8
Asia & Oceania	5	7362223	7362644	421	loss	ENSSSCG00000000068	EP300
Asia & Oceania	5	11963628	12025942	62314	loss			Lymphocyte number QTL
Asia & Oceania	5	13809934	13810286	352	loss	ENSSSCG00000057209	POLR3B
Asia & Oceania	5	16725993	16831298	105305	loss	ENSSSCG00000034783	TMPRSS12
Asia & Oceania	5	20419001	20515257	96256	both	ENSSSCG00000046465
Asia & Oceania	5	20547042	20656929	109887	both	ENSSSCG00000058251
Asia & Oceania	5	20662721	20701089	38368	both	ENSSSCG00000054098
Asia & Oceania	5	20867048	20976501	109453	loss	ENSSSCG00000060653
Asia & Oceania	5	28796680	28797087	407	loss	ENSSSCG00000000464	C12orf56
Asia & Oceania	5	31854300	32391661	537361	loss	ENSSSCG00000063025
Asia & Oceania	5	33200793	33201230	437	loss	ENSSSCG00000023630	CPM
Asia & Oceania	5	33613345	33614341	996	loss	ENSSSCG00000000492	LYZ
Asia & Oceania	5	44101493	44101715	222	loss	ENSSSCG00000027447	TMTC1
Asia & Oceania	5	76139962	76140280	318	loss	ENSSSCG00000000804	ANO6
Asia & Oceania	5	85303001	85358283	55282	loss	ENSSSCG00000038487	TMPO	Fat androstenone level QTL
Asia & Oceania	5	90244234	90249224	4990	both	ENSSSCG00000044340	EEA1
Asia & Oceania	5	99877933	99878205	272	loss	ENSSSCG00000000940	PPFIA2
Asia & Oceania	5	100901001	101692000	790999	loss	ENSSSCG00000063404		Feed conversion ratio QTL
Asia & Oceania	6	20214501	20240500	25999	loss	ENSSSCG00000021911	NDRG4
Asia & Oceania	6	20336931	20337390	459	loss	ENSSSCG00000040881	SLC38A7
Asia & Oceania	6	20414001	20442500	28499	loss	ENSSSCG00000051066
Asia & Oceania	6	20444001	20479000	34999	loss	ENSSSCG00000051066
Asia & Oceania	6	20597299	20597716	417	loss	ENSSSCG00000051066
Asia & Oceania	6	27493846	27494172	326	loss	ENSSSCG00000035639	TERB1
Asia & Oceania	6	29577196	29577493	297	loss	ENSSSCG00000034192
Asia & Oceania	6	48278316	48278614	298	loss	ENSSSCG00000051232
Asia & Oceania	6	49125270	49178622	53352	loss	ENSSSCG00000054571	CYP2B6B
Asia & Oceania	6	56457006	56472949	15943	gain	ENSSSCG00000042026		Muscle pH QTL
Asia & Oceania	6	58559001	58735265	176264	loss	ENSSSCG00000062751
Asia & Oceania	6	60801742	60803825	2083	loss	ENSSSCG00000003324	ZNF471
Asia & Oceania	6	69330496	69330735	239	loss	ENSSSCG00000033497
Asia & Oceania	6	71347125	71347551	426	loss	ENSSSCG00000003413	MTOR
Asia & Oceania	6	72796026	72843496	47470	loss	ENSSSCG00000063473
Asia & Oceania	6	76354001	76391500	37499	loss	ENSSSCG00000024062	ACTL8
Asia & Oceania	6	78306246	78307273	1027	loss	ENSSSCG00000034429	PLA2G5
Asia & Oceania	6	79508859	79509451	592	loss	ENSSSCG00000050609
Asia & Oceania	6	89063144	89063531	387	loss	ENSSSCG00000037621	KIAA1522
Asia & Oceania	6	92141844	92142161	317	loss	ENSSSCG00000003630	AGO3
Asia & Oceania	6	117990762	117991850	1088	loss	ENSSSCG00000003737	NOL4
Asia & Oceania	6	135915410	135915727	317	loss	ENSSSCG00000003773	AK5
Asia & Oceania	6	148445638	148446065	427	loss	ENSSSCG00000003811	ROR1
Asia & Oceania	6	154999923	155000200	277	loss	ENSSSCG00000003833	DAB1
Asia & Oceania	6	155627318	155627715	397	loss	ENSSSCG00000038041	FYB2
Asia & Oceania	6	156809128	157007546	198418	loss	ENSSSCG00000062450		Days to 100 kg QTL
Asia & Oceania	6	159047363	159047770	407	loss	ENSSSCG00000003851	CPT2
Asia & Oceania	6	159243476	159243943	467	loss	ENSSSCG00000027114	PODN
Asia & Oceania	6	168218615	168279636	61021	loss	ENSSSCG00000055216		Teat number QTL
Asia & Oceania	7	13627319	13630481	3162	loss	ENSSSCG00000020858	KIF13A
Asia & Oceania	7	13982153	13982480	327	loss	ENSSSCG00000001076	RNF144B
Asia & Oceania	7	16017380	16017772	392	loss	ENSSSCG00000001080	CDKAL1
Asia & Oceania	7	22313820	22475730	161910	loss	ENSSSCG00000028462	U6
Asia & Oceania	7	22819983	22956466	136483	loss	ENSSSCG00000062469		Carcass length QTL
Asia & Oceania	7	24266682	24342545	75863	loss	ENSSSCG00000030901
Asia & Oceania	7	24488795	24596884	108089	both	ENSSSCG00000038892		Gestation length QTL
Asia & Oceania	7	43989368	43991304	1936	loss	ENSSSCG00000001741	DEFB114
Asia & Oceania	7	74446151	74446571	420	loss	ENSSSCG00000001977	STXBP6
Asia & Oceania	7	77399855	77454528	54673	loss	ENSSSCG00000061070
Asia & Oceania	7	79155244	80096500	941256	both	ENSSSCG00000062894		Dressing percentage QTL
Asia & Oceania	7	80303933	80304382	449	loss	ENSSSCG00000002245	KATNBL1
Asia & Oceania	7	88423021	88423480	459	loss	ENSSSCG00000002270
Asia & Oceania	7	94481029	94481506	477	loss	ENSSSCG00000002330	PCNX1
Asia & Oceania	7	97583229	97583526	297	loss	ENSSSCG00000038231	ABCD4	Teat number QTL
Asia & Oceania	7	97731386	97731937	551	loss	ENSSSCG00000002366	NPC2	Teat number QTL
Asia & Oceania	7	110545109	110545421	312	loss	ENSSSCG00000002427
Asia & Oceania	7	115228893	115229240	347	loss	ENSSSCG00000002467	ASB2
Asia & Oceania	7	115425567	115425789	222	loss	ENSSSCG00000002474	PPP4R4
Asia & Oceania	7	117596828	117597065	237	loss	ENSSSCG00000032134	GSKIP
Asia & Oceania	7	117663674	117664031	357	loss	ENSSSCG00000002504	AK7
Asia & Oceania	8	572501	608000	35499	loss	ENSSSCG00000037035	UVSSA
Asia & Oceania	8	2972382	2973209	827	loss	ENSSSCG00000008721	ABLIM2
Asia & Oceania	8	3400569	3400901	332	loss	ENSSSCG00000037539	SORCS2
Asia & Oceania	8	6010176	6010837	661	loss	ENSSSCG00000024892	NSG1
Asia & Oceania	8	8998612	8999169	557	loss	ENSSSCG00000022358	RAB28
Asia & Oceania	8	10421515	10421852	337	loss	ENSSSCG00000038410	CPEB2
Asia & Oceania	8	14814721	14815316	595	loss	ENSSSCG00000008749	SLIT2
Asia & Oceania	8	19212089	19212429	340	loss	ENSSSCG00000027340	PI4K2B
Asia & Oceania	8	29412799	29413096	297	loss	ENSSSCG00000028983	TBC1D1
Asia & Oceania	8	29540251	29540658	407	loss	ENSSSCG00000028983	TBC1D1
Asia & Oceania	8	30401745	30401962	217	loss	ENSSSCG00000008787	KLHL5
Asia & Oceania	8	30895160	30895658	498	loss	ENSSSCG00000033602	UBE2K
Asia & Oceania	8	42183681	42386730	203049	loss	ENSSSCG00000061357
Asia & Oceania	8	47193101	47977591	784490	both	ENSSSCG00000041883		Tuberculosis susceptibility QTL
Asia & Oceania	8	54097501	54218500	120999	gain	ENSSSCG00000047744
Asia & Oceania	8	65925538	66347978	422440	both	ENSSSCG00000047476		Muscle conductivity QTL
Asia & Oceania	8	66379001	66431500	52499	both	ENSSSCG00000062662
Asia & Oceania	8	75789259	75789826	567	loss	ENSSSCG00000029200	TRIM2
Asia & Oceania	8	81907860	81908267	407	loss	ENSSSCG00000040272	TTC29
Asia & Oceania	8	86032582	86032859	277	loss	ENSSSCG00000009052	ZNF330
Asia & Oceania	8	95954929	95955371	442	loss	ENSSSCG00000029943	SCLT1
Asia & Oceania	8	96969614	96970041	427	loss	ENSSSCG00000009075	MFSD8
Asia & Oceania	8	99809323	99811644	2321	loss	ENSSSCG00000022173	ANKRD50
Asia & Oceania	8	101201661	101202010	349	loss	ENSSSCG00000009084	AFG2A
Asia & Oceania	8	101322476	101322965	489	loss	ENSSSCG00000036213	FGF2
Asia & Oceania	8	109889692	109890029	337	loss	ENSSSCG00000009125
Asia & Oceania	8	110309526	110309878	352	loss	ENSSSCG00000031348	ALPK1
Asia & Oceania	8	110337134	110337556	422	loss	ENSSSCG00000031348	ALPK1
Asia & Oceania	8	112919770	112920207	437	loss	ENSSSCG00000039813	COL25A1
Asia & Oceania	8	115961622	115961944	322	loss	ENSSSCG00000023548	GSTCD
Asia & Oceania	8	117562024	117630248	68224	loss	ENSSSCG00000047952
Asia & Oceania	8	118077113	118077640	527	loss	ENSSSCG00000009162	SLC9B1
Asia & Oceania	9	1476615	1871859	395244	gain	ENSSSCG00000063516
Asia & Oceania	9	3495700	4040159	544459	loss	ENSSSCG00000063227		Left teat number QTL
Asia & Oceania	9	7499779	7500036	257	loss	ENSSSCG00000014820	FCHSD2
Asia & Oceania	9	7685319	7685596	277	loss	ENSSSCG00000040207	P2RY2
Asia & Oceania	9	8036817	8087774	50957	loss	ENSSSCG00000039996	FAM168A
Asia & Oceania	9	8258910	8261340	2430	loss	ENSSSCG00000014829	MRPL48
Asia & Oceania	9	8426959	8428204	1245	loss	ENSSSCG00000014835	C2CD3
Asia & Oceania	9	11057926	11058313	387	loss	ENSSSCG00000032723	ACER3
Asia & Oceania	9	17788989	17789331	342	loss	ENSSSCG00000014904	DLG2
Asia & Oceania	9	25666246	25666703	457	loss	ENSSSCG00000024933	SLC36A4
Asia & Oceania	9	33140955	33141812	857	loss	ENSSSCG00000031170
Asia & Oceania	9	37215187	37219101	3914	loss	ENSSSCG00000015011
Asia & Oceania	9	39607087	39607564	477	loss	ENSSSCG00000015023	ALG9
Asia & Oceania	9	47805895	47806427	532	loss	ENSSSCG00000015131	GRIK4
Asia & Oceania	9	50799942	50897071	97129	both	ENSSSCG00000063106
Asia & Oceania	9	53322066	53323323	1257	loss	ENSSSCG00000025806	FAM118B
Asia & Oceania	9	63360001	63467000	106999	gain			Drip loss QTL
Asia & Oceania	9	105599968	105600310	342	loss	ENSSSCG00000015432	ATXN7L1
Asia & Oceania	9	108664474	108664726	252	loss	ENSSSCG00000024028	STARD3NL
Asia & Oceania	9	120443501	120474000	30499	loss	ENSSSCG00000015523	RALGPS2
Asia & Oceania	9	120940655	121021936	81281	loss	ENSSSCG00000024674	ABL2
Asia & Oceania	9	121299800	121300017	217	loss	ENSSSCG00000015527	TDRD5
Asia & Oceania	9	121408953	121409401	448	loss	ENSSSCG00000033352	FAM163A
Asia & Oceania	9	121427001	121433000	5999	loss	ENSSSCG00000033352	FAM163A
Asia & Oceania	9	121781711	121782098	387	loss	ENSSSCG00000015535	QSOX1
Asia & Oceania	9	121817207	121817872	665	loss	ENSSSCG00000015535	QSOX1
Asia & Oceania	9	121837251	122202570	365319	loss	ENSSSCG00000051167
Asia & Oceania	9	126232261	126235344	3083	loss	ENSSSCG00000015568	RNF2
Asia & Oceania	9	126263421	126264701	1280	loss	ENSSSCG00000015568	RNF2
Asia & Oceania	9	127730630	127799795	69165	loss	ENSSSCG00000039898
Asia & Oceania	9	135146412	135146739	327	loss	ENSSSCG00000031141	ABCA13
Asia & Oceania	10	10179431	10179808	377	loss	ENSSSCG00000010826	MTARC2
Asia & Oceania	10	17300613	17300950	337	loss	ENSSSCG00000035850	CATSPERE
Asia & Oceania	10	30110271	30111248	977	loss	ENSSSCG00000010959	NTRK2
Asia & Oceania	10	30701265	30702186	921	loss	ENSSSCG00000010960	SLC28A3
Asia & Oceania	10	43139910	43140307	397	loss	ENSSSCG00000011030	CUBN
Asia & Oceania	10	47533923	47534280	357	loss	ENSSSCG00000011056	FRMD4A
Asia & Oceania	10	49037901	49043636	5735	loss	ENSSSCG00000024127	ABI1
Asia & Oceania	10	49368285	49368704	419	loss	ENSSSCG00000011060	GAD2
Asia & Oceania	10	51702786	51703045	259	loss	ENSSSCG00000058253
Asia & Oceania	10	53126451	53126988	537	loss	ENSSSCG00000011085	MLLT10
Asia & Oceania	10	54282758	54285016	2258	loss	ENSSSCG00000032444	PLXDC2
Asia & Oceania	10	57565892	57566209	317	loss	ENSSSCG00000011103	PARD3
Asia & Oceania	10	60785671	60786148	477	loss	ENSSSCG00000011121
Asia & Oceania	10	61020150	61020467	317	loss	ENSSSCG00000011121
Asia & Oceania	10	61288063	61288400	337	loss	ENSSSCG00000057551
Asia & Oceania	10	66769078	66770604	1526	loss	ENSSSCG00000036117
Asia & Oceania	11	5358959	5359311	352	loss	ENSSSCG00000009316
Asia & Oceania	11	8724094	8788805	64711	loss	ENSSSCG00000009338		Lung weight QTL
Asia & Oceania	11	9445001	9469000	23999	loss	ENSSSCG00000009347
Asia & Oceania	11	32631407	32631924	517	loss	ENSSSCG00000009448	DIAPH3
Asia & Oceania	11	42202349	42202624	275	loss	ENSSSCG00000009456	KLHL1
Asia & Oceania	11	45053001	45271500	218499	both	ENSSSCG00000024722	PIBF1
Asia & Oceania	11	62850118	62850783	665	loss	ENSSSCG00000009489	GPC6
Asia & Oceania	11	64392866	65016722	623856	loss	ENSSSCG00000056932
Asia & Oceania	11	65246384	65246656	272	loss	ENSSSCG00000026082	DNAJC3
Asia & Oceania	11	77120614	77120956	342	loss	ENSSSCG00000009545	COL4A2
Asia & Oceania	11	78936501	79081500	144999	loss	ENSSSCG00000054303		Periweaning failure to thrive syndrome QTL
Asia & Oceania	12	1	95000	94999	loss	ENSSSCG00000055585		Palmitic acid to myristic acid ratio QTL
Asia & Oceania	12	96001	127500	31499	loss			Eicosadienoic acid to linoleic acid ratio QTL
Asia & Oceania	12	136501	164000	27499	loss	ENSSSCG00000052544
Asia & Oceania	12	14453055	14453442	387	loss	ENSSSCG00000032176	SMURF2
Asia & Oceania	12	14600530	14601010	480	loss	ENSSSCG00000036057	POLG2
Asia & Oceania	12	16369615	16370062	447	loss	ENSSSCG00000017304	EFCAB3
Asia & Oceania	12	17118029	17118582	553	loss	ENSSSCG00000017311	MAPT
Asia & Oceania	12	17519734	17520114	380	loss	ENSSSCG00000017316	NSF
Asia & Oceania	12	19837197	19837499	302	loss	ENSSSCG00000022101	BRCA1
Asia & Oceania	12	21016531	21016908	377	loss	ENSSSCG00000017433
Asia & Oceania	12	21534517	21535017	500	loss	ENSSSCG00000024067	KRT23
Asia & Oceania	12	21536740	21537017	277	loss	ENSSSCG00000024067	KRT23
Asia & Oceania	12	27206928	27207345	417	loss	ENSSSCG00000033228	SPAG9
Asia & Oceania	12	27242333	27242605	272	loss	ENSSSCG00000033228	SPAG9
Asia & Oceania	12	27517356	27517813	457	loss	ENSSSCG00000017592	MBTD1
Asia & Oceania	12	32508265	32509049	784	loss	ENSSSCG00000017609	ANKFN1
Asia & Oceania	12	33158265	33158602	337	loss	ENSSSCG00000017615	DGKE
Asia & Oceania	12	35337771	35338017	246	loss	ENSSSCG00000023727	TRIM37
Asia & Oceania	12	37372882	37373269	387	loss	ENSSSCG00000017676	BCAS3
Asia & Oceania	12	37931449	37931766	317	loss	ENSSSCG00000039473
Asia & Oceania	12	39339210	39339507	297	loss	ENSSSCG00000038478	HEATR6
Asia & Oceania	12	46525475	46525907	432	loss	ENSSSCG00000017799	CPD
Asia & Oceania	12	46716596	46717049	453	loss	ENSSSCG00000017804	ABR
Asia & Oceania	12	49025672	49353318	327646	loss	ENSSSCG00000063153		Monounsaturated fatty acid content QTL
Asia & Oceania	12	49860204	49860588	384	loss	ENSSSCG00000017869	ITGAE
Asia & Oceania	12	54700392	54701470	1078	loss	ENSSSCG00000017998	GLP2R
Asia & Oceania	12	59563101	59565692	2591	loss	ENSSSCG00000034364	SPECC1
Asia & Oceania	13	4019046	4019383	337	loss	ENSSSCG00000029811	PLCL2
Asia & Oceania	13	8295383	8295735	352	loss	ENSSSCG00000011208	ZNF385D
Asia & Oceania	13	28785008	28785199	191	loss	ENSSSCG00000011313	LIMD1
Asia & Oceania	13	28802321	28802768	447	loss	ENSSSCG00000011313	LIMD1
Asia & Oceania	13	30531527	30532010	483	loss	ENSSSCG00000011340	SMARCC1
Asia & Oceania	13	39319760	39320107	347	loss	ENSSSCG00000020990	DNAH12
Asia & Oceania	13	41599951	41601204	1253	loss	ENSSSCG00000035818	FHIT
Asia & Oceania	13	50958235	50959203	968	loss	ENSSSCG00000011511	FRMD4B
Asia & Oceania	13	60685074	60686713	1639	loss	ENSSSCG00000041465
Asia & Oceania	13	68782501	68789000	6499	loss	ENSSSCG00000035811	RPL32
Asia & Oceania	13	69833151	69833688	537	loss	ENSSSCG00000040594
Asia & Oceania	13	71138963	71825001	686038	loss	ENSSSCG00000061599	H1-10
Asia & Oceania	13	77256576	77256888	312	loss	ENSSSCG00000011653	PCCB
Asia & Oceania	13	79594237	79594799	562	loss	ENSSSCG00000021203	PIK3CB
Asia & Oceania	13	79913501	79939000	25499	loss	ENSSSCG00000057835
Asia & Oceania	13	81120198	81120502	304	loss	ENSSSCG00000011666	CLSTN2
Asia & Oceania	13	83561342	83561789	447	loss	ENSSSCG00000011683	PCOLCE2
Asia & Oceania	13	88792505	90123192	1330687	loss	ENSSSCG00000062757
Asia & Oceania	13	92434459	92783585	349126	loss	ENSSSCG00000011720	MBNL1	Backfat between 3rd and 4th last ribs QTL
Asia & Oceania	13	103679315	104023000	343685	both	ENSSSCG00000037498
Asia & Oceania	13	113841418	113843610	2192	loss	ENSSSCG00000023871	NAALADL2
Asia & Oceania	13	114952345	115066816	114471	loss	ENSSSCG00000055040
Asia & Oceania	13	117336271	117380830	44559	loss	ENSSSCG00000038443	ZNF639
Asia & Oceania	13	118856789	118857166	377	loss	ENSSSCG00000011769	FXR1
Asia & Oceania	13	161121873	162161518	1039645	loss	ENSSSCG00000063518		Muscle pH QTL
Asia & Oceania	13	191575429	191736000	160571	loss			Teat number, difference between sides QTL
Asia & Oceania	13	196138737	196139124	387	loss	ENSSSCG00000021598	EVA1C
Asia & Oceania	13	197141350	197142367	1017	loss	ENSSSCG00000030677	GART
Asia & Oceania	13	208279861	208335000	55139	loss	ENSSSCG00000057439
Asia & Oceania	14	6724991	6725874	883	loss	ENSSSCG00000057024	PPP3CC
Asia & Oceania	14	7261733	7365056	103323	gain	ENSSSCG00000058071
Asia & Oceania	14	7826066	8126978	300912	loss	ENSSSCG00000009642	STC1	Average daily gain QTL
Asia & Oceania	14	17491632	17973098	481466	loss	ENSSSCG00000021805	GALNTL6
Asia & Oceania	14	20148184	20148808	624	loss	ENSSSCG00000009714	NEK1
Asia & Oceania	14	41989901	41990326	425	loss	ENSSSCG00000009943	SSH1
Asia & Oceania	14	58704648	59588755	884107	loss	ENSSSCG00000040694		Number of mummified pigs QTL
Asia & Oceania	14	61380475	61380777	302	loss	ENSSSCG00000010200	CSGALNACT2
Asia & Oceania	14	62550001	62558000	7999	loss	ENSSSCG00000061874
Asia & Oceania	14	63546224	63546631	407	loss	ENSSSCG00000010212
Asia & Oceania	14	71348036	71348873	837	loss	ENSSSCG00000029311	MYPN
Asia & Oceania	14	90979192	91045705	66513	loss	ENSSSCG00000054490
Asia & Oceania	14	100386904	100387266	362	loss	ENSSSCG00000023141	RNLS
Asia & Oceania	14	106077476	106599282	521806	both	ENSSSCG00000062451
Asia & Oceania	14	111189381	111189618	237	loss	ENSSSCG00000010545	CPN1
Asia & Oceania	14	111431312	111431506	194	loss	ENSSSCG00000010552	PKD2L1
Asia & Oceania	14	113071501	113077000	5499	loss	ENSSSCG00000010571	ARMH3	Stearic acid content QTL
Asia & Oceania	14	125426793	125428942	2149	loss	ENSSSCG00000010654	ATRNL1
Asia & Oceania	14	129001480	129001957	477	loss	ENSSSCG00000010679	EIF3A
Asia & Oceania	15	17017418	17091675	74257	loss	ENSSSCG00000062455
Asia & Oceania	15	17158909	17445778	286869	loss	ENSSSCG00000045091		Body height QTL
Asia & Oceania	15	17676586	17678746	2160	loss	ENSSSCG00000015701	MGAT5
Asia & Oceania	15	21514540	21515087	547	loss	ENSSSCG00000015711	DPP10
Asia & Oceania	15	34826999	34827276	277	loss	ENSSSCG00000015748	CSMD1
Asia & Oceania	15	44733246	44733573	327	loss	ENSSSCG00000021731	WWC2
Asia & Oceania	15	68350001	68510500	160499	both	ENSSSCG00000015893	SLC4A10
Asia & Oceania	15	79772061	79772538	477	loss	ENSSSCG00000058207
Asia & Oceania	15	80222852	80223413	561	loss	ENSSSCG00000015963	OLA1
Asia & Oceania	15	83258440	83258717	277	loss	ENSSSCG00000023983	AGPS
Asia & Oceania	15	89575001	89909168	334167	loss	ENSSSCG00000016022	ZNF804A
Asia & Oceania	15	94873432	94874229	797	loss	ENSSSCG00000041649
Asia & Oceania	15	120618545	120667529	48984	loss	ENSSSCG00000016193	CNOT9	Muscle pH QTL
Asia & Oceania	15	129972695	129972997	302	loss			Teat number QTL
Asia & Oceania	15	132777626	132777935	309	loss	ENSSSCG00000022177	DIS3L2
Asia & Oceania	15	139713937	139862265	148328	loss	ENSSSCG00000036261	CROCC2
Asia & Oceania	16	5958431	5958737	306	loss	ENSSSCG00000016794	MYO10
Asia & Oceania	16	20614988	20616750	1762	loss	ENSSSCG00000016829	AGXT2
Asia & Oceania	16	21601232	21601524	292	loss	ENSSSCG00000016838	RANBP3L
Asia & Oceania	16	23632001	23676000	43999	loss	ENSSSCG00000016850	LIFR	diaphragm weight QTL
Asia & Oceania	16	24230727	24313657	82930	loss	ENSSSCG00000016853	RICTOR	Body weight QTL
Asia & Oceania	16	29543171	29543483	312	loss	ENSSSCG00000026527	HCN1
Asia & Oceania	16	29727806	29728213	407	loss	ENSSSCG00000026527	HCN1
Asia & Oceania	16	35956295	36077597	121302	loss	ENSSSCG00000059995		Subcutaneous fat thickness QTL
Asia & Oceania	16	54560056	54560353	297	loss	ENSSSCG00000017012	SLIT3
Asia & Oceania	16	55070722	55071371	649	loss	ENSSSCG00000017012	SLIT3
Asia & Oceania	16	55491553	55491831	278	loss	ENSSSCG00000035456	WWC1
Asia & Oceania	16	57358996	57359285	289	loss			Teat number QTL
Asia & Oceania	16	67067009	67518942	451933	loss	ENSSSCG00000063180		Red cell distribution width QTL
Asia & Oceania	16	75459771	75460168	397	loss	ENSSSCG00000035825	UBE2QL1
Asia & Oceania	17	1577732	1578134	402	loss	ENSSSCG00000006970	DLC1
Asia & Oceania	17	2331759	2358671	26912	loss	ENSSSCG00000038257	SGCZ
Asia & Oceania	17	8694839	8942759	247920	loss	ENSSSCG00000041367
Asia & Oceania	17	24555463	24555800	337	loss	ENSSSCG00000030112	MACROD2
Asia & Oceania	17	28180572	28180829	257	loss	ENSSSCG00000038858	CFAP61
Asia & Oceania	17	31715004	31715431	427	loss	ENSSSCG00000059435	RNF24
Asia & Oceania	17	49378412	49378784	372	loss	ENSSSCG00000007454	ZMYND8
Asia & Oceania	17	59798594	59800007	1413	loss	ENSSSCG00000007528	PHACTR3
Asia & Oceania	17	59804996	60997359	1192363	loss	ENSSSCG00000025784	CDH4	Body height QTL
Asia & Oceania	18	8160484	8160944	460	loss	ENSSSCG00000016488	SSBP1
Asia & Oceania	18	13643238	13643625	387	loss	ENSSSCG00000056374	STMP1
Asia & Oceania	18	15062379	15062856	477	loss	ENSSSCG00000016542	LRGUK
Asia & Oceania	18	48643862	48644364	502	loss	ENSSSCG00000032734	VOPP1
Asia & Oceania	18	52438257	52438734	477	loss	ENSSSCG00000016763	GLI3
Europe	1	2206001	2216500	10499	loss	ENSSSCG00000004022	RPS6KA2
Europe	1	9623001	9668500	45499	loss	ENSSSCG00000062775
Europe	1	14918001	14925500	7499	loss	ENSSSCG00000031733	AKAP12
Europe	1	19827253	19827685	432	loss	ENSSSCG00000061592	EPM2A
Europe	1	27024501	27183988	159487	loss	ENSSSCG00000061500
Europe	1	27223501	27252000	28499	loss	ENSSSCG00000004159	SLC35D3	Dressing percentage QTL
Europe	1	27742522	27742993	471	loss	ENSSSCG00000039049	MAP7
Europe	1	28033392	28033784	392	loss	ENSSSCG00000004165	PDE7B
Europe	1	30283885	30284432	547	loss	ENSSSCG00000034139	EYA4
Europe	1	81674062	81674379	317	loss	ENSSSCG00000004434	FRK
Europe	1	101980884	101982052	1168	loss	ENSSSCG00000040836	DCC
Europe	1	108912558	108912955	397	loss	ENSSSCG00000004569	LACTB
Europe	1	113865093	113963181	98088	loss	ENSSSCG00000046774
Europe	1	121897103	121901074	3971	loss	ENSSSCG00000004646	ATP8B4
Europe	1	127455164	127457415	2251	loss	ENSSSCG00000004694	FRMD5
Europe	1	128235001	128273500	38499	loss	ENSSSCG00000034771	CCNDBP1
Europe	1	131247384	131247981	597	loss	ENSSSCG00000039061	EIF2AK4
Europe	1	131453324	131453581	257	loss	ENSSSCG00000004787	GPR176
Europe	1	138995497	138995829	332	loss	ENSSSCG00000038452	ADAMTS17
Europe	1	143809057	143810044	987	loss	ENSSSCG00000004843	TRPM1
Europe	1	189161474	189161881	407	loss	ENSSSCG00000005083	DHRS7
Europe	1	190340563	190340820	257	loss	ENSSSCG00000005095	PRKCH
Europe	1	224242062	224242539	477	loss	ENSSSCG00000005257	TRPM3
Europe	1	230900107	230900704	597	loss	ENSSSCG00000033763	GNAQ
Europe	1	239456826	239457213	387	loss	ENSSSCG00000063066	TMOD1
Europe	1	262597440	262845862	248422	loss	ENSSSCG00000061539		Meat color QTL
Europe	2	5707640	5707897	257	loss	ENSSSCG00000038508	SPTBN2
Europe	2	5917458	5917675	217	loss	ENSSSCG00000030415	DPP3
Europe	2	13554001	13716204	162203	loss	ENSSSCG00000059948
Europe	2	15262295	15262682	387	loss	ENSSSCG00000013236	MYBPC3
Europe	2	17558184	17559451	1267	loss	ENSSSCG00000013278	TSPAN18
Europe	2	25923336	25923813	477	loss	ENSSSCG00000059745
Europe	2	27466186	27468689	2503	both	ENSSSCG00000013311	KIAA1549L
Europe	2	36869216	36872398	3182	loss	ENSSSCG00000031940	GAS2
Europe	2	44387236	44387493	257	loss	ENSSSCG00000013389	CYP2R1
Europe	2	47455892	47456360	468	loss	ENSSSCG00000013402	USP47
Europe	2	49497337	49497754	417	loss	ENSSSCG00000013409	SBF2
Europe	2	54433096	54595000	161904	both	ENSSSCG00000054281
Europe	2	55790403	56558644	768241	loss	ENSSSCG00000062976		Platelet-large cell ratio QTL
Europe	2	59093307	59093814	507	loss	ENSSSCG00000013915	CRTC1
Europe	2	60161123	60161535	412	loss	ENSSSCG00000053735	COLGALT1
Europe	2	63662902	63898672	235770	both	ENSSSCG00000063172
Europe	2	64347376	64372770	25394	gain	ENSSSCG00000036342
Europe	2	64461941	64519379	57438	loss	ENSSSCG00000061384
Europe	2	68153450	68447456	294006	loss	ENSSSCG00000057656		LDL cholesterol QTL
Europe	2	85482050	85482407	357	loss	ENSSSCG00000014088	IQGAP2
Europe	2	101777549	101780287	2738	loss	ENSSSCG00000025286	MCTP1
Europe	2	101845139	101845541	402	loss	ENSSSCG00000025286	MCTP1
Europe	2	102099001	102113373	14372	loss	ENSSSCG00000014165
Europe	2	114181971	114182473	502	loss	ENSSSCG00000027074	FER
Europe	2	116273609	116273951	342	loss	ENSSSCG00000050595
Europe	2	125629417	125851259	221842	loss	ENSSSCG00000058349		Total number born alive QTL
Europe	2	141655329	141655756	427	loss	ENSSSCG00000029541	PSD2
Europe	3	5170560	5170967	407	loss	ENSSSCG00000007589
Europe	3	5335132	5335549	417	loss	ENSSSCG00000007599	LMTK2
Europe	3	11450819	11451181	362	loss	ENSSSCG00000007719
Europe	3	13932294	14004000	71706	loss	ENSSSCG00000007727	AUTS2
Europe	3	22756110	22757197	1087	loss	ENSSSCG00000010799	COG7
Europe	3	23846079	23846376	297	loss	ENSSSCG00000007840	POLR3E
Europe	3	24202083	24202542	459	loss	ENSSSCG00000007845	UQCRC2
Europe	3	24359090	24359590	500	loss	ENSSSCG00000035000
Europe	3	35638282	35793406	155124	loss	ENSSSCG00000007917	RBFOX1	CD8-positive leukocyte percentage QTL
Europe	3	57141093	57271614	130521	loss	ENSSSCG00000062489
Europe	3	59897639	59898028	389	loss	ENSSSCG00000045529	DNAH6
Europe	3	67725043	67725333	290	loss	ENSSSCG00000035958	EVA1A
Europe	3	72631512	72632272	760	loss	ENSSSCG00000008336	ANXA4
Europe	3	81287845	81288292	447	loss	ENSSSCG00000008392	BCL11A
Europe	3	84153845	84302598	148753	loss	ENSSSCG00000063286		CD3-negative, CD8-negative leukocyte percentage QTL
Europe	3	85015139	85015686	547	loss	ENSSSCG00000008396	CCDC85A
Europe	3	93910283	93910640	357	loss	ENSSSCG00000008437	SOCS5
Europe	3	96149522	96152412	2890	loss	ENSSSCG00000008448	PREPL
Europe	3	107045108	107045565	457	loss	ENSSSCG00000008513	BIRC6
Europe	3	110259001	110284500	25499	loss	ENSSSCG00000008536	TOGARAM2
Europe	3	110511001	110520500	9499	loss	ENSSSCG00000048711
Europe	3	111929542	111975818	46276	loss	ENSSSCG00000008550	SLC5A6
Europe	3	114844304	114844736	432	loss	ENSSSCG00000008591	ATAD2B
Europe	3	126909964	126910471	507	loss	ENSSSCG00000029313	ITGB1BP1
Europe	4	828	51000	50172	loss	ENSSSCG00000005880		Muscle pH QTL
Europe	4	13086451	13248629	162178	loss			Intramuscular fat content QTL
Europe	4	18303354	18303731	377	loss	ENSSSCG00000005994	SNTB1
Europe	4	28108205	28172041	63836	loss	ENSSSCG00000006025	PKHD1L1	Muscle pH QTL
Europe	4	29910372	30101553	191181	loss	ENSSSCG00000006035	ANGPT1
Europe	4	31050348	31050750	402	loss	ENSSSCG00000006037	OXR1
Europe	4	31052550	31052902	352	loss	ENSSSCG00000006037	OXR1
Europe	4	31351365	31351647	282	loss	ENSSSCG00000006037	OXR1
Europe	4	33453070	33453417	347	loss	ENSSSCG00000031957	RIMS2
Europe	4	33913669	33914191	522	loss	ENSSSCG00000059124	BAALC
Europe	4	71345656	71722808	377152	loss	ENSSSCG00000059747	NKAIN3	Tongue weight QTL
Europe	4	75019014	75336705	317691	loss	ENSSSCG00000043592		Tongue weight QTL
Europe	4	78109391	78109628	237	loss	ENSSSCG00000006267	PCMTD1
Europe	4	79721151	79725326	4175	loss	ENSSSCG00000006274	PRKDC
Europe	4	89494659	89632000	137341	loss	ENSSSCG00000062362
Europe	4	91764383	91967671	203288	loss	ENSSSCG00000060155
Europe	4	92627612	92627948	336	loss	ENSSSCG00000026210
Europe	4	100399338	100441487	42149	gain	ENSSSCG00000055900
Europe	4	100481438	100634204	152766	loss	ENSSSCG00000059817
Europe	4	100638001	100673500	35499	loss	ENSSSCG00000024481	PDE4DIP
Europe	4	101260001	101301000	40999	both	ENSSSCG00000058164
Europe	4	102671569	102672016	447	loss	ENSSSCG00000006726	SPAG17
Europe	4	107758501	107899000	140499	loss	ENSSSCG00000006779	ST7L	Body height QTL
Europe	4	118220088	118220693	605	loss	ENSSSCG00000006872	AGL
Europe	4	118669323	119041292	371969	loss	ENSSSCG00000059403		Teat number QTL
Europe	4	120002131	120002658	527	loss	ENSSSCG00000006878	DPYD
Europe	4	120500138	120500525	387	loss	ENSSSCG00000006878	DPYD
Europe	4	120691321	120691628	307	loss	ENSSSCG00000006878	DPYD
Europe	4	121055956	122018584	962628	loss	ENSSSCG00000061167		Feed conversion ratio QTL
Europe	4	122542490	122542917	427	loss	ENSSSCG00000006888	SLC44A3
Europe	4	122623004	122623361	357	loss	ENSSSCG00000042741
Europe	4	122628531	122628803	272	loss	ENSSSCG00000042741
Europe	4	127432191	127432578	387	loss	ENSSSCG00000024973	GBP1
Europe	4	127704801	127705770	969	loss	ENSSSCG00000006927	PKN2
Europe	5	617437	617679	242	loss	ENSSSCG00000000982	TTLL8
Europe	5	3021829	3128715	106886	loss	ENSSSCG00000031361	CELSR1
Europe	5	4199001	4257500	58499	loss	ENSSSCG00000062027
Europe	5	6183002	6354005	171003	loss	ENSSSCG00000044454
Europe	5	7362223	7362644	421	loss	ENSSSCG00000000068	EP300
Europe	5	11963628	12025942	62314	loss			Lymphocyte number QTL
Europe	5	13550321	13552078	1757	loss	ENSSSCG00000000167	RIC8B
Europe	5	20419001	20515257	96256	both	ENSSSCG00000046465
Europe	5	20547042	20656929	109887	both	ENSSSCG00000060654
Europe	5	20867048	20976501	109453	loss	ENSSSCG00000060653
Europe	5	31854300	32391661	537361	loss	ENSSSCG00000063025
Europe	5	36246834	36832013	585179	gain	ENSSSCG00000054950		Feed conversion ratio QTL
Europe	5	44101493	44101715	222	loss	ENSSSCG00000027447	TMTC1
Europe	5	45502713	45509719	7006	loss	ENSSSCG00000024232	CCDC91
Europe	5	51986555	51987972	1417	loss	ENSSSCG00000000580	RECQL
Europe	5	63146527	63248825	102298	loss	ENSSSCG00000060315
Europe	5	85303001	85358283	55282	loss	ENSSSCG00000038487	TMPO	Fat androstenone level QTL
Europe	5	85381715	85382272	557	loss	ENSSSCG00000041683
Europe	5	87764648	87764975	327	loss	ENSSSCG00000000896	NTN4
Europe	5	88458066	88458468	402	loss	ENSSSCG00000000906	TMCC3
Europe	5	90244234	90249224	4990	both	ENSSSCG00000044340	EEA1
Europe	5	99877933	99878205	272	loss	ENSSSCG00000000940	PPFIA2
Europe	5	100901001	101692000	790999	loss	ENSSSCG00000063404		Feed conversion ratio QTL
Europe	6	318501	435000	116499	loss	ENSSSCG00000062019		Omega-3 fatty acid content QTL
Europe	6	495001	559000	63999	loss	ENSSSCG00000039541	ANKRD11
Europe	6	5089988	5090522	534	loss	ENSSSCG00000002684	CDH13
Europe	6	20336931	20337390	459	loss	ENSSSCG00000040881	SLC38A7
Europe	6	20414001	20442500	28499	loss	ENSSSCG00000051066
Europe	6	20444001	20479000	34999	loss	ENSSSCG00000051066
Europe	6	27493846	27494172	326	loss	ENSSSCG00000035639	TERB1
Europe	6	29577196	29577493	297	loss	ENSSSCG00000034192
Europe	6	49125270	49178622	53352	loss	ENSSSCG00000054571	CYP2B6B
Europe	6	56457006	56472949	15943	gain	ENSSSCG00000042026		Muscle pH QTL
Europe	6	58559001	58735265	176264	loss	ENSSSCG00000062751
Europe	6	69330496	69330735	239	loss	ENSSSCG00000033497
Europe	6	71347125	71347551	426	loss	ENSSSCG00000003413	MTOR
Europe	6	76397001	76508727	111726	loss			Neutrophil percentage QTL
Europe	6	78306246	78307273	1027	loss	ENSSSCG00000034429	PLA2G5
Europe	6	80464760	80465167	407	loss	ENSSSCG00000026276	ZBTB40
Europe	6	86262266	86809620	547354	loss	ENSSSCG00000049560		Shoulder weight QTL
Europe	6	92141844	92142161	317	loss	ENSSSCG00000003630	AGO3
Europe	6	104582627	104582985	358	loss	ENSSSCG00000041452
Europe	6	118567478	118570677	3199	loss	ENSSSCG00000028047	DTNA
Europe	6	135915410	135915727	317	loss	ENSSSCG00000003773	AK5
Europe	6	154999923	155000200	277	loss	ENSSSCG00000003833	DAB1
Europe	6	155627318	155627715	397	loss	ENSSSCG00000038041	FYB2
Europe	6	155912501	155953500	40999	loss	ENSSSCG00000057310
Europe	6	156809128	157007546	198418	loss	ENSSSCG00000062450		Days to 100 kg QTL
Europe	6	159047363	159047770	407	loss	ENSSSCG00000003851	CPT2
Europe	6	159183062	159183379	317	loss	ENSSSCG00000027114	PODN
Europe	6	159243476	159243943	467	loss	ENSSSCG00000027114	PODN
Europe	6	161579732	161580345	613	loss	ENSSSCG00000003877	FAF1
Europe	6	167537835	167539527	1692	loss	ENSSSCG00000034059	ST3GAL3
Europe	7	9360105	9360492	387	loss	ENSSSCG00000001052	PHACTR1
Europe	7	9390167	9390714	547	loss	ENSSSCG00000001052	PHACTR1
Europe	7	13411797	13412283	486	loss	ENSSSCG00000026034	NUP153
Europe	7	13982153	13982480	327	loss	ENSSSCG00000001076	RNF144B
Europe	7	14467380	14467672	292	both	ENSSSCG00000054022
Europe	7	24488795	24596884	108089	both	ENSSSCG00000038892		Gestation length QTL
Europe	7	28344374	28348004	3630	loss	ENSSSCG00000001493	PRIM2
Europe	7	56185465	56186614	1149	loss	ENSSSCG00000061790	FBXO22
Europe	7	56229868	56230880	1012	loss	ENSSSCG00000052301	NRG4
Europe	7	62406161	62406618	457	loss	ENSSSCG00000001939	TTC6
Europe	7	74446151	74446571	420	loss	ENSSSCG00000001977	STXBP6
Europe	7	76565105	77332588	767483	both	ENSSSCG00000063277
Europe	7	77399855	77454528	54673	loss	ENSSSCG00000061070
Europe	7	79155244	80096500	941256	both	ENSSSCG00000062894		Dressing percentage QTL
Europe	7	80303933	80304382	449	loss	ENSSSCG00000002245	KATNBL1
Europe	7	81126831	81127693	862	loss	ENSSSCG00000033958	RYR3
Europe	7	81722723	81723240	517	loss	ENSSSCG00000059838
Europe	7	92822001	92870500	48499	loss	ENSSSCG00000002305	EXD2	Cis-11-Eicosenoic acid to oleic acid ratio QTL
Europe	7	94481029	94481506	477	loss	ENSSSCG00000002330	PCNX1
Europe	7	97583229	97583526	297	loss	ENSSSCG00000038231	ABCD4	Teat number QTL
Europe	7	97731386	97731937	551	loss	ENSSSCG00000002366	NPC2	Teat number QTL
Europe	7	115425567	115425789	222	loss	ENSSSCG00000002474	PPP4R4
Europe	7	117596828	117597065	237	loss	ENSSSCG00000032134	GSKIP
Europe	7	117663674	117664031	357	loss	ENSSSCG00000002504	AK7
Europe	8	572501	608000	35499	loss	ENSSSCG00000037035	UVSSA
Europe	8	3089496	3091783	2287	loss	ENSSSCG00000023907	AFAP1
Europe	8	3400569	3400901	332	loss	ENSSSCG00000037539	SORCS2
Europe	8	4006815	4160294	153479	loss	ENSSSCG00000059110	BLOC1S4
Europe	8	10421515	10421852	337	loss	ENSSSCG00000038410	CPEB2
Europe	8	14814721	14815316	595	loss	ENSSSCG00000008749	SLIT2
Europe	8	16955022	16955359	337	loss	ENSSSCG00000008754	GBA3
Europe	8	20273517	20273909	392	loss	ENSSSCG00000008761	TBC1D19
Europe	8	20542089	20542446	357	loss	ENSSSCG00000008762	STIM2
Europe	8	29540251	29540658	407	loss	ENSSSCG00000028983	TBC1D1
Europe	8	30401745	30401962	217	loss	ENSSSCG00000008787	KLHL5
Europe	8	54097501	54218500	120999	gain	ENSSSCG00000047744
Europe	8	65925538	66347978	422440	both	ENSSSCG00000047476		Muscle conductivity QTL
Europe	8	75789259	75789826	567	loss	ENSSSCG00000029200	TRIM2
Europe	8	86032582	86032859	277	loss	ENSSSCG00000009052	ZNF330
Europe	8	95954929	95955371	442	loss	ENSSSCG00000029943	SCLT1
Europe	8	101201661	101202010	349	loss	ENSSSCG00000009084	AFG2A
Europe	8	101322476	101322965	489	loss	ENSSSCG00000036213	FGF2
Europe	8	104552910	104558570	5660	loss	ENSSSCG00000023174	USP53
Europe	8	109889692	109890029	337	loss	ENSSSCG00000009125
Europe	8	110309526	110309878	352	loss	ENSSSCG00000031348	ALPK1
Europe	8	110337134	110337556	422	loss	ENSSSCG00000031348	ALPK1
Europe	8	112919770	112920207	437	loss	ENSSSCG00000039813	COL25A1
Europe	8	115961622	115961944	322	loss	ENSSSCG00000023548	GSTCD
Europe	8	117562024	117630248	68224	loss	ENSSSCG00000047952
Europe	8	118037297	118037694	397	loss	ENSSSCG00000028101	SLC9B2
Europe	9	51236	323715	272479	loss	ENSSSCG00000046669
Europe	9	1476615	1870441	393826	gain	ENSSSCG00000063516
Europe	9	5901001	5945266	44265	both	ENSSSCG00000061824
Europe	9	7575067	7575834	767	loss	ENSSSCG00000014820	FCHSD2
Europe	9	7685319	7685596	277	loss	ENSSSCG00000040207	P2RY2
Europe	9	8258910	8261340	2430	loss	ENSSSCG00000014829	MRPL48
Europe	9	9935797	10063763	127966	loss	ENSSSCG00000061550
Europe	9	10381001	10511000	129999	loss	ENSSSCG00000053275		Palmitoleic acid to palmitic acid ratio QTL
Europe	9	10544189	10573000	28811	loss	ENSSSCG00000062483	GVQW3
Europe	9	11057926	11058313	387	loss	ENSSSCG00000032723	ACER3
Europe	9	11080586	11080909	323	loss	ENSSSCG00000032723	ACER3
Europe	9	25666246	25666703	457	loss	ENSSSCG00000024933	SLC36A4
Europe	9	39607087	39607564	477	loss	ENSSSCG00000015023	ALG9
Europe	9	47805895	47806427	532	loss	ENSSSCG00000015131	GRIK4
Europe	9	53322066	53323323	1257	loss	ENSSSCG00000025806	FAM118B
Europe	9	63360001	63467000	106999	gain			Drip loss QTL
Europe	9	105599968	105600310	342	loss	ENSSSCG00000015432	ATXN7L1
Europe	9	120940655	121021936	81281	loss	ENSSSCG00000024674	ABL2
Europe	9	121153379	121153857	478	loss	ENSSSCG00000015528	AXDND1
Europe	9	121408953	121409401	448	loss	ENSSSCG00000033352	FAM163A
Europe	9	121427001	121433000	5999	loss	ENSSSCG00000033352	FAM163A
Europe	9	121781711	121782098	387	loss	ENSSSCG00000015535	QSOX1
Europe	9	121817207	121817872	665	loss	ENSSSCG00000015535	QSOX1
Europe	9	121837251	122202570	365319	loss	ENSSSCG00000051167
Europe	9	124792001	125006000	213999	loss	ENSSSCG00000015563	RGL1	Feed conversion ratio QTL
Europe	9	125803975	125804552	577	loss	ENSSSCG00000015565
Europe	9	126263421	126264701	1280	loss	ENSSSCG00000015568	RNF2
Europe	10	9636873	9637445	572	loss	ENSSSCG00000010821	EPRS1
Europe	10	10179431	10179808	377	loss	ENSSSCG00000010826	MTARC2
Europe	10	17300613	17300950	337	loss	ENSSSCG00000035850	CATSPERE
Europe	10	27777959	27778866	907	loss	ENSSSCG00000010949	DAPK1
Europe	10	48593717	48595465	1748	loss	ENSSSCG00000048017		Teat number QTL
Europe	10	49037901	49043636	5735	loss	ENSSSCG00000024127	ABI1
Europe	10	51702786	51703045	259	loss	ENSSSCG00000058253
Europe	10	54282758	54285016	2258	loss	ENSSSCG00000032444	PLXDC2
Europe	10	54299877	54300674	797	loss	ENSSSCG00000032444	PLXDC2
Europe	10	59463235	59463845	610	loss	ENSSSCG00000011111	CAMK1D
Europe	10	60781222	60781619	397	loss	ENSSSCG00000011121
Europe	10	60785671	60786148	477	loss	ENSSSCG00000011121
Europe	10	61020150	61020467	317	loss	ENSSSCG00000011121
Europe	10	61288063	61288400	337	loss	ENSSSCG00000057551
Europe	10	65181080	65184776	3696	loss	ENSSSCG00000011137	GDI2
Europe	11	4333392	4333689	297	loss	ENSSSCG00000009300	WASF3
Europe	11	5358959	5359311	352	loss	ENSSSCG00000009316
Europe	11	8724094	8788805	64711	loss	ENSSSCG00000009338		Lung weight QTL
Europe	11	16425913	16426400	487	loss	ENSSSCG00000009384	INTS6
Europe	11	22131501	22177500	45999	loss	ENSSSCG00000034156	GTF2F2
Europe	11	42202349	42202624	275	loss	ENSSSCG00000009456	KLHL1
Europe	11	45053001	45271500	218499	both	ENSSSCG00000024722	PIBF1
Europe	11	62850118	62850783	665	loss	ENSSSCG00000009489	GPC6
Europe	11	64392866	65016722	623856	loss	ENSSSCG00000056932
Europe	11	65739031	65739321	290	loss	ENSSSCG00000009503	HS6ST3
Europe	11	77120614	77120956	342	loss	ENSSSCG00000009545	COL4A2
Europe	11	78936501	79081500	144999	loss	ENSSSCG00000054303		Periweaning failure to thrive syndrome QTL
Europe	12	1	95000	94999	loss	ENSSSCG00000055585		Palmitic acid to myristic acid ratio QTL
Europe	12	2136992	2137281	289	loss	ENSSSCG00000055162
Europe	12	14453055	14453442	387	loss	ENSSSCG00000032176	SMURF2
Europe	12	14600530	14601010	480	loss	ENSSSCG00000036057	POLG2
Europe	12	16369615	16370062	447	loss	ENSSSCG00000017304	EFCAB3
Europe	12	17118029	17118582	553	loss	ENSSSCG00000017311	MAPT
Europe	12	17519734	17520114	380	loss	ENSSSCG00000017316	NSF
Europe	12	19837197	19837499	302	loss	ENSSSCG00000022101	BRCA1
Europe	12	19917001	19952500	35499	loss	ENSSSCG00000037979	AARSD1
Europe	12	21671064	21671366	302	loss	ENSSSCG00000053096
Europe	12	27206928	27207345	417	loss	ENSSSCG00000033228	SPAG9
Europe	12	27242333	27242605	272	loss	ENSSSCG00000033228	SPAG9
Europe	12	32508265	32509049	784	loss	ENSSSCG00000017609	ANKFN1
Europe	12	33158265	33158602	337	loss	ENSSSCG00000017615	DGKE
Europe	12	35337771	35338017	246	loss	ENSSSCG00000023727	TRIM37
Europe	12	37372882	37373269	387	loss	ENSSSCG00000017676	BCAS3
Europe	12	37931449	37931766	317	loss	ENSSSCG00000039473
Europe	12	39339210	39339507	297	loss	ENSSSCG00000038478	HEATR6
Europe	12	49025672	49353318	327646	loss	ENSSSCG00000063153		Monounsaturated fatty acid content QTL
Europe	12	49860204	49860588	384	loss	ENSSSCG00000017869	ITGAE
Europe	12	54700392	54701470	1078	loss	ENSSSCG00000017998	GLP2R
Europe	13	4106932	4107499	567	loss	ENSSSCG00000029811	PLCL2
Europe	13	8295383	8295735	352	loss	ENSSSCG00000011208	ZNF385D
Europe	13	21272850	21331085	58235	loss	ENSSSCG00000062217
Europe	13	25435973	25497546	61573	loss	ENSSSCG00000025408	ULK4	Sperm abnormality rate QTL
Europe	13	25585340	25586102	762	loss	ENSSSCG00000025408	ULK4
Europe	13	25653148	25653595	447	loss	ENSSSCG00000025408	ULK4
Europe	13	28785008	28785199	191	loss	ENSSSCG00000011313	LIMD1
Europe	13	28802321	28802768	447	loss	ENSSSCG00000011313	LIMD1
Europe	13	39319760	39320107	347	loss	ENSSSCG00000020990	DNAH12
Europe	13	45673437	45673903	466	loss	ENSSSCG00000011495	PRICKLE2
Europe	13	49268042	49407896	139854	both	ENSSSCG00000057884
Europe	13	49645363	49793981	148618	loss	ENSSSCG00000042118	TAFA1
Europe	13	60685074	60686713	1639	loss	ENSSSCG00000041465
Europe	13	71138963	71825001	686038	loss	ENSSSCG00000061599	H1-10
Europe	13	77256576	77256888	312	loss	ENSSSCG00000011653	PCCB
Europe	13	79594237	79594799	562	loss	ENSSSCG00000021203	PIK3CB
Europe	13	79913501	79939000	25499	loss	ENSSSCG00000057835
Europe	13	80391043	80391440	397	loss	ENSSSCG00000011664	RBP1
Europe	13	81120198	81120502	304	loss	ENSSSCG00000011666	CLSTN2
Europe	13	83561342	83561789	447	loss	ENSSSCG00000011683	PCOLCE2
Europe	13	88792505	90123192	1330687	loss	ENSSSCG00000062757
Europe	13	92434459	92783585	349126	loss	ENSSSCG00000011720	MBNL1	Backfat between 3rd and 4th last ribs QTL
Europe	13	103679315	104023000	343685	both	ENSSSCG00000037498
Europe	13	114952345	115066816	114471	loss	ENSSSCG00000055040
Europe	13	118856789	118857166	377	loss	ENSSSCG00000011769	FXR1
Europe	13	161121873	162161518	1039645	loss	ENSSSCG00000063518		Muscle pH QTL
Europe	13	175469117	175471289	2172	loss	ENSSSCG00000012001	ROBO1
Europe	13	175590168	175590565	397	loss	ENSSSCG00000012001	ROBO1
Europe	13	191575429	191736000	160571	loss			Teat number, difference between sides QTL
Europe	13	197141350	197142367	1017	loss	ENSSSCG00000030677	GART
Europe	13	199807489	199917160	109671	loss	ENSSSCG00000012054	DOP1B
Europe	13	208279861	208335000	55139	loss	ENSSSCG00000057439
Europe	14	7261733	7365056	103323	gain	ENSSSCG00000058071
Europe	14	17491632	17973098	481466	loss	ENSSSCG00000021805	GALNTL6
Europe	14	20148184	20148808	624	loss	ENSSSCG00000009714	NEK1
Europe	14	20525011	20525450	439	loss	ENSSSCG00000009716	SH3RF1
Europe	14	22410001	22427000	16999	loss	ENSSSCG00000035929
Europe	14	27785419	27785756	337	loss	ENSSSCG00000009754	TMEM132B
Europe	14	32519660	32520017	357	loss	ENSSSCG00000009831	CUX2
Europe	14	41989901	41990326	425	loss	ENSSSCG00000009943	SSH1
Europe	14	49074521	49075278	757	loss	ENSSSCG00000024860
Europe	14	49519926	49520323	397	loss	ENSSSCG00000049373
Europe	14	54166286	54170106	3820	loss	ENSSSCG00000010142	RYR2
Europe	14	55608354	55608841	487	loss	ENSSSCG00000010151	LYST
Europe	14	56816896	56817303	407	loss	ENSSSCG00000010162	SLC35F3
Europe	14	58704648	59588755	884107	loss	ENSSSCG00000040694		Number of mummified pigs QTL
Europe	14	61380475	61380777	302	loss	ENSSSCG00000010200	CSGALNACT2
Europe	14	62550001	62558000	7999	loss	ENSSSCG00000061874
Europe	14	69564805	69565486	681	loss	ENSSSCG00000036480	CTNNA3
Europe	14	82147699	82149018	1319	loss	ENSSSCG00000061214	DYDC1
Europe	14	83838269	83838957	688	loss	ENSSSCG00000010344	NRG3
Europe	14	84147457	84147934	477	loss	ENSSSCG00000010344	NRG3
Europe	14	106077476	106599282	521806	both	ENSSSCG00000062451
Europe	14	115794665	115795332	667	loss	ENSSSCG00000010617	SORCS3
Europe	14	124964170	124964572	402	loss	ENSSSCG00000059499
Europe	14	127467925	127554180	86255	loss	ENSSSCG00000045261
Europe	14	129001480	129001957	477	loss	ENSSSCG00000010679	EIF3A
Europe	14	141534768	141650550	115782	gain	ENSSSCG00000057056		Meat color QTL
Europe	15	14173505	14174240	735	loss	ENSSSCG00000040172	THSD7B
Europe	15	16050556	16154000	103444	gain	ENSSSCG00000058224
Europe	15	16540501	16693000	152499	loss	ENSSSCG00000039294		Front feet conformation QTL
Europe	15	16861707	16896482	34775	loss	ENSSSCG00000051210
Europe	15	17017418	17091675	74257	loss	ENSSSCG00000062455
Europe	15	17676586	17678746	2160	loss	ENSSSCG00000015701	MGAT5
Europe	15	17995593	18138896	143303	loss	ENSSSCG00000053931
Europe	15	21100470	21151241	50771	both	ENSSSCG00000015711	DPP10
Europe	15	21163232	21164590	1358	loss	ENSSSCG00000015711	DPP10
Europe	15	21514540	21515087	547	loss	ENSSSCG00000015711	DPP10
Europe	15	22164155	22560360	396205	loss	ENSSSCG00000061995		Intramuscular fat content QTL
Europe	15	32135295	32135652	357	loss	ENSSSCG00000031951	CYFIP1
Europe	15	46700102	46700449	347	loss	ENSSSCG00000036679	SORBS2
Europe	15	79772061	79772538	477	loss	ENSSSCG00000058207
Europe	15	80222852	80223413	561	loss	ENSSSCG00000015963	OLA1
Europe	15	83258440	83258717	277	loss	ENSSSCG00000023983	AGPS
Europe	15	120618545	120667529	48984	loss	ENSSSCG00000016193	CNOT9	Muscle pH QTL
Europe	15	126559865	126560197	332	loss	ENSSSCG00000016237	DOCK10
Europe	15	129972695	129972997	302	loss			Teat number QTL
Europe	15	132777626	132777935	309	loss	ENSSSCG00000022177	DIS3L2
Europe	16	5958431	5958737	306	loss	ENSSSCG00000016794	MYO10
Europe	16	24230727	24313657	82930	loss	ENSSSCG00000016853	RICTOR	Body weight QTL
Europe	16	29543171	29543483	312	loss	ENSSSCG00000026527	HCN1
Europe	16	35956295	36077597	121302	loss	ENSSSCG00000059995		Subcutaneous fat thickness QTL
Europe	16	47743171	47748737	5566	loss	ENSSSCG00000016970
Europe	16	54560056	54560353	297	loss	ENSSSCG00000017012	SLIT3
Europe	16	67067009	67518942	451933	loss	ENSSSCG00000063180		Red cell distribution width QTL
Europe	16	75459771	75460168	397	loss	ENSSSCG00000035825	UBE2QL1
Europe	17	1577732	1578134	402	loss	ENSSSCG00000006970	DLC1
Europe	17	6131001	6136560	5559	loss	ENSSSCG00000057333
Europe	17	8694839	8942759	247920	loss	ENSSSCG00000041367
Europe	17	24555463	24555800	337	loss	ENSSSCG00000030112	MACROD2
Europe	17	28180572	28180829	257	loss	ENSSSCG00000038858	CFAP61
Europe	17	28666514	28666811	297	loss	ENSSSCG00000026506	RALGAPA2
Europe	17	31715004	31715431	427	loss	ENSSSCG00000059435	RNF24
Europe	17	32982245	32983812	1567	loss	ENSSSCG00000007172	TMC2
Europe	17	59798594	59800007	1413	loss	ENSSSCG00000007528	PHACTR3
Europe	17	59804996	60997359	1192363	loss	ENSSSCG00000025784	CDH4	Body height QTL
Europe	18	8160484	8160944	460	loss	ENSSSCG00000016488	SSBP1
Europe	18	13643238	13643625	387	loss	ENSSSCG00000056374	STMP1
Europe	18	15062379	15062856	477	loss	ENSSSCG00000016542	LRGUK
