# Supplementary material for: Multi-tool copy number detection highlights common body size-associated variants in miniature pig breeds from different geographical regions
Source: BMC Genomics. 2025 Mar 22;26:285. doi: 10.1186/s12864-025-11446-8 (PMC11929999; doi:10.1186/s12864-025-11446-8)
Supplement: Supplementary file 10 — Supplementary Material 10 [file 12864_2025_11446_MOESM10_ESM.xlsx]

## Sheet: Sheet1
Table S6. Summary statistics for CNVRs shared by all miniature pig breeds or all regionally grouped minipig breeds (America, Asia & Oceania, and Europe) per chromosome. For each chromosome, the total number of CNVRs and the number of CNVRs per type (gain, loss, both), the total lengths of all CNVRs, the average length, the median length, the minimum and maximum length in base pairs and the covera…
		Number of CNVRs
Region	Chromosome	Total CNVRs	Gain	Loss	Both	Total length [bp]	Average length [bp]	Median length [bp]	Min. Length [bp]	Max. Length [bp]	Coverage [%]
All	1	26	0	26	0	570220	21931.5	547	257	248422	0.207859
All	2	34	1	29	4	2214631	65136.2	479.5	249	789999	1.45761
All	3	23	0	22	1	1789150	77789.1	2092	279	327999	1.34676
All	4	29	0	22	7	2823313	97355.6	16531	266	962628	2.15667
All	5	26	0	22	4	3551993	136615	21679	242	888007	3.39819
All	6	30	1	27	2	1338235	44607.8	837	239	349999	0.78331
All	7	22	1	18	3	2397261	108966	549	222	941256	1.96748
All	8	24	0	19	5	2256556	94023.2	465.5	217	784490	1.62382
All	9	30	2	24	4	2595819	86527.3	3639.5	217	544459	1.86064
All	10	13	0	13	0	164956	12688.9	419	259	152999	0.237828
All	11	16	0	15	1	1170573	73160.8	1523	197	623856	1.47856
All	12	26	0	26	0	1458071	56079.7	432	246	595925	2.36689
All	13	25	0	25	0	4180531	167221	562	191	1330687	2.00664
All	14	20	0	19	1	2114301	105715	730.5	180	884107	1.49151
All	15	19	0	17	2	2600421	136864	48984	277	1120621	1.85198
All	16	11	0	9	2	890825	80984.1	649	297	451933	1.11431
All	17	7	0	7	0	1484957	212137	427	257	1192363	2.33873
All	18	5	0	5	0	2248	449.6	460	387	477	0.00401551
America	1	28	0	28	0	563978	20142.1	547	257	293551	0.205583
America	2	28	2	22	4	2184214	78007.6	2753.5	267	768241	1.43759
America	3	26	1	25	0	861427	33131.8	488.5	279	324834	0.648426
America	4	16	0	15	1	1379823	86238.9	697	272	962628	1.05402
America	5	36	0	32	4	2670241	74173.4	1715	242	790999	2.55462
America	6	22	1	21	0	678284	30831.1	467	239	198418	0.39702
America	7	24	0	20	4	2868320	119513	533	222	941256	2.35409
America	8	29	1	25	3	1539825	53097.4	489	217	690622	1.10806
America	9	35	2	31	2	2182423	62354.9	1245	252	544459	1.56433
America	10	15	0	14	1	151261	10084.1	477	259	127831	0.218083
America	11	18	0	18	0	883106	49061.4	673.5	197	623856	1.11546
America	12	23	0	23	0	429879	18690.4	397	272	327646	0.697824
America	13	33	0	32	1	3481341	105495	968	302	1330687	1.67103
America	14	33	1	31	1	1858656	56322.9	1319	194	884107	1.31117
America	15	31	1	28	2	1480558	47759.9	797	277	481664	1.05443
America	16	18	0	18	0	609146	33841.4	402	237	451933	0.761963
America	17	12	0	12	0	1448897	120741	464.5	257	1192363	2.28194
America	18	3	0	3	0	1414	471.333	477	460	477	0.00252577
Asia & Oceania	1	27	0	25	2	533248	19749.9	477	257	248422	0.194382
Asia & Oceania	2	32	1	28	3	2064830	64525.9	465.5	249	768241	1.35901
Asia & Oceania	3	21	1	20	0	591768	28179.4	472	282	237924	0.445444
Asia & Oceania	4	24	0	22	2	2278722	94946.8	647.5	266	962628	1.74067
Asia & Oceania	5	19	0	15	4	1913882	100731	4990	222	790999	1.83101
Asia & Oceania	6	29	1	28	0	689712	23783.2	467	239	198418	0.40371
Asia & Oceania	7	21	0	19	2	1488219	70867.6	459	222	941256	1.22141
Asia & Oceania	8	32	1	28	3	1699944	53123.2	465.5	217	784490	1.22328
Asia & Oceania	9	31	2	28	1	1766484	56983.4	1245	217	544459	1.26619
Asia & Oceania	10	16	0	16	0	15548	971.75	408	259	5735	0.0224166
Asia & Oceania	11	11	0	10	1	1078487	98044.3	665	272	623856	1.36224
Asia & Oceania	12	27	0	27	0	493798	18288.8	432	246	327646	0.801584
Asia & Oceania	13	29	0	28	1	4168071	143727	1017	191	1330687	2.00066
Asia & Oceania	14	19	1	17	1	2378522	125185	883	194	884107	1.67791
Asia & Oceania	15	16	0	15	1	1059138	66196.1	679	277	334167	0.754303
Asia & Oceania	16	14	0	14	0	705153	50368.1	402	278	451933	0.882056
Asia & Oceania	17	9	0	9	0	1470403	163378	427	257	1192363	2.31581
Asia & Oceania	18	5	0	5	0	2303	460.6	477	387	502	0.00411375
Europe	1	26	0	26	0	650736	25028.3	597	257	248422	0.237209
Europe	2	27	1	23	3	1956289	72455.1	507	217	768241	1.28757
Europe	3	24	0	24	0	597983	24916	503.5	290	155124	0.450123
Europe	4	34	1	32	1	3261063	95913.6	787	237	962628	2.49106
Europe	5	23	1	19	3	2803030	121871	55282	222	790999	2.68166
Europe	6	30	1	29	0	1400128	46670.9	573.5	239	547354	0.819538
Europe	7	24	0	20	4	1932676	80528.2	501.5	222	941256	1.58619
Europe	8	26	1	24	1	815953	31382.8	414.5	217	422440	0.587159
Europe	9	27	2	24	1	1782027	66001	1257	277	393826	1.27733
Europe	10	15	0	15	0	18824	1254.93	572	259	5735	0.0271398
Europe	11	12	0	11	1	1100772	91731	576	275	623856	1.39039
Europe	12	21	0	21	0	465803	22181.1	387	246	327646	0.75614
Europe	13	32	0	30	2	4634015	144813	1328	191	1330687	2.22431
Europe	14	26	2	23	1	2230800	85800	674	302	884107	1.5737
Europe	15	20	1	18	1	1012000	50600	1046.5	277	396205	0.720732
Europe	16	8	0	8	0	663043	82880.4	2981.5	297	451933	0.829381
Europe	17	10	0	10	0	1450542	145054	920	257	1192363	2.28453
Europe	18	3	0	3	0	1324	441.333	460	387	477	0.002365
