# Supplementary material for: Multi-tool copy number detection highlights common body size-associated variants in miniature pig breeds from different geographical regions
Source: BMC Genomics. 2025 Mar 22;26:285. doi: 10.1186/s12864-025-11446-8 (PMC11929999; doi:10.1186/s12864-025-11446-8)
Supplement: Supplementary file 11 — Supplementary Material 11 [file 12864_2025_11446_MOESM11_ESM.xlsx]

## Sheet: Human Orthologs
Table S7. Functional enrichment analysis. Gene enrichment analysis for human orthologous genes of pig genes overlapping with CNVRs shared by all nine minipig breeds or the regionally grouped minipig breeds (America, Asia & Oceania, Europe) is displayed. The databases “GO_Biological_Process_2023,” “KEGG_2021_Human,” “MGI_Mammalian_Phenotype_Level_4_2021,” and “PhenGenI_Association_2021” were used.
Region	Original Gene ID	Input ENSEMBL ID	Ortholog Name	Ortholog ENSEMBL ID	Description
All	ENSSSCG00000004022	ENSSSCG00000004022	RPS6KA2	ENSG00000071242	ribosomal protein S6 kinase A2 [Source:HGNC Symbol;Acc:HGNC:10431]
All	ENSSSCG00000031733	ENSSSCG00000031733	AKAP12	ENSG00000131016	A-kinase anchoring protein 12 [Source:HGNC Symbol;Acc:HGNC:370]
All	ENSSSCG00000004159	ENSSSCG00000004159	SLC35D3	ENSG00000182747	solute carrier family 35 member D3 [Source:HGNC Symbol;Acc:HGNC:15621]
All	ENSSSCG00000039049	ENSSSCG00000039049	MAP7	ENSG00000135525	microtubule associated protein 7 [Source:HGNC Symbol;Acc:HGNC:6869]
All	ENSSSCG00000004165	ENSSSCG00000004165	PDE7B	ENSG00000171408	phosphodiesterase 7B [Source:HGNC Symbol;Acc:HGNC:8792]
All	ENSSSCG00000004166	ENSSSCG00000004166	AHI1	ENSG00000135541	Abelson helper integration site 1 [Source:HGNC Symbol;Acc:HGNC:21575]
All	ENSSSCG00000034139	ENSSSCG00000034139	EYA4	ENSG00000112319	EYA transcriptional coactivator and phosphatase 4 [Source:HGNC Symbol;Acc:HGNC:3522]
All	ENSSSCG00000004434	ENSSSCG00000004434	FRK	ENSG00000111816	fyn related Src family tyrosine kinase [Source:HGNC Symbol;Acc:HGNC:3955]
All	ENSSSCG00000060677	ENSSSCG00000060677
All	ENSSSCG00000040836	ENSSSCG00000040836	DCC	ENSG00000187323	DCC netrin 1 receptor [Source:HGNC Symbol;Acc:HGNC:2701]
All	ENSSSCG00000039061	ENSSSCG00000039061	EIF2AK4	ENSG00000128829	eukaryotic translation initiation factor 2 alpha kinase 4 [Source:HGNC Symbol;Acc:HGNC:19687]
All	ENSSSCG00000004787	ENSSSCG00000004787	GPR176	ENSG00000166073	G protein-coupled receptor 176 [Source:HGNC Symbol;Acc:HGNC:32370]
All	ENSSSCG00000038452	ENSSSCG00000038452	ADAMTS17	ENSG00000140470	ADAM metallopeptidase with thrombospondin type 1 motif 17 [Source:HGNC Symbol;Acc:HGNC:17109]
All	ENSSSCG00000004843	ENSSSCG00000004843	TRPM1	ENSG00000134160	transient receptor potential cation channel subfamily M member 1 [Source:HGNC Symbol;Acc:HGNC:7146]
All	ENSSSCG00000005083	ENSSSCG00000005083	DHRS7	ENSG00000100612	dehydrogenase/reductase 7 [Source:HGNC Symbol;Acc:HGNC:21524]
All	ENSSSCG00000005095	ENSSSCG00000005095	PRKCH	ENSG00000027075	protein kinase C eta [Source:HGNC Symbol;Acc:HGNC:9403]
All	ENSSSCG00000043234	ENSSSCG00000043234
All	ENSSSCG00000005257	ENSSSCG00000005257	TRPM3	ENSG00000083067	transient receptor potential cation channel subfamily M member 3 [Source:HGNC Symbol;Acc:HGNC:17992]
All	ENSSSCG00000033763	ENSSSCG00000033763	GNAQ	ENSG00000156052	G protein subunit alpha q [Source:HGNC Symbol;Acc:HGNC:4390]
All	ENSSSCG00000063066	ENSSSCG00000063066	TMOD1	ENSG00000136842	tropomodulin 1 [Source:HGNC Symbol;Acc:HGNC:11871]
All	ENSSSCG00000038036	ENSSSCG00000038036	TTLL11	ENSG00000175764	tubulin tyrosine ligase like 11 [Source:HGNC Symbol;Acc:HGNC:18113]
All	ENSSSCG00000061539	ENSSSCG00000061539
All	ENSSSCG00000061670	ENSSSCG00000061670
All	ENSSSCG00000005582	ENSSSCG00000005582	STRBP	ENSG00000165209	spermatid perinuclear RNA binding protein [Source:HGNC Symbol;Acc:HGNC:16462]
All	ENSSSCG00000005602	ENSSSCG00000005602	GAPVD1	ENSG00000165219	GTPase activating protein and VPS9 domains 1 [Source:HGNC Symbol;Acc:HGNC:23375]
All	ENSSSCG00000012857	ENSSSCG00000012857	CARS1	ENSG00000110619	cysteinyl-tRNA synthetase 1 [Source:HGNC Symbol;Acc:HGNC:1493]
All	ENSSSCG00000062785	ENSSSCG00000062785
All	ENSSSCG00000059948	ENSSSCG00000059948	PRG3	ENSG00000156575	proteoglycan 3, pro eosinophil major basic protein 2 [Source:HGNC Symbol;Acc:HGNC:9363]
All	ENSSSCG00000061665	ENSSSCG00000061665	OR4C46	ENSG00000185926	olfactory receptor family 4 subfamily C member 46 [Source:HGNC Symbol;Acc:HGNC:31271]
All	ENSSSCG00000061665	ENSSSCG00000061665	OR4C13	ENSG00000258817	olfactory receptor family 4 subfamily C member 13 [Source:HGNC Symbol;Acc:HGNC:15169]
All	ENSSSCG00000013236	ENSSSCG00000013236	MYBPC3	ENSG00000134571	myosin binding protein C3 [Source:HGNC Symbol;Acc:HGNC:7551]
All	ENSSSCG00000013278	ENSSSCG00000013278	TSPAN18	ENSG00000157570	tetraspanin 18 [Source:HGNC Symbol;Acc:HGNC:20660]
All	ENSSSCG00000061434	ENSSSCG00000061434
All	ENSSSCG00000013294	ENSSSCG00000013294	LDLRAD3	ENSG00000179241	low density lipoprotein receptor class A domain containing 3 [Source:HGNC Symbol;Acc:HGNC:27046]
All	ENSSSCG00000013295	ENSSSCG00000013295	TRIM44	ENSG00000166326	tripartite motif containing 44 [Source:HGNC Symbol;Acc:HGNC:19016]
All	ENSSSCG00000044268	ENSSSCG00000044268
All	ENSSSCG00000059745	ENSSSCG00000059745
All	ENSSSCG00000013311	ENSSSCG00000013311	KIAA1549L	ENSG00000110427	KIAA1549 like [Source:HGNC Symbol;Acc:HGNC:24836]
All	ENSSSCG00000013389	ENSSSCG00000013389	CYP2R1	ENSG00000186104	cytochrome P450 family 2 subfamily R member 1 [Source:HGNC Symbol;Acc:HGNC:20580]
All	ENSSSCG00000013402	ENSSSCG00000013402	USP47	ENSG00000170242	ubiquitin specific peptidase 47 [Source:HGNC Symbol;Acc:HGNC:20076]
All	ENSSSCG00000031143	ENSSSCG00000031143
All	ENSSSCG00000013409	ENSSSCG00000013409	SBF2	ENSG00000133812	SET binding factor 2 [Source:HGNC Symbol;Acc:HGNC:2135]
All	ENSSSCG00000062976	ENSSSCG00000062976	OR14A16	ENSG00000196772	olfactory receptor family 14 subfamily A member 16 [Source:HGNC Symbol;Acc:HGNC:15022]
All	ENSSSCG00000013915	ENSSSCG00000013915	CRTC1	ENSG00000105662	CREB regulated transcription coactivator 1 [Source:HGNC Symbol;Acc:HGNC:16062]
All	ENSSSCG00000053735	ENSSSCG00000053735	COLGALT1	ENSG00000130309	collagen beta(1-O)galactosyltransferase 1 [Source:HGNC Symbol;Acc:HGNC:26182]
All	ENSSSCG00000063172	ENSSSCG00000063172
All	ENSSSCG00000036342	ENSSSCG00000036342	ADGRE2	ENSG00000127507	adhesion G protein-coupled receptor E2 [Source:HGNC Symbol;Acc:HGNC:3337]
All	ENSSSCG00000061384	ENSSSCG00000061384
All	ENSSSCG00000057656	ENSSSCG00000057656	OR7D4	ENSG00000174667	olfactory receptor family 7 subfamily D member 4 [Source:HGNC Symbol;Acc:HGNC:8380]
All	ENSSSCG00000013566	ENSSSCG00000013566	INSR	ENSG00000171105	insulin receptor [Source:HGNC Symbol;Acc:HGNC:6091]
All	ENSSSCG00000014088	ENSSSCG00000014088	IQGAP2	ENSG00000145703	IQ motif containing GTPase activating protein 2 [Source:HGNC Symbol;Acc:HGNC:6111]
All	ENSSSCG00000027074	ENSSSCG00000027074	FER	ENSG00000151422	FER tyrosine kinase [Source:HGNC Symbol;Acc:HGNC:3655]
All	ENSSSCG00000022845	ENSSSCG00000022845	PJA2	ENSG00000198961	praja ring finger ubiquitin ligase 2 [Source:HGNC Symbol;Acc:HGNC:17481]
All	ENSSSCG00000050595	ENSSSCG00000050595
All	ENSSSCG00000014214	ENSSSCG00000014214	TRIM36	ENSG00000152503	tripartite motif containing 36 [Source:HGNC Symbol;Acc:HGNC:16280]
All	ENSSSCG00000058349	ENSSSCG00000058349
All	ENSSSCG00000014339	ENSSSCG00000014339	CTNNA1	ENSG00000044115	catenin alpha 1 [Source:HGNC Symbol;Acc:HGNC:2509]
All	ENSSSCG00000029541	ENSSSCG00000029541	PSD2	ENSG00000146005	pleckstrin and Sec7 domain containing 2 [Source:HGNC Symbol;Acc:HGNC:19092]
All	ENSSSCG00000027371	ENSSSCG00000027371	PCDHGA4	ENSG00000262576	protocadherin gamma subfamily A, 4 [Source:HGNC Symbol;Acc:HGNC:8702]
All	ENSSSCG00000052647	ENSSSCG00000052647
All	ENSSSCG00000007589	ENSSSCG00000007589	RSPH10B	ENSG00000155026	radial spoke head 10 homolog B [Source:HGNC Symbol;Acc:HGNC:27362]
All	ENSSSCG00000007589	ENSSSCG00000007589	RSPH10B2	ENSG00000169402	radial spoke head 10 homolog B2 [Source:HGNC Symbol;Acc:HGNC:34385]
All	ENSSSCG00000007727	ENSSSCG00000007727	AUTS2	ENSG00000158321	activator of transcription and developmental regulator AUTS2 [Source:HGNC Symbol;Acc:HGNC:14262]
All	ENSSSCG00000007840	ENSSSCG00000007840	POLR3E	ENSG00000058600	RNA polymerase III subunit E [Source:HGNC Symbol;Acc:HGNC:30347]
All	ENSSSCG00000007845	ENSSSCG00000007845	UQCRC2	ENSG00000140740	ubiquinol-cytochrome c reductase core protein 2 [Source:HGNC Symbol;Acc:HGNC:12586]
All	ENSSSCG00000035000	ENSSSCG00000035000
All	ENSSSCG00000053308	ENSSSCG00000053308
All	ENSSSCG00000062489	ENSSSCG00000062489	IGKV2D-30	ENSG00000239571	immunoglobulin kappa variable 2D-30 [Source:HGNC Symbol;Acc:HGNC:5801]
All	ENSSSCG00000062489	ENSSSCG00000062489	IGKV2-30	ENSG00000243238	immunoglobulin kappa variable 2-30 [Source:HGNC Symbol;Acc:HGNC:5785]
All	ENSSSCG00000035958	ENSSSCG00000035958	EVA1A	ENSG00000115363	eva-1 homolog A, regulator of programmed cell death [Source:HGNC Symbol;Acc:HGNC:25816]
All	ENSSSCG00000008336	ENSSSCG00000008336	ANXA4	ENSG00000196975	annexin A4 [Source:HGNC Symbol;Acc:HGNC:542]
All	ENSSSCG00000058462	ENSSSCG00000058462
All	ENSSSCG00000008392	ENSSSCG00000008392	BCL11A	ENSG00000119866	BCL11 transcription factor A [Source:HGNC Symbol;Acc:HGNC:13221]
All	ENSSSCG00000008437	ENSSSCG00000008437	SOCS5	ENSG00000171150	suppressor of cytokine signaling 5 [Source:HGNC Symbol;Acc:HGNC:16852]
All	ENSSSCG00000061240	ENSSSCG00000061240
All	ENSSSCG00000036418	ENSSSCG00000036418	SLC8A1	ENSG00000183023	solute carrier family 8 member A1 [Source:HGNC Symbol;Acc:HGNC:11068]
All	ENSSSCG00000008513	ENSSSCG00000008513	BIRC6	ENSG00000115760	baculoviral IAP repeat containing 6 [Source:HGNC Symbol;Acc:HGNC:13516]
All	ENSSSCG00000008536	ENSSSCG00000008536	TOGARAM2	ENSG00000189350	TOG array regulator of axonemal microtubules 2 [Source:HGNC Symbol;Acc:HGNC:33715]
All	ENSSSCG00000026465	ENSSSCG00000026465	BABAM2	ENSG00000158019	BRISC and BRCA1 A complex member 2 [Source:HGNC Symbol;Acc:HGNC:1106]
All	ENSSSCG00000056353	ENSSSCG00000056353
All	ENSSSCG00000008550	ENSSSCG00000008550	SLC5A6	ENSG00000138074	solute carrier family 5 member 6 [Source:HGNC Symbol;Acc:HGNC:11041]
All	ENSSSCG00000008568	ENSSSCG00000008568	DRC1	ENSG00000157856	dynein regulatory complex subunit 1 [Source:HGNC Symbol;Acc:HGNC:24245]
All	ENSSSCG00000008591	ENSSSCG00000008591	ATAD2B	ENSG00000119778	ATPase family AAA domain containing 2B [Source:HGNC Symbol;Acc:HGNC:29230]
All	ENSSSCG00000005880	ENSSSCG00000005880	C8orf33	ENSG00000182307	chromosome 8 open reading frame 33 [Source:HGNC Symbol;Acc:HGNC:26104]
All	ENSSSCG00000005994	ENSSSCG00000005994	SNTB1	ENSG00000172164	syntrophin beta 1 [Source:HGNC Symbol;Acc:HGNC:11168]
All	ENSSSCG00000062477	ENSSSCG00000062477
All	ENSSSCG00000040768	ENSSSCG00000040768	TRHR	ENSG00000174417	thyrotropin releasing hormone receptor [Source:HGNC Symbol;Acc:HGNC:12299]
All	ENSSSCG00000006035	ENSSSCG00000006035	ANGPT1	ENSG00000154188	angiopoietin 1 [Source:HGNC Symbol;Acc:HGNC:484]
All	ENSSSCG00000006037	ENSSSCG00000006037	OXR1	ENSG00000164830	oxidation resistance 1 [Source:HGNC Symbol;Acc:HGNC:15822]
All	ENSSSCG00000031957	ENSSSCG00000031957	RIMS2	ENSG00000176406	regulating synaptic membrane exocytosis 2 [Source:HGNC Symbol;Acc:HGNC:17283]
All	ENSSSCG00000006069	ENSSSCG00000006069	RGS22	ENSG00000132554	regulator of G protein signaling 22 [Source:HGNC Symbol;Acc:HGNC:24499]
All	ENSSSCG00000006116	ENSSSCG00000006116	SLC26A7	ENSG00000147606	solute carrier family 26 member 7 [Source:HGNC Symbol;Acc:HGNC:14467]
All	ENSSSCG00000039660	ENSSSCG00000039660	LRRC69	ENSG00000214954	leucine rich repeat containing 69 [Source:HGNC Symbol;Acc:HGNC:34303]
All	ENSSSCG00000058595	ENSSSCG00000058595
All	ENSSSCG00000043592	ENSSSCG00000043592
All	ENSSSCG00000059808	ENSSSCG00000059808
All	ENSSSCG00000059817	ENSSSCG00000059817
All	ENSSSCG00000056978	ENSSSCG00000056978
All	ENSSSCG00000058164	ENSSSCG00000058164
All	ENSSSCG00000006726	ENSSSCG00000006726	SPAG17	ENSG00000155761	sperm associated antigen 17 [Source:HGNC Symbol;Acc:HGNC:26620]
All	ENSSSCG00000057087	ENSSSCG00000057087
All	ENSSSCG00000059403	ENSSSCG00000059403
All	ENSSSCG00000006878	ENSSSCG00000006878	DPYD	ENSG00000188641	dihydropyrimidine dehydrogenase [Source:HGNC Symbol;Acc:HGNC:3012]
All	ENSSSCG00000061167	ENSSSCG00000061167
All	ENSSSCG00000006888	ENSSSCG00000006888	SLC44A3	ENSG00000143036	solute carrier family 44 member 3 [Source:HGNC Symbol;Acc:HGNC:28689]
All	ENSSSCG00000042741	ENSSSCG00000042741
All	ENSSSCG00000006901	ENSSSCG00000006901	EVI5	ENSG00000067208	ecotropic viral integration site 5 [Source:HGNC Symbol;Acc:HGNC:3501]
All	ENSSSCG00000006927	ENSSSCG00000006927	PKN2	ENSG00000065243	protein kinase N2 [Source:HGNC Symbol;Acc:HGNC:9406]
All	ENSSSCG00000000982	ENSSSCG00000000982	TTLL8	ENSG00000138892	tubulin tyrosine ligase like 8 [Source:HGNC Symbol;Acc:HGNC:34000]
All	ENSSSCG00000044454	ENSSSCG00000044454
All	ENSSSCG00000034405	ENSSSCG00000034405	MEI1	ENSG00000167077	meiotic double-stranded break formation protein 1 [Source:HGNC Symbol;Acc:HGNC:28613]
All	ENSSSCG00000000068	ENSSSCG00000000068	EP300	ENSG00000100393	E1A binding protein p300 [Source:HGNC Symbol;Acc:HGNC:3373]
All	ENSSSCG00000057209	ENSSSCG00000057209	POLR3B	ENSG00000013503	RNA polymerase III subunit B [Source:HGNC Symbol;Acc:HGNC:30348]
All	ENSSSCG00000000228	ENSSSCG00000000228	SCN8A	ENSG00000196876	sodium voltage-gated channel alpha subunit 8 [Source:HGNC Symbol;Acc:HGNC:10596]
All	ENSSSCG00000046465	ENSSSCG00000046465
All	ENSSSCG00000058251	ENSSSCG00000058251	OR6C1	ENSG00000205330	olfactory receptor family 6 subfamily C member 1 [Source:HGNC Symbol;Acc:HGNC:8355]
All	ENSSSCG00000054098	ENSSSCG00000054098
All	ENSSSCG00000060653	ENSSSCG00000060653
All	ENSSSCG00000063025	ENSSSCG00000063025
All	ENSSSCG00000023630	ENSSSCG00000023630	CPM	ENSG00000135678	carboxypeptidase M [Source:HGNC Symbol;Acc:HGNC:2311]
All	ENSSSCG00000034914	ENSSSCG00000034914
All	ENSSSCG00000000778	ENSSSCG00000000778	CPNE8	ENSG00000139117	copine 8 [Source:HGNC Symbol;Acc:HGNC:23498]
All	ENSSSCG00000000804	ENSSSCG00000000804	ANO6	ENSG00000177119	anoctamin 6 [Source:HGNC Symbol;Acc:HGNC:25240]
All	ENSSSCG00000000854	ENSSSCG00000000854	STAB2	ENSG00000136011	stabilin 2 [Source:HGNC Symbol;Acc:HGNC:18629]
All	ENSSSCG00000038487	ENSSSCG00000038487	TMPO	ENSG00000120802	thymopoietin [Source:HGNC Symbol;Acc:HGNC:11875]
All	ENSSSCG00000041683	ENSSSCG00000041683
All	ENSSSCG00000033574	ENSSSCG00000033574	CFAP54	ENSG00000188596	cilia and flagella associated protein 54 [Source:HGNC Symbol;Acc:HGNC:26456]
All	ENSSSCG00000044340	ENSSSCG00000044340	EEA1	ENSG00000102189	early endosome antigen 1 [Source:HGNC Symbol;Acc:HGNC:3185]
All	ENSSSCG00000062390	ENSSSCG00000062390
All	ENSSSCG00000000940	ENSSSCG00000000940	PPFIA2	ENSG00000139220	PTPRF interacting protein alpha 2 [Source:HGNC Symbol;Acc:HGNC:9246]
All	ENSSSCG00000063404	ENSSSCG00000063404
All	ENSSSCG00000023866	ENSSSCG00000023866	ACSF3	ENSG00000176715	acyl-CoA synthetase family member 3 [Source:HGNC Symbol;Acc:HGNC:27288]
All	ENSSSCG00000051066	ENSSSCG00000051066
All	ENSSSCG00000035639	ENSSSCG00000035639	TERB1	ENSG00000249961	telomere repeat binding bouquet formation protein 1 [Source:HGNC Symbol;Acc:HGNC:26675]
All	ENSSSCG00000034192	ENSSSCG00000034192
All	ENSSSCG00000051232	ENSSSCG00000051232
All	ENSSSCG00000054571	ENSSSCG00000054571	CYP2B6	ENSG00000197408	cytochrome P450 family 2 subfamily B member 6 [Source:HGNC Symbol;Acc:HGNC:2615]
All	ENSSSCG00000042026	ENSSSCG00000042026
All	ENSSSCG00000062751	ENSSSCG00000062751	LILRB5	ENSG00000105609	leukocyte immunoglobulin like receptor B5 [Source:HGNC Symbol;Acc:HGNC:6609]
All	ENSSSCG00000062751	ENSSSCG00000062751	LILRB4	ENSG00000186818	leukocyte immunoglobulin like receptor B4 [Source:HGNC Symbol;Acc:HGNC:6608]
All	ENSSSCG00000062751	ENSSSCG00000062751	LILRA5	ENSG00000187116	leukocyte immunoglobulin like receptor A5 [Source:HGNC Symbol;Acc:HGNC:16309]
All	ENSSSCG00000062751	ENSSSCG00000062751	LILRB3	ENSG00000204577	leukocyte immunoglobulin like receptor B3 [Source:HGNC Symbol;Acc:HGNC:6607]
All	ENSSSCG00000062751	ENSSSCG00000062751	LILRA4	ENSG00000239961	leukocyte immunoglobulin like receptor A4 [Source:HGNC Symbol;Acc:HGNC:15503]
All	ENSSSCG00000062751	ENSSSCG00000062751	LILRA6	ENSG00000244482	leukocyte immunoglobulin like receptor A6 [Source:HGNC Symbol;Acc:HGNC:15495]
All	ENSSSCG00000003324	ENSSSCG00000003324	ZNF471	ENSG00000196263	zinc finger protein 471 [Source:HGNC Symbol;Acc:HGNC:23226]
All	ENSSSCG00000033497	ENSSSCG00000033497	RERE	ENSG00000142599	arginine-glutamic acid dipeptide repeats [Source:HGNC Symbol;Acc:HGNC:9965]
All	ENSSSCG00000003413	ENSSSCG00000003413	MTOR	ENSG00000198793	mechanistic target of rapamycin kinase [Source:HGNC Symbol;Acc:HGNC:3942]
All	ENSSSCG00000063473	ENSSSCG00000063473
All	ENSSSCG00000024062	ENSSSCG00000024062	ACTL8	ENSG00000117148	actin like 8 [Source:HGNC Symbol;Acc:HGNC:24018]
All	ENSSSCG00000034429	ENSSSCG00000034429	PLA2G5	ENSG00000127472	phospholipase A2 group V [Source:HGNC Symbol;Acc:HGNC:9038]
All	ENSSSCG00000050609	ENSSSCG00000050609
All	ENSSSCG00000037621	ENSSSCG00000037621	KIAA1522	ENSG00000162522	KIAA1522 [Source:HGNC Symbol;Acc:HGNC:29301]
All	ENSSSCG00000003630	ENSSSCG00000003630	AGO3	ENSG00000126070	argonaute RISC catalytic component 3 [Source:HGNC Symbol;Acc:HGNC:18421]
All	ENSSSCG00000003737	ENSSSCG00000003737	NOL4	ENSG00000101746	nucleolar protein 4 [Source:HGNC Symbol;Acc:HGNC:7870]
All	ENSSSCG00000003773	ENSSSCG00000003773	AK5	ENSG00000154027	adenylate kinase 5 [Source:HGNC Symbol;Acc:HGNC:365]
All	ENSSSCG00000003788	ENSSSCG00000003788	PTGER3	ENSG00000050628	prostaglandin E receptor 3 [Source:HGNC Symbol;Acc:HGNC:9595]
All	ENSSSCG00000003833	ENSSSCG00000003833	DAB1	ENSG00000173406	DAB adaptor protein 1 [Source:HGNC Symbol;Acc:HGNC:2661]
All	ENSSSCG00000062450	ENSSSCG00000062450
All	ENSSSCG00000003851	ENSSSCG00000003851	CPT2	ENSG00000157184	carnitine palmitoyltransferase 2 [Source:HGNC Symbol;Acc:HGNC:2330]
All	ENSSSCG00000027114	ENSSSCG00000027114	PODN	ENSG00000174348	podocan [Source:HGNC Symbol;Acc:HGNC:23174]
All	ENSSSCG00000003877	ENSSSCG00000003877	FAF1	ENSG00000185104	Fas associated factor 1 [Source:HGNC Symbol;Acc:HGNC:3578]
All	ENSSSCG00000003913	ENSSSCG00000003913	MAST2	ENSG00000086015	microtubule associated serine/threonine kinase 2 [Source:HGNC Symbol;Acc:HGNC:19035]
All	ENSSSCG00000055216	ENSSSCG00000055216
All	ENSSSCG00000001052	ENSSSCG00000001052	PHACTR1	ENSG00000112137	phosphatase and actin regulator 1 [Source:HGNC Symbol;Acc:HGNC:20990]
All	ENSSSCG00000020858	ENSSSCG00000020858	KIF13A	ENSG00000137177	kinesin family member 13A [Source:HGNC Symbol;Acc:HGNC:14566]
All	ENSSSCG00000001076	ENSSSCG00000001076	RNF144B	ENSG00000137393	ring finger protein 144B [Source:HGNC Symbol;Acc:HGNC:21578]
All	ENSSSCG00000055995	ENSSSCG00000055995	OR2H2	ENSG00000204657	olfactory receptor family 2 subfamily H member 2 [Source:HGNC Symbol;Acc:HGNC:8253]
All	ENSSSCG00000055995	ENSSSCG00000055995	OR2H1	ENSG00000204688	olfactory receptor family 2 subfamily H member 1 [Source:HGNC Symbol;Acc:HGNC:8252]
All	ENSSSCG00000062469	ENSSSCG00000062469
All	ENSSSCG00000030901	ENSSSCG00000030901
All	ENSSSCG00000038892	ENSSSCG00000038892
All	ENSSSCG00000039952	ENSSSCG00000039952	ZFAND3	ENSG00000156639	zinc finger AN1-type containing 3 [Source:HGNC Symbol;Acc:HGNC:18019]
All	ENSSSCG00000001977	ENSSSCG00000001977	STXBP6	ENSG00000168952	syntaxin binding protein 6 [Source:HGNC Symbol;Acc:HGNC:19666]
All	ENSSSCG00000063277	ENSSSCG00000063277	TRDV1	ENSG00000211804	T cell receptor delta variable 1 [Source:HGNC Symbol;Acc:HGNC:12262]
All	ENSSSCG00000061070	ENSSSCG00000061070
All	ENSSSCG00000037490	ENSSSCG00000037490
All	ENSSSCG00000062894	ENSSSCG00000062894
All	ENSSSCG00000002245	ENSSSCG00000002245	KATNBL1	ENSG00000134152	katanin regulatory subunit B1 like 1 [Source:HGNC Symbol;Acc:HGNC:26199]
All	ENSSSCG00000002330	ENSSSCG00000002330	PCNX1	ENSG00000100731	pecanex 1 [Source:HGNC Symbol;Acc:HGNC:19740]
All	ENSSSCG00000038231	ENSSSCG00000038231	ABCD4	ENSG00000119688	ATP binding cassette subfamily D member 4 [Source:HGNC Symbol;Acc:HGNC:68]
All	ENSSSCG00000002366	ENSSSCG00000002366	NPC2	ENSG00000119655	NPC intracellular cholesterol transporter 2 [Source:HGNC Symbol;Acc:HGNC:14537]
All	ENSSSCG00000002427	ENSSSCG00000002427
All	ENSSSCG00000002467	ENSSSCG00000002467	ASB2	ENSG00000100628	ankyrin repeat and SOCS box containing 2 [Source:HGNC Symbol;Acc:HGNC:16012]
All	ENSSSCG00000002474	ENSSSCG00000002474	PPP4R4	ENSG00000119698	protein phosphatase 4 regulatory subunit 4 [Source:HGNC Symbol;Acc:HGNC:23788]
All	ENSSSCG00000032134	ENSSSCG00000032134	GSKIP	ENSG00000100744	GSK3B interacting protein [Source:HGNC Symbol;Acc:HGNC:20343]
All	ENSSSCG00000002504	ENSSSCG00000002504	AK7	ENSG00000140057	adenylate kinase 7 [Source:HGNC Symbol;Acc:HGNC:20091]
All	ENSSSCG00000039991	ENSSSCG00000039991	PIGG	ENSG00000174227	phosphatidylinositol glycan anchor biosynthesis class G [Source:HGNC Symbol;Acc:HGNC:25985]
All	ENSSSCG00000037035	ENSSSCG00000037035	UVSSA	ENSG00000163945	UV stimulated scaffold protein A [Source:HGNC Symbol;Acc:HGNC:29304]
All	ENSSSCG00000038410	ENSSSCG00000038410	CPEB2	ENSG00000137449	cytoplasmic polyadenylation element binding protein 2 [Source:HGNC Symbol;Acc:HGNC:21745]
All	ENSSSCG00000008738	ENSSSCG00000008738	CC2D2A	ENSG00000048342	coiled-coil and C2 domain containing 2A [Source:HGNC Symbol;Acc:HGNC:29253]
All	ENSSSCG00000008762	ENSSSCG00000008762	STIM2	ENSG00000109689	stromal interaction molecule 2 [Source:HGNC Symbol;Acc:HGNC:19205]
All	ENSSSCG00000028983	ENSSSCG00000028983	TBC1D1	ENSG00000065882	TBC1 domain family member 1 [Source:HGNC Symbol;Acc:HGNC:11578]
All	ENSSSCG00000008787	ENSSSCG00000008787	KLHL5	ENSG00000109790	kelch like family member 5 [Source:HGNC Symbol;Acc:HGNC:6356]
All	ENSSSCG00000033602	ENSSSCG00000033602	UBE2K	ENSG00000078140	ubiquitin conjugating enzyme E2 K [Source:HGNC Symbol;Acc:HGNC:4914]
All	ENSSSCG00000041883	ENSSSCG00000041883
All	ENSSSCG00000047744	ENSSSCG00000047744
All	ENSSSCG00000062662	ENSSSCG00000062662
All	ENSSSCG00000029200	ENSSSCG00000029200	TRIM2	ENSG00000109654	tripartite motif containing 2 [Source:HGNC Symbol;Acc:HGNC:15974]
All	ENSSSCG00000009052	ENSSSCG00000009052	ZNF330	ENSG00000109445	zinc finger protein 330 [Source:HGNC Symbol;Acc:HGNC:15462]
All	ENSSSCG00000029943	ENSSSCG00000029943	SCLT1	ENSG00000151466	sodium channel and clathrin linker 1 [Source:HGNC Symbol;Acc:HGNC:26406]
All	ENSSSCG00000009084	ENSSSCG00000009084	AFG2A	ENSG00000145375	AFG2 AAA ATPase homolog A [Source:HGNC Symbol;Acc:HGNC:18119]
All	ENSSSCG00000036213	ENSSSCG00000036213	FGF2	ENSG00000138685	fibroblast growth factor 2 [Source:HGNC Symbol;Acc:HGNC:3676]
All	ENSSSCG00000054401	ENSSSCG00000054401
All	ENSSSCG00000009125	ENSSSCG00000009125	ANK2	ENSG00000145362	ankyrin 2 [Source:HGNC Symbol;Acc:HGNC:493]
All	ENSSSCG00000031348	ENSSSCG00000031348	ALPK1	ENSG00000073331	alpha kinase 1 [Source:HGNC Symbol;Acc:HGNC:20917]
All	ENSSSCG00000023548	ENSSSCG00000023548	GSTCD	ENSG00000138780	glutathione S-transferase C-terminal domain containing [Source:HGNC Symbol;Acc:HGNC:25806]
All	ENSSSCG00000047952	ENSSSCG00000047952
All	ENSSSCG00000028101	ENSSSCG00000028101	SLC9B2	ENSG00000164038	solute carrier family 9 member B2 [Source:HGNC Symbol;Acc:HGNC:25143]
All	ENSSSCG00000009162	ENSSSCG00000009162	SLC9B1	ENSG00000164037	solute carrier family 9 member B1 [Source:HGNC Symbol;Acc:HGNC:24244]
All	ENSSSCG00000063516	ENSSSCG00000063516	OR5P2	ENSG00000183303	olfactory receptor family 5 subfamily P member 2 [Source:HGNC Symbol;Acc:HGNC:14783]
All	ENSSSCG00000063227	ENSSSCG00000063227
All	ENSSSCG00000061824	ENSSSCG00000061824
All	ENSSSCG00000014820	ENSSSCG00000014820	FCHSD2	ENSG00000137478	FCH and double SH3 domains 2 [Source:HGNC Symbol;Acc:HGNC:29114]
All	ENSSSCG00000040207	ENSSSCG00000040207	P2RY2	ENSG00000175591	purinergic receptor P2Y2 [Source:HGNC Symbol;Acc:HGNC:8541]
All	ENSSSCG00000014835	ENSSSCG00000014835	C2CD3	ENSG00000168014	C2 domain containing 3 centriole elongation regulator [Source:HGNC Symbol;Acc:HGNC:24564]
All	ENSSSCG00000061550	ENSSSCG00000061550	MOGAT2	ENSG00000166391	monoacylglycerol O-acyltransferase 2 [Source:HGNC Symbol;Acc:HGNC:23248]
All	ENSSSCG00000062483	ENSSSCG00000062483	GVQW3	ENSG00000179240	GVQW motif containing 3 [Source:HGNC Symbol;Acc:HGNC:51239]
All	ENSSSCG00000032723	ENSSSCG00000032723	ACER3	ENSG00000078124	alkaline ceramidase 3 [Source:HGNC Symbol;Acc:HGNC:16066]
All	ENSSSCG00000031979	ENSSSCG00000031979	KCTD14	ENSG00000151364	potassium channel tetramerization domain containing 14 [Source:HGNC Symbol;Acc:HGNC:23295]
All	ENSSSCG00000014904	ENSSSCG00000014904	DLG2	ENSG00000150672	discs large MAGUK scaffold protein 2 [Source:HGNC Symbol;Acc:HGNC:2901]
All	ENSSSCG00000024933	ENSSSCG00000024933	SLC36A4	ENSG00000180773	solute carrier family 36 member 4 [Source:HGNC Symbol;Acc:HGNC:19660]
All	ENSSSCG00000031170	ENSSSCG00000031170	TMEM123	ENSG00000152558	transmembrane protein 123 [Source:HGNC Symbol;Acc:HGNC:30138]
All	ENSSSCG00000015131	ENSSSCG00000015131	GRIK4	ENSG00000149403	glutamate ionotropic receptor kainate type subunit 4 [Source:HGNC Symbol;Acc:HGNC:4582]
All	ENSSSCG00000063106	ENSSSCG00000063106
All	ENSSSCG00000062105	ENSSSCG00000062105
All	ENSSSCG00000025806	ENSSSCG00000025806	FAM118B	ENSG00000197798	family with sequence similarity 118 member B [Source:HGNC Symbol;Acc:HGNC:26110]
All	ENSSSCG00000061957	ENSSSCG00000061957	CD36	ENSG00000135218	CD36 molecule [Source:HGNC Symbol;Acc:HGNC:1663]
All	ENSSSCG00000015432	ENSSSCG00000015432	ATXN7L1	ENSG00000146776	ataxin 7 like 1 [Source:HGNC Symbol;Acc:HGNC:22210]
All	ENSSSCG00000015523	ENSSSCG00000015523	RALGPS2	ENSG00000116191	Ral GEF with PH domain and SH3 binding motif 2 [Source:HGNC Symbol;Acc:HGNC:30279]
All	ENSSSCG00000024674	ENSSSCG00000024674	ABL2	ENSG00000143322	ABL proto-oncogene 2, non-receptor tyrosine kinase [Source:HGNC Symbol;Acc:HGNC:77]
All	ENSSSCG00000015527	ENSSSCG00000015527	TDRD5	ENSG00000162782	tudor domain containing 5 [Source:HGNC Symbol;Acc:HGNC:20614]
All	ENSSSCG00000033352	ENSSSCG00000033352	FAM163A	ENSG00000143340	family with sequence similarity 163 member A [Source:HGNC Symbol;Acc:HGNC:28274]
All	ENSSSCG00000015535	ENSSSCG00000015535	QSOX1	ENSG00000116260	quiescin sulfhydryl oxidase 1 [Source:HGNC Symbol;Acc:HGNC:9756]
All	ENSSSCG00000051167	ENSSSCG00000051167
All	ENSSSCG00000015568	ENSSSCG00000015568	RNF2	ENSG00000121481	ring finger protein 2 [Source:HGNC Symbol;Acc:HGNC:10061]
All	ENSSSCG00000039898	ENSSSCG00000039898	INTS10	ENSG00000104613	integrator complex subunit 10 [Source:HGNC Symbol;Acc:HGNC:25548]
All	ENSSSCG00000010821	ENSSSCG00000010821	EPRS1	ENSG00000136628	glutamyl-prolyl-tRNA synthetase 1 [Source:HGNC Symbol;Acc:HGNC:3418]
All	ENSSSCG00000010826	ENSSSCG00000010826	MTARC2	ENSG00000117791	mitochondrial amidoxime reducing component 2 [Source:HGNC Symbol;Acc:HGNC:26064]
All	ENSSSCG00000035850	ENSSSCG00000035850	CATSPERE	ENSG00000179397	catsper channel auxiliary subunit epsilon [Source:HGNC Symbol;Acc:HGNC:28491]
All	ENSSSCG00000027557	ENSSSCG00000027557	CDC14B	ENSG00000081377	cell division cycle 14B [Source:HGNC Symbol;Acc:HGNC:1719]
All	ENSSSCG00000027557	ENSSSCG00000027557	CDC14C	ENSG00000218305	cell division cycle 14C [Source:HGNC Symbol;Acc:HGNC:22427]
All	ENSSSCG00000010960	ENSSSCG00000010960	SLC28A3	ENSG00000197506	solute carrier family 28 member 3 [Source:HGNC Symbol;Acc:HGNC:16484]
All	ENSSSCG00000024127	ENSSSCG00000024127	ABI1	ENSG00000136754	abl interactor 1 [Source:HGNC Symbol;Acc:HGNC:11320]
All	ENSSSCG00000011060	ENSSSCG00000011060	GAD2	ENSG00000136750	glutamate decarboxylase 2 [Source:HGNC Symbol;Acc:HGNC:4093]
All	ENSSSCG00000058253	ENSSSCG00000058253	C10orf67	ENSG00000179133	chromosome 10 open reading frame 67 [Source:HGNC Symbol;Acc:HGNC:28716]
All	ENSSSCG00000011085	ENSSSCG00000011085	MLLT10	ENSG00000078403	MLLT10 histone lysine methyltransferase DOT1L cofactor [Source:HGNC Symbol;Acc:HGNC:16063]
All	ENSSSCG00000032444	ENSSSCG00000032444	PLXDC2	ENSG00000120594	plexin domain containing 2 [Source:HGNC Symbol;Acc:HGNC:21013]
All	ENSSSCG00000011121	ENSSSCG00000011121	CELF2	ENSG00000048740	CUGBP Elav-like family member 2 [Source:HGNC Symbol;Acc:HGNC:2550]
All	ENSSSCG00000057551	ENSSSCG00000057551
All	ENSSSCG00000023771	ENSSSCG00000023771
All	ENSSSCG00000009316	ENSSSCG00000009316
All	ENSSSCG00000009338	ENSSSCG00000009338	FRY	ENSG00000073910	FRY microtubule binding protein [Source:HGNC Symbol;Acc:HGNC:20367]
All	ENSSSCG00000009347	ENSSSCG00000009347	KL	ENSG00000133116	klotho [Source:HGNC Symbol;Acc:HGNC:6344]
All	ENSSSCG00000062876	ENSSSCG00000062876	SLC25A30	ENSG00000174032	solute carrier family 25 member 30 [Source:HGNC Symbol;Acc:HGNC:27371]
All	ENSSSCG00000009448	ENSSSCG00000009448	DIAPH3	ENSG00000139734	diaphanous related formin 3 [Source:HGNC Symbol;Acc:HGNC:15480]
All	ENSSSCG00000009456	ENSSSCG00000009456	KLHL1	ENSG00000150361	kelch like family member 1 [Source:HGNC Symbol;Acc:HGNC:6352]
All	ENSSSCG00000024722	ENSSSCG00000024722	PIBF1	ENSG00000083535	progesterone immunomodulatory binding factor 1 [Source:HGNC Symbol;Acc:HGNC:23352]
All	ENSSSCG00000009489	ENSSSCG00000009489	GPC6	ENSG00000183098	glypican 6 [Source:HGNC Symbol;Acc:HGNC:4454]
All	ENSSSCG00000056932	ENSSSCG00000056932
All	ENSSSCG00000026082	ENSSSCG00000026082	DNAJC3	ENSG00000102580	DnaJ heat shock protein family (Hsp40) member C3 [Source:HGNC Symbol;Acc:HGNC:9439]
All	ENSSSCG00000009503	ENSSSCG00000009503	HS6ST3	ENSG00000185352	heparan sulfate 6-O-sulfotransferase 3 [Source:HGNC Symbol;Acc:HGNC:19134]
All	ENSSSCG00000026863	ENSSSCG00000026863	FARP1	ENSG00000152767	FERM, ARH/RhoGEF and pleckstrin domain protein 1 [Source:HGNC Symbol;Acc:HGNC:3591]
All	ENSSSCG00000009545	ENSSSCG00000009545	COL4A2	ENSG00000134871	collagen type IV alpha 2 chain [Source:HGNC Symbol;Acc:HGNC:2203]
All	ENSSSCG00000054303	ENSSSCG00000054303
All	ENSSSCG00000055585	ENSSSCG00000055585
All	ENSSSCG00000037754	ENSSSCG00000037754	SLC39A11	ENSG00000133195	solute carrier family 39 member 11 [Source:HGNC Symbol;Acc:HGNC:14463]
All	ENSSSCG00000032176	ENSSSCG00000032176	SMURF2	ENSG00000108854	SMAD specific E3 ubiquitin protein ligase 2 [Source:HGNC Symbol;Acc:HGNC:16809]
All	ENSSSCG00000036057	ENSSSCG00000036057	POLG2	ENSG00000256525	DNA polymerase gamma 2, accessory subunit [Source:HGNC Symbol;Acc:HGNC:9180]
All	ENSSSCG00000017304	ENSSSCG00000017304	EFCAB3	ENSG00000172421	EF-hand calcium binding domain 3 [Source:HGNC Symbol;Acc:HGNC:26379]
All	ENSSSCG00000017311	ENSSSCG00000017311	MAPT	ENSG00000186868	microtubule associated protein tau [Source:HGNC Symbol;Acc:HGNC:6893]
All	ENSSSCG00000017316	ENSSSCG00000017316	NSF	ENSG00000073969	N-ethylmaleimide sensitive factor, vesicle fusing ATPase [Source:HGNC Symbol;Acc:HGNC:8016]
All	ENSSSCG00000022101	ENSSSCG00000022101	BRCA1	ENSG00000012048	BRCA1 DNA repair associated [Source:HGNC Symbol;Acc:HGNC:1100]
All	ENSSSCG00000017433	ENSSSCG00000017433
All	ENSSSCG00000024067	ENSSSCG00000024067	KRT23	ENSG00000108244	keratin 23 [Source:HGNC Symbol;Acc:HGNC:6438]
All	ENSSSCG00000055095	ENSSSCG00000055095
All	ENSSSCG00000033228	ENSSSCG00000033228	SPAG9	ENSG00000008294	sperm associated antigen 9 [Source:HGNC Symbol;Acc:HGNC:14524]
All	ENSSSCG00000017592	ENSSSCG00000017592	MBTD1	ENSG00000011258	mbt domain containing 1 [Source:HGNC Symbol;Acc:HGNC:19866]
All	ENSSSCG00000017609	ENSSSCG00000017609	ANKFN1	ENSG00000153930	ankyrin repeat and fibronectin type III domain containing 1 [Source:HGNC Symbol;Acc:HGNC:26766]
All	ENSSSCG00000017615	ENSSSCG00000017615	DGKE	ENSG00000153933	diacylglycerol kinase epsilon [Source:HGNC Symbol;Acc:HGNC:2852]
All	ENSSSCG00000062413	ENSSSCG00000062413
All	ENSSSCG00000023727	ENSSSCG00000023727	TRIM37	ENSG00000108395	tripartite motif containing 37 [Source:HGNC Symbol;Acc:HGNC:7523]
All	ENSSSCG00000017676	ENSSSCG00000017676	BCAS3	ENSG00000141376	BCAS3 microtubule associated cell migration factor [Source:HGNC Symbol;Acc:HGNC:14347]
All	ENSSSCG00000039473	ENSSSCG00000039473	USP6	ENSG00000129204	ubiquitin specific peptidase 6 [Source:HGNC Symbol;Acc:HGNC:12629]
All	ENSSSCG00000039473	ENSSSCG00000039473	USP32	ENSG00000170832	ubiquitin specific peptidase 32 [Source:HGNC Symbol;Acc:HGNC:19143]
All	ENSSSCG00000038478	ENSSSCG00000038478	HEATR6	ENSG00000068097	HEAT repeat containing 6 [Source:HGNC Symbol;Acc:HGNC:24076]
All	ENSSSCG00000063153	ENSSSCG00000063153	OR1A1	ENSG00000172146	olfactory receptor family 1 subfamily A member 1 [Source:HGNC Symbol;Acc:HGNC:8179]
All	ENSSSCG00000063153	ENSSSCG00000063153	OR1A2	ENSG00000172150	olfactory receptor family 1 subfamily A member 2 [Source:HGNC Symbol;Acc:HGNC:8180]
All	ENSSSCG00000017869	ENSSSCG00000017869	ITGAE	ENSG00000083457	integrin subunit alpha E [Source:HGNC Symbol;Acc:HGNC:6147]
All	ENSSSCG00000039056	ENSSSCG00000039056	GAS7	ENSG00000007237	growth arrest specific 7 [Source:HGNC Symbol;Acc:HGNC:4169]
All	ENSSSCG00000061314	ENSSSCG00000061314
All	ENSSSCG00000036381	ENSSSCG00000036381	RBMS3	ENSG00000144642	RNA binding motif single stranded interacting protein 3 [Source:HGNC Symbol;Acc:HGNC:13427]
All	ENSSSCG00000025408	ENSSSCG00000025408	ULK4	ENSG00000168038	unc-51 like kinase 4 [Source:HGNC Symbol;Acc:HGNC:15784]
All	ENSSSCG00000011313	ENSSSCG00000011313	LIMD1	ENSG00000144791	LIM domain containing 1 [Source:HGNC Symbol;Acc:HGNC:6612]
All	ENSSSCG00000020990	ENSSSCG00000020990	DNAH12	ENSG00000174844	dynein axonemal heavy chain 12 [Source:HGNC Symbol;Acc:HGNC:2943]
All	ENSSSCG00000041465	ENSSSCG00000041465
All	ENSSSCG00000040594	ENSSSCG00000040594
All	ENSSSCG00000061599	ENSSSCG00000061599	H1-10	ENSG00000184897	H1.10 linker histone [Source:HGNC Symbol;Acc:HGNC:4722]
All	ENSSSCG00000011653	ENSSSCG00000011653	PCCB	ENSG00000114054	propionyl-CoA carboxylase subunit beta [Source:HGNC Symbol;Acc:HGNC:8654]
All	ENSSSCG00000021203	ENSSSCG00000021203	PIK3CB	ENSG00000051382	phosphatidylinositol-4,5-bisphosphate 3-kinase catalytic subunit beta [Source:HGNC Symbol;Acc:HGNC:8976]
All	ENSSSCG00000057835	ENSSSCG00000057835	PRR23B	ENSG00000184814	proline rich 23B [Source:HGNC Symbol;Acc:HGNC:33764]
All	ENSSSCG00000057835	ENSSSCG00000057835	PRR23A	ENSG00000206260	proline rich 23A [Source:HGNC Symbol;Acc:HGNC:37172]
All	ENSSSCG00000057835	ENSSSCG00000057835	PRR23E	ENSG00000214324	PRR23 family member E [Source:HGNC Symbol;Acc:HGNC:32481]
All	ENSSSCG00000057835	ENSSSCG00000057835	PRR23C	ENSG00000233701	proline rich 23C [Source:HGNC Symbol;Acc:HGNC:37173]
All	ENSSSCG00000057835	ENSSSCG00000057835	PRR23D1	ENSG00000255251	proline rich 23 domain containing 1 [Source:HGNC Symbol;Acc:HGNC:49420]
All	ENSSSCG00000057835	ENSSSCG00000057835	PRR23D2	ENSG00000255378	proline rich 23 domain containing 2 [Source:HGNC Symbol;Acc:HGNC:49396]
All	ENSSSCG00000011664	ENSSSCG00000011664	RBP1	ENSG00000114115	retinol binding protein 1 [Source:HGNC Symbol;Acc:HGNC:9919]
All	ENSSSCG00000011666	ENSSSCG00000011666	CLSTN2	ENSG00000158258	calsyntenin 2 [Source:HGNC Symbol;Acc:HGNC:17448]
All	ENSSSCG00000011683	ENSSSCG00000011683	PCOLCE2	ENSG00000163710	procollagen C-endopeptidase enhancer 2 [Source:HGNC Symbol;Acc:HGNC:8739]
All	ENSSSCG00000062757	ENSSSCG00000062757
All	ENSSSCG00000011720	ENSSSCG00000011720	MBNL1	ENSG00000152601	muscleblind like splicing regulator 1 [Source:HGNC Symbol;Acc:HGNC:6923]
All	ENSSSCG00000037498	ENSSSCG00000037498
All	ENSSSCG00000055040	ENSSSCG00000055040
All	ENSSSCG00000038443	ENSSSCG00000038443	ZNF639	ENSG00000121864	zinc finger protein 639 [Source:HGNC Symbol;Acc:HGNC:30950]
All	ENSSSCG00000011769	ENSSSCG00000011769	FXR1	ENSG00000114416	FMR1 autosomal homolog 1 [Source:HGNC Symbol;Acc:HGNC:4023]
All	ENSSSCG00000063518	ENSSSCG00000063518
All	ENSSSCG00000030677	ENSSSCG00000030677	GART	ENSG00000159131	phosphoribosylglycinamide formyltransferase, phosphoribosylglycinamide synthetase, phosphoribosylaminoimidazole synthetase [Source:HGNC Symbol;Acc:HGNC:4163]
All	ENSSSCG00000057439	ENSSSCG00000057439
All	ENSSSCG00000057024	ENSSSCG00000057024	PPP3CC	ENSG00000120910	protein phosphatase 3 catalytic subunit gamma [Source:HGNC Symbol;Acc:HGNC:9316]
All	ENSSSCG00000058071	ENSSSCG00000058071	TNFRSF10A	ENSG00000104689	TNF receptor superfamily member 10a [Source:HGNC Symbol;Acc:HGNC:11904]
All	ENSSSCG00000009642	ENSSSCG00000009642	STC1	ENSG00000159167	stanniocalcin 1 [Source:HGNC Symbol;Acc:HGNC:11373]
All	ENSSSCG00000009650	ENSSSCG00000009650	DOCK5	ENSG00000147459	dedicator of cytokinesis 5 [Source:HGNC Symbol;Acc:HGNC:23476]
All	ENSSSCG00000021805	ENSSSCG00000021805	GALNTL6	ENSG00000174473	polypeptide N-acetylgalactosaminyltransferase like 6 [Source:HGNC Symbol;Acc:HGNC:33844]
All	ENSSSCG00000009714	ENSSSCG00000009714	NEK1	ENSG00000137601	NIMA related kinase 1 [Source:HGNC Symbol;Acc:HGNC:7744]
All	ENSSSCG00000009943	ENSSSCG00000009943	SSH1	ENSG00000084112	slingshot protein phosphatase 1 [Source:HGNC Symbol;Acc:HGNC:30579]
All	ENSSSCG00000010144	ENSSSCG00000010144	ACTN2	ENSG00000077522	actinin alpha 2 [Source:HGNC Symbol;Acc:HGNC:164]
All	ENSSSCG00000040694	ENSSSCG00000040694
All	ENSSSCG00000010200	ENSSSCG00000010200	CSGALNACT2	ENSG00000169826	chondroitin sulfate N-acetylgalactosaminyltransferase 2 [Source:HGNC Symbol;Acc:HGNC:24292]
All	ENSSSCG00000010212	ENSSSCG00000010212	ANK3	ENSG00000151150	ankyrin 3 [Source:HGNC Symbol;Acc:HGNC:494]
All	ENSSSCG00000029311	ENSSSCG00000029311	MYPN	ENSG00000138347	myopalladin [Source:HGNC Symbol;Acc:HGNC:23246]
All	ENSSSCG00000010315	ENSSSCG00000010315	ADK	ENSG00000156110	adenosine kinase [Source:HGNC Symbol;Acc:HGNC:257]
All	ENSSSCG00000010401	ENSSSCG00000010401	WASHC2A	ENSG00000099290	WASH complex subunit 2A [Source:HGNC Symbol;Acc:HGNC:23416]
All	ENSSSCG00000010401	ENSSSCG00000010401	WASHC2C	ENSG00000172661	WASH complex subunit 2C [Source:HGNC Symbol;Acc:HGNC:23414]
All	ENSSSCG00000023141	ENSSSCG00000023141	RNLS	ENSG00000184719	renalase, FAD dependent amine oxidase [Source:HGNC Symbol;Acc:HGNC:25641]
All	ENSSSCG00000010545	ENSSSCG00000010545	CPN1	ENSG00000120054	carboxypeptidase N subunit 1 [Source:HGNC Symbol;Acc:HGNC:2312]
All	ENSSSCG00000010571	ENSSSCG00000010571	ARMH3	ENSG00000120029	armadillo like helical domain containing 3 [Source:HGNC Symbol;Acc:HGNC:25788]
All	ENSSSCG00000010631	ENSSSCG00000010631	GPAM	ENSG00000119927	glycerol-3-phosphate acyltransferase, mitochondrial [Source:HGNC Symbol;Acc:HGNC:24865]
All	ENSSSCG00000010654	ENSSSCG00000010654	ATRNL1	ENSG00000107518	attractin like 1 [Source:HGNC Symbol;Acc:HGNC:29063]
All	ENSSSCG00000010679	ENSSSCG00000010679	EIF3A	ENSG00000107581	eukaryotic translation initiation factor 3 subunit A [Source:HGNC Symbol;Acc:HGNC:3271]
All	ENSSSCG00000051210	ENSSSCG00000051210
All	ENSSSCG00000062455	ENSSSCG00000062455
All	ENSSSCG00000045091	ENSSSCG00000045091
All	ENSSSCG00000015701	ENSSSCG00000015701	MGAT5	ENSG00000152127	alpha-1,6-mannosylglycoprotein 6-beta-N-acetylglucosaminyltransferase [Source:HGNC Symbol;Acc:HGNC:7049]
All	ENSSSCG00000015711	ENSSSCG00000015711	DPP10	ENSG00000175497	dipeptidyl peptidase like 10 [Source:HGNC Symbol;Acc:HGNC:20823]
All	ENSSSCG00000061995	ENSSSCG00000061995
All	ENSSSCG00000015726	ENSSSCG00000015726	CNTNAP5	ENSG00000155052	contactin associated protein family member 5 [Source:HGNC Symbol;Acc:HGNC:18748]
All	ENSSSCG00000015893	ENSSSCG00000015893	SLC4A10	ENSG00000144290	solute carrier family 4 member 10 [Source:HGNC Symbol;Acc:HGNC:13811]
All	ENSSSCG00000054990	ENSSSCG00000054990
All	ENSSSCG00000058207	ENSSSCG00000058207
All	ENSSSCG00000015963	ENSSSCG00000015963	OLA1	ENSG00000138430	Obg like ATPase 1 [Source:HGNC Symbol;Acc:HGNC:28833]
All	ENSSSCG00000023983	ENSSSCG00000023983	AGPS	ENSG00000018510	alkylglycerone phosphate synthase [Source:HGNC Symbol;Acc:HGNC:327]
All	ENSSSCG00000041649	ENSSSCG00000041649	L1TD1	ENSG00000240563	LINE1 type transposase domain containing 1 [Source:HGNC Symbol;Acc:HGNC:25595]
All	ENSSSCG00000016193	ENSSSCG00000016193	CNOT9	ENSG00000144580	CCR4-NOT transcription complex subunit 9 [Source:HGNC Symbol;Acc:HGNC:10445]
All	ENSSSCG00000063389	ENSSSCG00000063389
All	ENSSSCG00000022177	ENSSSCG00000022177	DIS3L2	ENSG00000144535	DIS3 like 3'-5' exoribonuclease 2 [Source:HGNC Symbol;Acc:HGNC:28648]
All	ENSSSCG00000060545	ENSSSCG00000060545
All	ENSSSCG00000036261	ENSSSCG00000036261	CROCC2	ENSG00000226321	ciliary rootlet coiled-coil, rootletin family member 2 [Source:HGNC Symbol;Acc:HGNC:51677]
All	ENSSSCG00000016794	ENSSSCG00000016794	MYO10	ENSG00000145555	myosin X [Source:HGNC Symbol;Acc:HGNC:7593]
All	ENSSSCG00000016838	ENSSSCG00000016838	RANBP3L	ENSG00000164188	RAN binding protein 3 like [Source:HGNC Symbol;Acc:HGNC:26353]
All	ENSSSCG00000016853	ENSSSCG00000016853	RICTOR	ENSG00000164327	RPTOR independent companion of MTOR complex 2 [Source:HGNC Symbol;Acc:HGNC:28611]
All	ENSSSCG00000026527	ENSSSCG00000026527	HCN1	ENSG00000164588	hyperpolarization activated cyclic nucleotide gated potassium channel 1 [Source:HGNC Symbol;Acc:HGNC:4845]
All	ENSSSCG00000059995	ENSSSCG00000059995
All	ENSSSCG00000016970	ENSSSCG00000016970	SMN1	ENSG00000172062	survival of motor neuron 1, telomeric [Source:HGNC Symbol;Acc:HGNC:11117]
All	ENSSSCG00000016970	ENSSSCG00000016970	SMN2	ENSG00000205571	survival of motor neuron 2, centromeric [Source:HGNC Symbol;Acc:HGNC:11118]
All	ENSSSCG00000017012	ENSSSCG00000017012	SLIT3	ENSG00000184347	slit guidance ligand 3 [Source:HGNC Symbol;Acc:HGNC:11087]
All	ENSSSCG00000063180	ENSSSCG00000063180
All	ENSSSCG00000035825	ENSSSCG00000035825	UBE2QL1	ENSG00000215218	ubiquitin conjugating enzyme E2 Q family like 1 [Source:HGNC Symbol;Acc:HGNC:37269]
All	ENSSSCG00000006970	ENSSSCG00000006970	DLC1	ENSG00000164741	DLC1 Rho GTPase activating protein [Source:HGNC Symbol;Acc:HGNC:2897]
All	ENSSSCG00000041367	ENSSSCG00000041367	ANKRD62	ENSG00000181626	ankyrin repeat domain 62 [Source:HGNC Symbol;Acc:HGNC:35241]
All	ENSSSCG00000030112	ENSSSCG00000030112	MACROD2	ENSG00000172264	mono-ADP ribosylhydrolase 2 [Source:HGNC Symbol;Acc:HGNC:16126]
All	ENSSSCG00000038858	ENSSSCG00000038858	CFAP61	ENSG00000089101	cilia and flagella associated protein 61 [Source:HGNC Symbol;Acc:HGNC:15872]
All	ENSSSCG00000059435	ENSSSCG00000059435	RNF24	ENSG00000101236	ring finger protein 24 [Source:HGNC Symbol;Acc:HGNC:13779]
All	ENSSSCG00000007528	ENSSSCG00000007528	PHACTR3	ENSG00000087495	phosphatase and actin regulator 3 [Source:HGNC Symbol;Acc:HGNC:15833]
All	ENSSSCG00000025784	ENSSSCG00000025784	CDH4	ENSG00000179242	cadherin 4 [Source:HGNC Symbol;Acc:HGNC:1763]
All	ENSSSCG00000016488	ENSSSCG00000016488	SSBP1	ENSG00000106028	single stranded DNA binding protein 1 [Source:HGNC Symbol;Acc:HGNC:11317]
All	ENSSSCG00000016493	ENSSSCG00000016493	TMEM178B	ENSG00000261115	transmembrane protein 178B [Source:HGNC Symbol;Acc:HGNC:44112]
All	ENSSSCG00000056374	ENSSSCG00000056374	STMP1	ENSG00000243317	short transmembrane mitochondrial protein 1 [Source:HGNC Symbol;Acc:HGNC:41909]
All	ENSSSCG00000016542	ENSSSCG00000016542	LRGUK	ENSG00000155530	leucine rich repeats and guanylate kinase domain containing [Source:HGNC Symbol;Acc:HGNC:21964]
All	ENSSSCG00000016763	ENSSSCG00000016763	GLI3	ENSG00000106571	GLI family zinc finger 3 [Source:HGNC Symbol;Acc:HGNC:4319]
America	ENSSSCG00000031733	ENSSSCG00000031733	AKAP12	ENSG00000131016	A-kinase anchoring protein 12 [Source:HGNC Symbol;Acc:HGNC:370]
America	ENSSSCG00000004146	ENSSSCG00000004146	REPS1	ENSG00000135597	RALBP1 associated Eps domain containing 1 [Source:HGNC Symbol;Acc:HGNC:15578]
America	ENSSSCG00000039049	ENSSSCG00000039049	MAP7	ENSG00000135525	microtubule associated protein 7 [Source:HGNC Symbol;Acc:HGNC:6869]
America	ENSSSCG00000004165	ENSSSCG00000004165	PDE7B	ENSG00000171408	phosphodiesterase 7B [Source:HGNC Symbol;Acc:HGNC:8792]
America	ENSSSCG00000004166	ENSSSCG00000004166	AHI1	ENSG00000135541	Abelson helper integration site 1 [Source:HGNC Symbol;Acc:HGNC:21575]
America	ENSSSCG00000034139	ENSSSCG00000034139	EYA4	ENSG00000112319	EYA transcriptional coactivator and phosphatase 4 [Source:HGNC Symbol;Acc:HGNC:3522]
America	ENSSSCG00000004209	ENSSSCG00000004209	PTPRK	ENSG00000152894	protein tyrosine phosphatase receptor type K [Source:HGNC Symbol;Acc:HGNC:9674]
America	ENSSSCG00000039061	ENSSSCG00000039061	EIF2AK4	ENSG00000128829	eukaryotic translation initiation factor 2 alpha kinase 4 [Source:HGNC Symbol;Acc:HGNC:19687]
America	ENSSSCG00000004787	ENSSSCG00000004787	GPR176	ENSG00000166073	G protein-coupled receptor 176 [Source:HGNC Symbol;Acc:HGNC:32370]
America	ENSSSCG00000038452	ENSSSCG00000038452	ADAMTS17	ENSG00000140470	ADAM metallopeptidase with thrombospondin type 1 motif 17 [Source:HGNC Symbol;Acc:HGNC:17109]
America	ENSSSCG00000035584	ENSSSCG00000035584	GABRG3	ENSG00000182256	gamma-aminobutyric acid type A receptor subunit gamma3 [Source:HGNC Symbol;Acc:HGNC:4088]
America	ENSSSCG00000004843	ENSSSCG00000004843	TRPM1	ENSG00000134160	transient receptor potential cation channel subfamily M member 1 [Source:HGNC Symbol;Acc:HGNC:7146]
America	ENSSSCG00000004857	ENSSSCG00000004857	ATP9B	ENSG00000166377	ATPase phospholipid transporting 9B (putative) [Source:HGNC Symbol;Acc:HGNC:13541]
America	ENSSSCG00000063113	ENSSSCG00000063113
America	ENSSSCG00000005083	ENSSSCG00000005083	DHRS7	ENSG00000100612	dehydrogenase/reductase 7 [Source:HGNC Symbol;Acc:HGNC:21524]
America	ENSSSCG00000005095	ENSSSCG00000005095	PRKCH	ENSG00000027075	protein kinase C eta [Source:HGNC Symbol;Acc:HGNC:9403]
America	ENSSSCG00000043234	ENSSSCG00000043234
America	ENSSSCG00000005257	ENSSSCG00000005257	TRPM3	ENSG00000083067	transient receptor potential cation channel subfamily M member 3 [Source:HGNC Symbol;Acc:HGNC:17992]
America	ENSSSCG00000033763	ENSSSCG00000033763	GNAQ	ENSG00000156052	G protein subunit alpha q [Source:HGNC Symbol;Acc:HGNC:4390]
America	ENSSSCG00000061420	ENSSSCG00000061420
America	ENSSSCG00000063066	ENSSSCG00000063066	TMOD1	ENSG00000136842	tropomodulin 1 [Source:HGNC Symbol;Acc:HGNC:11871]
America	ENSSSCG00000049191	ENSSSCG00000049191
America	ENSSSCG00000005498	ENSSSCG00000005498	PAPPA	ENSG00000182752	pappalysin 1 [Source:HGNC Symbol;Acc:HGNC:8602]
America	ENSSSCG00000005524	ENSSSCG00000005524	DAB2IP	ENSG00000136848	DAB2 interacting protein [Source:HGNC Symbol;Acc:HGNC:17294]
America	ENSSSCG00000061539	ENSSSCG00000061539
America	ENSSSCG00000005582	ENSSSCG00000005582	STRBP	ENSG00000165209	spermatid perinuclear RNA binding protein [Source:HGNC Symbol;Acc:HGNC:16462]
America	ENSSSCG00000005602	ENSSSCG00000005602	GAPVD1	ENSG00000165219	GTPase activating protein and VPS9 domains 1 [Source:HGNC Symbol;Acc:HGNC:23375]
America	ENSSSCG00000012857	ENSSSCG00000012857	CARS1	ENSG00000110619	cysteinyl-tRNA synthetase 1 [Source:HGNC Symbol;Acc:HGNC:1493]
America	ENSSSCG00000062960	ENSSSCG00000062960	SHANK2	ENSG00000162105	SH3 and multiple ankyrin repeat domains 2 [Source:HGNC Symbol;Acc:HGNC:14295]
America	ENSSSCG00000062785	ENSSSCG00000062785
America	ENSSSCG00000062244	ENSSSCG00000062244	GLYAT	ENSG00000149124	glycine-N-acyltransferase [Source:HGNC Symbol;Acc:HGNC:13734]
America	ENSSSCG00000059948	ENSSSCG00000059948	PRG3	ENSG00000156575	proteoglycan 3, pro eosinophil major basic protein 2 [Source:HGNC Symbol;Acc:HGNC:9363]
America	ENSSSCG00000013236	ENSSSCG00000013236	MYBPC3	ENSG00000134571	myosin binding protein C3 [Source:HGNC Symbol;Acc:HGNC:7551]
America	ENSSSCG00000013295	ENSSSCG00000013295	TRIM44	ENSG00000166326	tripartite motif containing 44 [Source:HGNC Symbol;Acc:HGNC:19016]
America	ENSSSCG00000013311	ENSSSCG00000013311	KIAA1549L	ENSG00000110427	KIAA1549 like [Source:HGNC Symbol;Acc:HGNC:24836]
America	ENSSSCG00000013367	ENSSSCG00000013367	GTF2H1	ENSG00000110768	general transcription factor IIH subunit 1 [Source:HGNC Symbol;Acc:HGNC:4655]
America	ENSSSCG00000025406	ENSSSCG00000025406	PIK3C2A	ENSG00000011405	phosphatidylinositol-4-phosphate 3-kinase catalytic subunit type 2 alpha [Source:HGNC Symbol;Acc:HGNC:8971]
America	ENSSSCG00000031143	ENSSSCG00000031143
America	ENSSSCG00000013409	ENSSSCG00000013409	SBF2	ENSG00000133812	SET binding factor 2 [Source:HGNC Symbol;Acc:HGNC:2135]
America	ENSSSCG00000062976	ENSSSCG00000062976	OR14A16	ENSG00000196772	olfactory receptor family 14 subfamily A member 16 [Source:HGNC Symbol;Acc:HGNC:15022]
America	ENSSSCG00000013915	ENSSSCG00000013915	CRTC1	ENSG00000105662	CREB regulated transcription coactivator 1 [Source:HGNC Symbol;Acc:HGNC:16062]
America	ENSSSCG00000053735	ENSSSCG00000053735	COLGALT1	ENSG00000130309	collagen beta(1-O)galactosyltransferase 1 [Source:HGNC Symbol;Acc:HGNC:26182]
America	ENSSSCG00000063172	ENSSSCG00000063172
America	ENSSSCG00000036342	ENSSSCG00000036342	ADGRE2	ENSG00000127507	adhesion G protein-coupled receptor E2 [Source:HGNC Symbol;Acc:HGNC:3337]
America	ENSSSCG00000061384	ENSSSCG00000061384
America	ENSSSCG00000057656	ENSSSCG00000057656	OR7D4	ENSG00000174667	olfactory receptor family 7 subfamily D member 4 [Source:HGNC Symbol;Acc:HGNC:8380]
America	ENSSSCG00000014088	ENSSSCG00000014088	IQGAP2	ENSG00000145703	IQ motif containing GTPase activating protein 2 [Source:HGNC Symbol;Acc:HGNC:6111]
America	ENSSSCG00000027074	ENSSSCG00000027074	FER	ENSG00000151422	FER tyrosine kinase [Source:HGNC Symbol;Acc:HGNC:3655]
America	ENSSSCG00000022845	ENSSSCG00000022845	PJA2	ENSG00000198961	praja ring finger ubiquitin ligase 2 [Source:HGNC Symbol;Acc:HGNC:17481]
America	ENSSSCG00000059912	ENSSSCG00000059912
America	ENSSSCG00000058349	ENSSSCG00000058349
America	ENSSSCG00000014339	ENSSSCG00000014339	CTNNA1	ENSG00000044115	catenin alpha 1 [Source:HGNC Symbol;Acc:HGNC:2509]
America	ENSSSCG00000036961	ENSSSCG00000036961	PCDHB7	ENSG00000113212	protocadherin beta 7 [Source:HGNC Symbol;Acc:HGNC:8692]
America	ENSSSCG00000052647	ENSSSCG00000052647
America	ENSSSCG00000007589	ENSSSCG00000007589	RSPH10B	ENSG00000155026	radial spoke head 10 homolog B [Source:HGNC Symbol;Acc:HGNC:27362]
America	ENSSSCG00000007589	ENSSSCG00000007589	RSPH10B2	ENSG00000169402	radial spoke head 10 homolog B2 [Source:HGNC Symbol;Acc:HGNC:34385]
America	ENSSSCG00000031809	ENSSSCG00000031809	ZKSCAN5	ENSG00000196652	zinc finger with KRAB and SCAN domains 5 [Source:HGNC Symbol;Acc:HGNC:12867]
America	ENSSSCG00000040479	ENSSSCG00000040479	NDE1	ENSG00000072864	nudE neurodevelopment protein 1 [Source:HGNC Symbol;Acc:HGNC:17619]
America	ENSSSCG00000007727	ENSSSCG00000007727	AUTS2	ENSG00000158321	activator of transcription and developmental regulator AUTS2 [Source:HGNC Symbol;Acc:HGNC:14262]
America	ENSSSCG00000007814	ENSSSCG00000007814	KATNIP	ENSG00000047578	katanin interacting protein [Source:HGNC Symbol;Acc:HGNC:29068]
America	ENSSSCG00000007840	ENSSSCG00000007840	POLR3E	ENSG00000058600	RNA polymerase III subunit E [Source:HGNC Symbol;Acc:HGNC:30347]
America	ENSSSCG00000035000	ENSSSCG00000035000
America	ENSSSCG00000053308	ENSSSCG00000053308
America	ENSSSCG00000062489	ENSSSCG00000062489	IGKV2D-30	ENSG00000239571	immunoglobulin kappa variable 2D-30 [Source:HGNC Symbol;Acc:HGNC:5801]
America	ENSSSCG00000062489	ENSSSCG00000062489	IGKV2-30	ENSG00000243238	immunoglobulin kappa variable 2-30 [Source:HGNC Symbol;Acc:HGNC:5785]
America	ENSSSCG00000035958	ENSSSCG00000035958	EVA1A	ENSG00000115363	eva-1 homolog A, regulator of programmed cell death [Source:HGNC Symbol;Acc:HGNC:25816]
America	ENSSSCG00000008336	ENSSSCG00000008336	ANXA4	ENSG00000196975	annexin A4 [Source:HGNC Symbol;Acc:HGNC:542]
America	ENSSSCG00000008392	ENSSSCG00000008392	BCL11A	ENSG00000119866	BCL11 transcription factor A [Source:HGNC Symbol;Acc:HGNC:13221]
America	ENSSSCG00000008437	ENSSSCG00000008437	SOCS5	ENSG00000171150	suppressor of cytokine signaling 5 [Source:HGNC Symbol;Acc:HGNC:16852]
America	ENSSSCG00000061240	ENSSSCG00000061240
America	ENSSSCG00000008451	ENSSSCG00000008451	PPM1B	ENSG00000138032	protein phosphatase, Mg2+/Mn2+ dependent 1B [Source:HGNC Symbol;Acc:HGNC:9276]
America	ENSSSCG00000050679	ENSSSCG00000050679
America	ENSSSCG00000008513	ENSSSCG00000008513	BIRC6	ENSG00000115760	baculoviral IAP repeat containing 6 [Source:HGNC Symbol;Acc:HGNC:13516]
America	ENSSSCG00000026465	ENSSSCG00000026465	BABAM2	ENSG00000158019	BRISC and BRCA1 A complex member 2 [Source:HGNC Symbol;Acc:HGNC:1106]
America	ENSSSCG00000056353	ENSSSCG00000056353
America	ENSSSCG00000008550	ENSSSCG00000008550	SLC5A6	ENSG00000138074	solute carrier family 5 member 6 [Source:HGNC Symbol;Acc:HGNC:11041]
America	ENSSSCG00000008568	ENSSSCG00000008568	DRC1	ENSG00000157856	dynein regulatory complex subunit 1 [Source:HGNC Symbol;Acc:HGNC:24245]
America	ENSSSCG00000008591	ENSSSCG00000008591	ATAD2B	ENSG00000119778	ATPase family AAA domain containing 2B [Source:HGNC Symbol;Acc:HGNC:29230]
America	ENSSSCG00000005880	ENSSSCG00000005880	C8orf33	ENSG00000182307	chromosome 8 open reading frame 33 [Source:HGNC Symbol;Acc:HGNC:26104]
America	ENSSSCG00000062477	ENSSSCG00000062477
America	ENSSSCG00000006037	ENSSSCG00000006037	OXR1	ENSG00000164830	oxidation resistance 1 [Source:HGNC Symbol;Acc:HGNC:15822]
America	ENSSSCG00000031957	ENSSSCG00000031957	RIMS2	ENSG00000176406	regulating synaptic membrane exocytosis 2 [Source:HGNC Symbol;Acc:HGNC:17283]
America	ENSSSCG00000059817	ENSSSCG00000059817
America	ENSSSCG00000062186	ENSSSCG00000062186	VAV3	ENSG00000134215	vav guanine nucleotide exchange factor 3 [Source:HGNC Symbol;Acc:HGNC:12659]
America	ENSSSCG00000006878	ENSSSCG00000006878	DPYD	ENSG00000188641	dihydropyrimidine dehydrogenase [Source:HGNC Symbol;Acc:HGNC:3012]
America	ENSSSCG00000061167	ENSSSCG00000061167
America	ENSSSCG00000006888	ENSSSCG00000006888	SLC44A3	ENSG00000143036	solute carrier family 44 member 3 [Source:HGNC Symbol;Acc:HGNC:28689]
America	ENSSSCG00000042741	ENSSSCG00000042741
America	ENSSSCG00000006901	ENSSSCG00000006901	EVI5	ENSG00000067208	ecotropic viral integration site 5 [Source:HGNC Symbol;Acc:HGNC:3501]
America	ENSSSCG00000006927	ENSSSCG00000006927	PKN2	ENSG00000065243	protein kinase N2 [Source:HGNC Symbol;Acc:HGNC:9406]
America	ENSSSCG00000034843	ENSSSCG00000034843	RABL2B	ENSG00000079974	RAB, member of RAS oncogene family like 2B [Source:HGNC Symbol;Acc:HGNC:9800]
America	ENSSSCG00000034843	ENSSSCG00000034843	RABL2A	ENSG00000144134	RAB, member of RAS oncogene family like 2A [Source:HGNC Symbol;Acc:HGNC:9799]
America	ENSSSCG00000000982	ENSSSCG00000000982	TTLL8	ENSG00000138892	tubulin tyrosine ligase like 8 [Source:HGNC Symbol;Acc:HGNC:34000]
America	ENSSSCG00000044454	ENSSSCG00000044454
America	ENSSSCG00000034405	ENSSSCG00000034405	MEI1	ENSG00000167077	meiotic double-stranded break formation protein 1 [Source:HGNC Symbol;Acc:HGNC:28613]
America	ENSSSCG00000000068	ENSSSCG00000000068	EP300	ENSG00000100393	E1A binding protein p300 [Source:HGNC Symbol;Acc:HGNC:3373]
America	ENSSSCG00000057209	ENSSSCG00000057209	POLR3B	ENSG00000013503	RNA polymerase III subunit B [Source:HGNC Symbol;Acc:HGNC:30348]
America	ENSSSCG00000034783	ENSSSCG00000034783	TMPRSS12	ENSG00000186452	transmembrane serine protease 12 [Source:HGNC Symbol;Acc:HGNC:28779]
America	ENSSSCG00000000299	ENSSSCG00000000299	TESPA1	ENSG00000135426	thymocyte expressed, positive selection associated 1 [Source:HGNC Symbol;Acc:HGNC:29109]
America	ENSSSCG00000056758	ENSSSCG00000056758
America	ENSSSCG00000046465	ENSSSCG00000046465
America	ENSSSCG00000060654	ENSSSCG00000060654
America	ENSSSCG00000054098	ENSSSCG00000054098
America	ENSSSCG00000060653	ENSSSCG00000060653
America	ENSSSCG00000063025	ENSSSCG00000063025
America	ENSSSCG00000023630	ENSSSCG00000023630	CPM	ENSG00000135678	carboxypeptidase M [Source:HGNC Symbol;Acc:HGNC:2311]
America	ENSSSCG00000034914	ENSSSCG00000034914
America	ENSSSCG00000035218	ENSSSCG00000035218	ADA2	ENSG00000093072	adenosine deaminase 2 [Source:HGNC Symbol;Acc:HGNC:1839]
America	ENSSSCG00000000778	ENSSSCG00000000778	CPNE8	ENSG00000139117	copine 8 [Source:HGNC Symbol;Acc:HGNC:23498]
America	ENSSSCG00000060580	ENSSSCG00000060580
America	ENSSSCG00000000854	ENSSSCG00000000854	STAB2	ENSG00000136011	stabilin 2 [Source:HGNC Symbol;Acc:HGNC:18629]
America	ENSSSCG00000038487	ENSSSCG00000038487	TMPO	ENSG00000120802	thymopoietin [Source:HGNC Symbol;Acc:HGNC:11875]
America	ENSSSCG00000000896	ENSSSCG00000000896	NTN4	ENSG00000074527	netrin 4 [Source:HGNC Symbol;Acc:HGNC:13658]
America	ENSSSCG00000000906	ENSSSCG00000000906	TMCC3	ENSG00000057704	transmembrane and coiled-coil domain family 3 [Source:HGNC Symbol;Acc:HGNC:29199]
America	ENSSSCG00000044340	ENSSSCG00000044340	EEA1	ENSG00000102189	early endosome antigen 1 [Source:HGNC Symbol;Acc:HGNC:3185]
America	ENSSSCG00000062390	ENSSSCG00000062390
America	ENSSSCG00000000940	ENSSSCG00000000940	PPFIA2	ENSG00000139220	PTPRF interacting protein alpha 2 [Source:HGNC Symbol;Acc:HGNC:9246]
America	ENSSSCG00000000939	ENSSSCG00000000939	ACSS3	ENSG00000111058	acyl-CoA synthetase short chain family member 3 [Source:HGNC Symbol;Acc:HGNC:24723]
America	ENSSSCG00000040348	ENSSSCG00000040348	LIN7A	ENSG00000111052	lin-7 homolog A, crumbs cell polarity complex component [Source:HGNC Symbol;Acc:HGNC:17787]
America	ENSSSCG00000063404	ENSSSCG00000063404
America	ENSSSCG00000036560	ENSSSCG00000036560	PAWR	ENSG00000177425	pro-apoptotic WT1 regulator [Source:HGNC Symbol;Acc:HGNC:8614]
America	ENSSSCG00000029249	ENSSSCG00000029249	NAV3	ENSG00000067798	neuron navigator 3 [Source:HGNC Symbol;Acc:HGNC:15998]
America	ENSSSCG00000051585	ENSSSCG00000051585	TANGO6	ENSG00000103047	transport and golgi organization 6 homolog [Source:HGNC Symbol;Acc:HGNC:25749]
America	ENSSSCG00000034192	ENSSSCG00000034192
America	ENSSSCG00000054571	ENSSSCG00000054571	CYP2B6	ENSG00000197408	cytochrome P450 family 2 subfamily B member 6 [Source:HGNC Symbol;Acc:HGNC:2615]
America	ENSSSCG00000042026	ENSSSCG00000042026
America	ENSSSCG00000062751	ENSSSCG00000062751	LILRB5	ENSG00000105609	leukocyte immunoglobulin like receptor B5 [Source:HGNC Symbol;Acc:HGNC:6609]
America	ENSSSCG00000062751	ENSSSCG00000062751	LILRB4	ENSG00000186818	leukocyte immunoglobulin like receptor B4 [Source:HGNC Symbol;Acc:HGNC:6608]
America	ENSSSCG00000062751	ENSSSCG00000062751	LILRA5	ENSG00000187116	leukocyte immunoglobulin like receptor A5 [Source:HGNC Symbol;Acc:HGNC:16309]
America	ENSSSCG00000062751	ENSSSCG00000062751	LILRB3	ENSG00000204577	leukocyte immunoglobulin like receptor B3 [Source:HGNC Symbol;Acc:HGNC:6607]
America	ENSSSCG00000062751	ENSSSCG00000062751	LILRA4	ENSG00000239961	leukocyte immunoglobulin like receptor A4 [Source:HGNC Symbol;Acc:HGNC:15503]
America	ENSSSCG00000062751	ENSSSCG00000062751	LILRA6	ENSG00000244482	leukocyte immunoglobulin like receptor A6 [Source:HGNC Symbol;Acc:HGNC:15495]
America	ENSSSCG00000033497	ENSSSCG00000033497	RERE	ENSG00000142599	arginine-glutamic acid dipeptide repeats [Source:HGNC Symbol;Acc:HGNC:9965]
America	ENSSSCG00000003413	ENSSSCG00000003413	MTOR	ENSG00000198793	mechanistic target of rapamycin kinase [Source:HGNC Symbol;Acc:HGNC:3942]
America	ENSSSCG00000026276	ENSSSCG00000026276	ZBTB40	ENSG00000184677	zinc finger and BTB domain containing 40 [Source:HGNC Symbol;Acc:HGNC:29045]
America	ENSSSCG00000003630	ENSSSCG00000003630	AGO3	ENSG00000126070	argonaute RISC catalytic component 3 [Source:HGNC Symbol;Acc:HGNC:18421]
America	ENSSSCG00000028047	ENSSSCG00000028047	DTNA	ENSG00000134769	dystrobrevin alpha [Source:HGNC Symbol;Acc:HGNC:3057]
America	ENSSSCG00000035582	ENSSSCG00000035582	GIPC2	ENSG00000137960	GIPC PDZ domain containing family member 2 [Source:HGNC Symbol;Acc:HGNC:18177]
America	ENSSSCG00000003788	ENSSSCG00000003788	PTGER3	ENSG00000050628	prostaglandin E receptor 3 [Source:HGNC Symbol;Acc:HGNC:9595]
America	ENSSSCG00000051600	ENSSSCG00000051600
America	ENSSSCG00000003833	ENSSSCG00000003833	DAB1	ENSG00000173406	DAB adaptor protein 1 [Source:HGNC Symbol;Acc:HGNC:2661]
America	ENSSSCG00000062450	ENSSSCG00000062450
America	ENSSSCG00000003851	ENSSSCG00000003851	CPT2	ENSG00000157184	carnitine palmitoyltransferase 2 [Source:HGNC Symbol;Acc:HGNC:2330]
America	ENSSSCG00000027114	ENSSSCG00000027114	PODN	ENSG00000174348	podocan [Source:HGNC Symbol;Acc:HGNC:23174]
America	ENSSSCG00000003913	ENSSSCG00000003913	MAST2	ENSG00000086015	microtubule associated serine/threonine kinase 2 [Source:HGNC Symbol;Acc:HGNC:19035]
America	ENSSSCG00000020858	ENSSSCG00000020858	KIF13A	ENSG00000137177	kinesin family member 13A [Source:HGNC Symbol;Acc:HGNC:14566]
America	ENSSSCG00000001074	ENSSSCG00000001074	KDM1B	ENSG00000165097	lysine demethylase 1B [Source:HGNC Symbol;Acc:HGNC:21577]
America	ENSSSCG00000001076	ENSSSCG00000001076	RNF144B	ENSG00000137393	ring finger protein 144B [Source:HGNC Symbol;Acc:HGNC:21578]
America	ENSSSCG00000001080	ENSSSCG00000001080	CDKAL1	ENSG00000145996	CDK5 regulatory subunit associated protein 1 like 1 [Source:HGNC Symbol;Acc:HGNC:21050]
America	ENSSSCG00000028462	ENSSSCG00000028462	RNU6-477P	ENSG00000206614	RNA, U6 small nuclear 477, pseudogene [Source:HGNC Symbol;Acc:HGNC:47440]
America	ENSSSCG00000062469	ENSSSCG00000062469
America	ENSSSCG00000038892	ENSSSCG00000038892
America	ENSSSCG00000001478	ENSSSCG00000001478	BMP5	ENSG00000112175	bone morphogenetic protein 5 [Source:HGNC Symbol;Acc:HGNC:1072]
America	ENSSSCG00000053152	ENSSSCG00000053152
America	ENSSSCG00000001789	ENSSSCG00000001789	TMC3	ENSG00000188869	transmembrane channel like 3 [Source:HGNC Symbol;Acc:HGNC:22995]
America	ENSSSCG00000001977	ENSSSCG00000001977	STXBP6	ENSG00000168952	syntaxin binding protein 6 [Source:HGNC Symbol;Acc:HGNC:19666]
America	ENSSSCG00000063277	ENSSSCG00000063277	TRDV1	ENSG00000211804	T cell receptor delta variable 1 [Source:HGNC Symbol;Acc:HGNC:12262]
America	ENSSSCG00000061070	ENSSSCG00000061070
America	ENSSSCG00000037490	ENSSSCG00000037490
America	ENSSSCG00000062894	ENSSSCG00000062894
America	ENSSSCG00000002245	ENSSSCG00000002245	KATNBL1	ENSG00000134152	katanin regulatory subunit B1 like 1 [Source:HGNC Symbol;Acc:HGNC:26199]
America	ENSSSCG00000061306	ENSSSCG00000061306
America	ENSSSCG00000002287	ENSSSCG00000002287	PALS1	ENSG00000072415	protein associated with LIN7 1, MAGUK p55 family member [Source:HGNC Symbol;Acc:HGNC:18669]
America	ENSSSCG00000002330	ENSSSCG00000002330	PCNX1	ENSG00000100731	pecanex 1 [Source:HGNC Symbol;Acc:HGNC:19740]
America	ENSSSCG00000002386	ENSSSCG00000002386	IFT43	ENSG00000119650	intraflagellar transport 43 [Source:HGNC Symbol;Acc:HGNC:29669]
America	ENSSSCG00000002427	ENSSSCG00000002427
America	ENSSSCG00000002474	ENSSSCG00000002474	PPP4R4	ENSG00000119698	protein phosphatase 4 regulatory subunit 4 [Source:HGNC Symbol;Acc:HGNC:23788]
America	ENSSSCG00000002504	ENSSSCG00000002504	AK7	ENSG00000140057	adenylate kinase 7 [Source:HGNC Symbol;Acc:HGNC:20091]
America	ENSSSCG00000039991	ENSSSCG00000039991	PIGG	ENSG00000174227	phosphatidylinositol glycan anchor biosynthesis class G [Source:HGNC Symbol;Acc:HGNC:25985]
America	ENSSSCG00000037035	ENSSSCG00000037035	UVSSA	ENSG00000163945	UV stimulated scaffold protein A [Source:HGNC Symbol;Acc:HGNC:29304]
America	ENSSSCG00000008710	ENSSSCG00000008710	JAKMIP1	ENSG00000152969	janus kinase and microtubule interacting protein 1 [Source:HGNC Symbol;Acc:HGNC:26460]
America	ENSSSCG00000038410	ENSSSCG00000038410	CPEB2	ENSG00000137449	cytoplasmic polyadenylation element binding protein 2 [Source:HGNC Symbol;Acc:HGNC:21745]
America	ENSSSCG00000008762	ENSSSCG00000008762	STIM2	ENSG00000109689	stromal interaction molecule 2 [Source:HGNC Symbol;Acc:HGNC:19205]
America	ENSSSCG00000028983	ENSSSCG00000028983	TBC1D1	ENSG00000065882	TBC1 domain family member 1 [Source:HGNC Symbol;Acc:HGNC:11578]
America	ENSSSCG00000008787	ENSSSCG00000008787	KLHL5	ENSG00000109790	kelch like family member 5 [Source:HGNC Symbol;Acc:HGNC:6356]
America	ENSSSCG00000033602	ENSSSCG00000033602	UBE2K	ENSG00000078140	ubiquitin conjugating enzyme E2 K [Source:HGNC Symbol;Acc:HGNC:4914]
America	ENSSSCG00000047744	ENSSSCG00000047744
America	ENSSSCG00000047476	ENSSSCG00000047476
America	ENSSSCG00000029200	ENSSSCG00000029200	TRIM2	ENSG00000109654	tripartite motif containing 2 [Source:HGNC Symbol;Acc:HGNC:15974]
America	ENSSSCG00000009021	ENSSSCG00000009021	LRBA	ENSG00000198589	LPS responsive beige-like anchor protein [Source:HGNC Symbol;Acc:HGNC:1742]
America	ENSSSCG00000009052	ENSSSCG00000009052	ZNF330	ENSG00000109445	zinc finger protein 330 [Source:HGNC Symbol;Acc:HGNC:15462]
America	ENSSSCG00000032741	ENSSSCG00000032741	TBC1D9	ENSG00000109436	TBC1 domain family member 9 [Source:HGNC Symbol;Acc:HGNC:21710]
America	ENSSSCG00000038550	ENSSSCG00000038550	SCOC	ENSG00000153130	short coiled-coil protein [Source:HGNC Symbol;Acc:HGNC:20335]
America	ENSSSCG00000029943	ENSSSCG00000029943	SCLT1	ENSG00000151466	sodium channel and clathrin linker 1 [Source:HGNC Symbol;Acc:HGNC:26406]
America	ENSSSCG00000009084	ENSSSCG00000009084	AFG2A	ENSG00000145375	AFG2 AAA ATPase homolog A [Source:HGNC Symbol;Acc:HGNC:18119]
America	ENSSSCG00000036213	ENSSSCG00000036213	FGF2	ENSG00000138685	fibroblast growth factor 2 [Source:HGNC Symbol;Acc:HGNC:3676]
America	ENSSSCG00000023174	ENSSSCG00000023174	USP53	ENSG00000145390	ubiquitin specific peptidase 53 [Source:HGNC Symbol;Acc:HGNC:29255]
America	ENSSSCG00000054401	ENSSSCG00000054401
America	ENSSSCG00000009125	ENSSSCG00000009125	ANK2	ENSG00000145362	ankyrin 2 [Source:HGNC Symbol;Acc:HGNC:493]
America	ENSSSCG00000031348	ENSSSCG00000031348	ALPK1	ENSG00000073331	alpha kinase 1 [Source:HGNC Symbol;Acc:HGNC:20917]
America	ENSSSCG00000023548	ENSSSCG00000023548	GSTCD	ENSG00000138780	glutathione S-transferase C-terminal domain containing [Source:HGNC Symbol;Acc:HGNC:25806]
America	ENSSSCG00000047952	ENSSSCG00000047952
America	ENSSSCG00000028101	ENSSSCG00000028101	SLC9B2	ENSG00000164038	solute carrier family 9 member B2 [Source:HGNC Symbol;Acc:HGNC:25143]
America	ENSSSCG00000009162	ENSSSCG00000009162	SLC9B1	ENSG00000164037	solute carrier family 9 member B1 [Source:HGNC Symbol;Acc:HGNC:24244]
America	ENSSSCG00000009197	ENSSSCG00000009197	GRID2	ENSG00000152208	glutamate ionotropic receptor delta type subunit 2 [Source:HGNC Symbol;Acc:HGNC:4576]
America	ENSSSCG00000063516	ENSSSCG00000063516	OR5P2	ENSG00000183303	olfactory receptor family 5 subfamily P member 2 [Source:HGNC Symbol;Acc:HGNC:14783]
America	ENSSSCG00000062671	ENSSSCG00000062671	OR52N2	ENSG00000180988	olfactory receptor family 52 subfamily N member 2 [Source:HGNC Symbol;Acc:HGNC:15228]
America	ENSSSCG00000014820	ENSSSCG00000014820	FCHSD2	ENSG00000137478	FCH and double SH3 domains 2 [Source:HGNC Symbol;Acc:HGNC:29114]
America	ENSSSCG00000040207	ENSSSCG00000040207	P2RY2	ENSG00000175591	purinergic receptor P2Y2 [Source:HGNC Symbol;Acc:HGNC:8541]
America	ENSSSCG00000039996	ENSSSCG00000039996	FAM168A	ENSG00000054965	family with sequence similarity 168 member A [Source:HGNC Symbol;Acc:HGNC:28999]
America	ENSSSCG00000014835	ENSSSCG00000014835	C2CD3	ENSG00000168014	C2 domain containing 3 centriole elongation regulator [Source:HGNC Symbol;Acc:HGNC:24564]
America	ENSSSCG00000028979	ENSSSCG00000028979	UVRAG	ENSG00000198382	UV radiation resistance associated [Source:HGNC Symbol;Acc:HGNC:12640]
America	ENSSSCG00000062483	ENSSSCG00000062483	GVQW3	ENSG00000179240	GVQW motif containing 3 [Source:HGNC Symbol;Acc:HGNC:51239]
America	ENSSSCG00000032723	ENSSSCG00000032723	ACER3	ENSG00000078124	alkaline ceramidase 3 [Source:HGNC Symbol;Acc:HGNC:16066]
America	ENSSSCG00000031979	ENSSSCG00000031979	KCTD14	ENSG00000151364	potassium channel tetramerization domain containing 14 [Source:HGNC Symbol;Acc:HGNC:23295]
America	ENSSSCG00000024933	ENSSSCG00000024933	SLC36A4	ENSG00000180773	solute carrier family 36 member 4 [Source:HGNC Symbol;Acc:HGNC:19660]
America	ENSSSCG00000031170	ENSSSCG00000031170	TMEM123	ENSG00000152558	transmembrane protein 123 [Source:HGNC Symbol;Acc:HGNC:30138]
America	ENSSSCG00000015013	ENSSSCG00000015013	RDX	ENSG00000137710	radixin [Source:HGNC Symbol;Acc:HGNC:9944]
America	ENSSSCG00000023324	ENSSSCG00000023324	KMT2A	ENSG00000118058	lysine methyltransferase 2A [Source:HGNC Symbol;Acc:HGNC:7132]
America	ENSSSCG00000015131	ENSSSCG00000015131	GRIK4	ENSG00000149403	glutamate ionotropic receptor kainate type subunit 4 [Source:HGNC Symbol;Acc:HGNC:4582]
America	ENSSSCG00000063106	ENSSSCG00000063106
America	ENSSSCG00000053812	ENSSSCG00000053812
America	ENSSSCG00000015368	ENSSSCG00000015368	HDAC9	ENSG00000048052	histone deacetylase 9 [Source:HGNC Symbol;Acc:HGNC:14065]
America	ENSSSCG00000035554	ENSSSCG00000035554	LHFPL3	ENSG00000187416	LHFPL tetraspan subfamily member 3 [Source:HGNC Symbol;Acc:HGNC:6589]
America	ENSSSCG00000015432	ENSSSCG00000015432	ATXN7L1	ENSG00000146776	ataxin 7 like 1 [Source:HGNC Symbol;Acc:HGNC:22210]
America	ENSSSCG00000015435	ENSSSCG00000015435	NAMPT	ENSG00000105835	nicotinamide phosphoribosyltransferase [Source:HGNC Symbol;Acc:HGNC:30092]
America	ENSSSCG00000015444	ENSSSCG00000015444	LAMB1	ENSG00000091136	laminin subunit beta 1 [Source:HGNC Symbol;Acc:HGNC:6486]
America	ENSSSCG00000024028	ENSSSCG00000024028	STARD3NL	ENSG00000010270	STARD3 N-terminal like [Source:HGNC Symbol;Acc:HGNC:19169]
America	ENSSSCG00000059282	ENSSSCG00000059282
America	ENSSSCG00000024674	ENSSSCG00000024674	ABL2	ENSG00000143322	ABL proto-oncogene 2, non-receptor tyrosine kinase [Source:HGNC Symbol;Acc:HGNC:77]
America	ENSSSCG00000015528	ENSSSCG00000015528	AXDND1	ENSG00000162779	axonemal dynein light chain domain containing 1 [Source:HGNC Symbol;Acc:HGNC:26564]
America	ENSSSCG00000033352	ENSSSCG00000033352	FAM163A	ENSG00000143340	family with sequence similarity 163 member A [Source:HGNC Symbol;Acc:HGNC:28274]
America	ENSSSCG00000015535	ENSSSCG00000015535	QSOX1	ENSG00000116260	quiescin sulfhydryl oxidase 1 [Source:HGNC Symbol;Acc:HGNC:9756]
America	ENSSSCG00000051167	ENSSSCG00000051167
America	ENSSSCG00000010826	ENSSSCG00000010826	MTARC2	ENSG00000117791	mitochondrial amidoxime reducing component 2 [Source:HGNC Symbol;Acc:HGNC:26064]
America	ENSSSCG00000027557	ENSSSCG00000027557	CDC14B	ENSG00000081377	cell division cycle 14B [Source:HGNC Symbol;Acc:HGNC:1719]
America	ENSSSCG00000027557	ENSSSCG00000027557	CDC14C	ENSG00000218305	cell division cycle 14C [Source:HGNC Symbol;Acc:HGNC:22427]
America	ENSSSCG00000010994	ENSSSCG00000010994	NFX1	ENSG00000086102	nuclear transcription factor, X-box binding 1 [Source:HGNC Symbol;Acc:HGNC:7803]
America	ENSSSCG00000024127	ENSSSCG00000024127	ABI1	ENSG00000136754	abl interactor 1 [Source:HGNC Symbol;Acc:HGNC:11320]
America	ENSSSCG00000011059	ENSSSCG00000011059
America	ENSSSCG00000038536	ENSSSCG00000038536	GPR158	ENSG00000151025	G protein-coupled receptor 158 [Source:HGNC Symbol;Acc:HGNC:23689]
America	ENSSSCG00000058253	ENSSSCG00000058253	C10orf67	ENSG00000179133	chromosome 10 open reading frame 67 [Source:HGNC Symbol;Acc:HGNC:28716]
America	ENSSSCG00000011085	ENSSSCG00000011085	MLLT10	ENSG00000078403	MLLT10 histone lysine methyltransferase DOT1L cofactor [Source:HGNC Symbol;Acc:HGNC:16063]
America	ENSSSCG00000011103	ENSSSCG00000011103	PARD3	ENSG00000148498	par-3 family cell polarity regulator [Source:HGNC Symbol;Acc:HGNC:16051]
America	ENSSSCG00000011117	ENSSSCG00000011117	UPF2	ENSG00000151461	UPF2 regulator of nonsense mediated mRNA decay [Source:HGNC Symbol;Acc:HGNC:17854]
America	ENSSSCG00000011121	ENSSSCG00000011121	CELF2	ENSG00000048740	CUGBP Elav-like family member 2 [Source:HGNC Symbol;Acc:HGNC:2550]
America	ENSSSCG00000057551	ENSSSCG00000057551
America	ENSSSCG00000035421	ENSSSCG00000035421	ATP8A2	ENSG00000132932	ATPase phospholipid transporting 8A2 [Source:HGNC Symbol;Acc:HGNC:13533]
America	ENSSSCG00000023771	ENSSSCG00000023771
America	ENSSSCG00000009316	ENSSSCG00000009316
America	ENSSSCG00000009338	ENSSSCG00000009338	FRY	ENSG00000073910	FRY microtubule binding protein [Source:HGNC Symbol;Acc:HGNC:20367]
America	ENSSSCG00000009347	ENSSSCG00000009347	KL	ENSG00000133116	klotho [Source:HGNC Symbol;Acc:HGNC:6344]
America	ENSSSCG00000021818	ENSSSCG00000021818	ENOX1	ENSG00000120658	ecto-NOX disulfide-thiol exchanger 1 [Source:HGNC Symbol;Acc:HGNC:25474]
America	ENSSSCG00000038251	ENSSSCG00000038251	DNAJC15	ENSG00000120675	DnaJ heat shock protein family (Hsp40) member C15 [Source:HGNC Symbol;Acc:HGNC:20325]
America	ENSSSCG00000009448	ENSSSCG00000009448	DIAPH3	ENSG00000139734	diaphanous related formin 3 [Source:HGNC Symbol;Acc:HGNC:15480]
America	ENSSSCG00000009456	ENSSSCG00000009456	KLHL1	ENSG00000150361	kelch like family member 1 [Source:HGNC Symbol;Acc:HGNC:6352]
America	ENSSSCG00000009474	ENSSSCG00000009474	SCEL	ENSG00000136155	sciellin [Source:HGNC Symbol;Acc:HGNC:10573]
America	ENSSSCG00000054753	ENSSSCG00000054753
America	ENSSSCG00000009489	ENSSSCG00000009489	GPC6	ENSG00000183098	glypican 6 [Source:HGNC Symbol;Acc:HGNC:4454]
America	ENSSSCG00000056932	ENSSSCG00000056932
America	ENSSSCG00000026082	ENSSSCG00000026082	DNAJC3	ENSG00000102580	DnaJ heat shock protein family (Hsp40) member C3 [Source:HGNC Symbol;Acc:HGNC:9439]
America	ENSSSCG00000009545	ENSSSCG00000009545	COL4A2	ENSG00000134871	collagen type IV alpha 2 chain [Source:HGNC Symbol;Acc:HGNC:2203]
America	ENSSSCG00000055585	ENSSSCG00000055585
America	ENSSSCG00000052544	ENSSSCG00000052544
America	ENSSSCG00000037754	ENSSSCG00000037754	SLC39A11	ENSG00000133195	solute carrier family 39 member 11 [Source:HGNC Symbol;Acc:HGNC:14463]
America	ENSSSCG00000017273	ENSSSCG00000017273	PSMD12	ENSG00000197170	proteasome 26S subunit, non-ATPase 12 [Source:HGNC Symbol;Acc:HGNC:9557]
America	ENSSSCG00000036057	ENSSSCG00000036057	POLG2	ENSG00000256525	DNA polymerase gamma 2, accessory subunit [Source:HGNC Symbol;Acc:HGNC:9180]
America	ENSSSCG00000017304	ENSSSCG00000017304	EFCAB3	ENSG00000172421	EF-hand calcium binding domain 3 [Source:HGNC Symbol;Acc:HGNC:26379]
America	ENSSSCG00000017311	ENSSSCG00000017311	MAPT	ENSG00000186868	microtubule associated protein tau [Source:HGNC Symbol;Acc:HGNC:6893]
America	ENSSSCG00000017316	ENSSSCG00000017316	NSF	ENSG00000073969	N-ethylmaleimide sensitive factor, vesicle fusing ATPase [Source:HGNC Symbol;Acc:HGNC:8016]
America	ENSSSCG00000022101	ENSSSCG00000022101	BRCA1	ENSG00000012048	BRCA1 DNA repair associated [Source:HGNC Symbol;Acc:HGNC:1100]
America	ENSSSCG00000017433	ENSSSCG00000017433
America	ENSSSCG00000024067	ENSSSCG00000024067	KRT23	ENSG00000108244	keratin 23 [Source:HGNC Symbol;Acc:HGNC:6438]
America	ENSSSCG00000033228	ENSSSCG00000033228	SPAG9	ENSG00000008294	sperm associated antigen 9 [Source:HGNC Symbol;Acc:HGNC:14524]
America	ENSSSCG00000017609	ENSSSCG00000017609	ANKFN1	ENSG00000153930	ankyrin repeat and fibronectin type III domain containing 1 [Source:HGNC Symbol;Acc:HGNC:26766]
America	ENSSSCG00000017676	ENSSSCG00000017676	BCAS3	ENSG00000141376	BCAS3 microtubule associated cell migration factor [Source:HGNC Symbol;Acc:HGNC:14347]
America	ENSSSCG00000039473	ENSSSCG00000039473	USP6	ENSG00000129204	ubiquitin specific peptidase 6 [Source:HGNC Symbol;Acc:HGNC:12629]
America	ENSSSCG00000039473	ENSSSCG00000039473	USP32	ENSG00000170832	ubiquitin specific peptidase 32 [Source:HGNC Symbol;Acc:HGNC:19143]
America	ENSSSCG00000038478	ENSSSCG00000038478	HEATR6	ENSG00000068097	HEAT repeat containing 6 [Source:HGNC Symbol;Acc:HGNC:24076]
America	ENSSSCG00000017799	ENSSSCG00000017799	CPD	ENSG00000108582	carboxypeptidase D [Source:HGNC Symbol;Acc:HGNC:2301]
America	ENSSSCG00000017804	ENSSSCG00000017804	ABR	ENSG00000159842	ABR activator of RhoGEF and GTPase [Source:HGNC Symbol;Acc:HGNC:81]
America	ENSSSCG00000063153	ENSSSCG00000063153	OR1A1	ENSG00000172146	olfactory receptor family 1 subfamily A member 1 [Source:HGNC Symbol;Acc:HGNC:8179]
America	ENSSSCG00000063153	ENSSSCG00000063153	OR1A2	ENSG00000172150	olfactory receptor family 1 subfamily A member 2 [Source:HGNC Symbol;Acc:HGNC:8180]
America	ENSSSCG00000017869	ENSSSCG00000017869	ITGAE	ENSG00000083457	integrin subunit alpha E [Source:HGNC Symbol;Acc:HGNC:6147]
America	ENSSSCG00000032049	ENSSSCG00000032049	ZZEF1	ENSG00000074755	zinc finger ZZ-type and EF-hand domain containing 1 [Source:HGNC Symbol;Acc:HGNC:29027]
America	ENSSSCG00000029811	ENSSSCG00000029811	PLCL2	ENSG00000154822	phospholipase C like 2 [Source:HGNC Symbol;Acc:HGNC:9064]
America	ENSSSCG00000036381	ENSSSCG00000036381	RBMS3	ENSG00000144642	RNA binding motif single stranded interacting protein 3 [Source:HGNC Symbol;Acc:HGNC:13427]
America	ENSSSCG00000011236	ENSSSCG00000011236	CLASP2	ENSG00000163539	cytoplasmic linker associated protein 2 [Source:HGNC Symbol;Acc:HGNC:17078]
America	ENSSSCG00000025408	ENSSSCG00000025408	ULK4	ENSG00000168038	unc-51 like kinase 4 [Source:HGNC Symbol;Acc:HGNC:15784]
America	ENSSSCG00000011313	ENSSSCG00000011313	LIMD1	ENSG00000144791	LIM domain containing 1 [Source:HGNC Symbol;Acc:HGNC:6612]
America	ENSSSCG00000048408	ENSSSCG00000048408
America	ENSSSCG00000020990	ENSSSCG00000020990	DNAH12	ENSG00000174844	dynein axonemal heavy chain 12 [Source:HGNC Symbol;Acc:HGNC:2943]
America	ENSSSCG00000011511	ENSSSCG00000011511	FRMD4B	ENSG00000114541	FERM domain containing 4B [Source:HGNC Symbol;Acc:HGNC:24886]
America	ENSSSCG00000011521	ENSSSCG00000011521	PDZRN3	ENSG00000121440	PDZ domain containing ring finger 3 [Source:HGNC Symbol;Acc:HGNC:17704]
America	ENSSSCG00000041465	ENSSSCG00000041465
America	ENSSSCG00000011567	ENSSSCG00000011567	VHL	ENSG00000134086	von Hippel-Lindau tumor suppressor [Source:HGNC Symbol;Acc:HGNC:12687]
America	ENSSSCG00000011567	ENSSSCG00000011567	VHLL	ENSG00000189030	VHL like [Source:HGNC Symbol;Acc:HGNC:30666]
America	ENSSSCG00000030581	ENSSSCG00000030581	VGLL4	ENSG00000144560	vestigial like family member 4 [Source:HGNC Symbol;Acc:HGNC:28966]
America	ENSSSCG00000040594	ENSSSCG00000040594
America	ENSSSCG00000011653	ENSSSCG00000011653	PCCB	ENSG00000114054	propionyl-CoA carboxylase subunit beta [Source:HGNC Symbol;Acc:HGNC:8654]
America	ENSSSCG00000021203	ENSSSCG00000021203	PIK3CB	ENSG00000051382	phosphatidylinositol-4,5-bisphosphate 3-kinase catalytic subunit beta [Source:HGNC Symbol;Acc:HGNC:8976]
America	ENSSSCG00000057835	ENSSSCG00000057835	PRR23B	ENSG00000184814	proline rich 23B [Source:HGNC Symbol;Acc:HGNC:33764]
America	ENSSSCG00000057835	ENSSSCG00000057835	PRR23A	ENSG00000206260	proline rich 23A [Source:HGNC Symbol;Acc:HGNC:37172]
America	ENSSSCG00000057835	ENSSSCG00000057835	PRR23E	ENSG00000214324	PRR23 family member E [Source:HGNC Symbol;Acc:HGNC:32481]
America	ENSSSCG00000057835	ENSSSCG00000057835	PRR23C	ENSG00000233701	proline rich 23C [Source:HGNC Symbol;Acc:HGNC:37173]
America	ENSSSCG00000057835	ENSSSCG00000057835	PRR23D1	ENSG00000255251	proline rich 23 domain containing 1 [Source:HGNC Symbol;Acc:HGNC:49420]
America	ENSSSCG00000057835	ENSSSCG00000057835	PRR23D2	ENSG00000255378	proline rich 23 domain containing 2 [Source:HGNC Symbol;Acc:HGNC:49396]
America	ENSSSCG00000011664	ENSSSCG00000011664	RBP1	ENSG00000114115	retinol binding protein 1 [Source:HGNC Symbol;Acc:HGNC:9919]
America	ENSSSCG00000011666	ENSSSCG00000011666	CLSTN2	ENSG00000158258	calsyntenin 2 [Source:HGNC Symbol;Acc:HGNC:17448]
America	ENSSSCG00000011683	ENSSSCG00000011683	PCOLCE2	ENSG00000163710	procollagen C-endopeptidase enhancer 2 [Source:HGNC Symbol;Acc:HGNC:8739]
America	ENSSSCG00000062757	ENSSSCG00000062757
America	ENSSSCG00000011720	ENSSSCG00000011720	MBNL1	ENSG00000152601	muscleblind like splicing regulator 1 [Source:HGNC Symbol;Acc:HGNC:6923]
America	ENSSSCG00000026718	ENSSSCG00000026718	PLCH1	ENSG00000114805	phospholipase C eta 1 [Source:HGNC Symbol;Acc:HGNC:29185]
America	ENSSSCG00000037498	ENSSSCG00000037498
America	ENSSSCG00000055040	ENSSSCG00000055040
America	ENSSSCG00000038443	ENSSSCG00000038443	ZNF639	ENSG00000121864	zinc finger protein 639 [Source:HGNC Symbol;Acc:HGNC:30950]
America	ENSSSCG00000011769	ENSSSCG00000011769	FXR1	ENSG00000114416	FMR1 autosomal homolog 1 [Source:HGNC Symbol;Acc:HGNC:4023]
America	ENSSSCG00000063518	ENSSSCG00000063518
America	ENSSSCG00000012001	ENSSSCG00000012001	ROBO1	ENSG00000169855	roundabout guidance receptor 1 [Source:HGNC Symbol;Acc:HGNC:10249]
America	ENSSSCG00000052766	ENSSSCG00000052766
America	ENSSSCG00000032024	ENSSSCG00000032024	URB1	ENSG00000142207	URB1 ribosome biogenesis homolog [Source:HGNC Symbol;Acc:HGNC:17344]
America	ENSSSCG00000057439	ENSSSCG00000057439
America	ENSSSCG00000058071	ENSSSCG00000058071	TNFRSF10A	ENSG00000104689	TNF receptor superfamily member 10a [Source:HGNC Symbol;Acc:HGNC:11904]
America	ENSSSCG00000021805	ENSSSCG00000021805	GALNTL6	ENSG00000174473	polypeptide N-acetylgalactosaminyltransferase like 6 [Source:HGNC Symbol;Acc:HGNC:33844]
America	ENSSSCG00000009714	ENSSSCG00000009714	NEK1	ENSG00000137601	NIMA related kinase 1 [Source:HGNC Symbol;Acc:HGNC:7744]
America	ENSSSCG00000009754	ENSSSCG00000009754	TMEM132B	ENSG00000139364	transmembrane protein 132B [Source:HGNC Symbol;Acc:HGNC:29397]
America	ENSSSCG00000009936	ENSSSCG00000009936	FOXN4	ENSG00000139445	forkhead box N4 [Source:HGNC Symbol;Acc:HGNC:21399]
America	ENSSSCG00000032917	ENSSSCG00000032917	USP30	ENSG00000135093	ubiquitin specific peptidase 30 [Source:HGNC Symbol;Acc:HGNC:20065]
America	ENSSSCG00000009943	ENSSSCG00000009943	SSH1	ENSG00000084112	slingshot protein phosphatase 1 [Source:HGNC Symbol;Acc:HGNC:30579]
America	ENSSSCG00000048391	ENSSSCG00000048391	IGLV8-61	ENSG00000211638	immunoglobulin lambda variable 8-61 [Source:HGNC Symbol;Acc:HGNC:5931]
America	ENSSSCG00000010151	ENSSSCG00000010151	LYST	ENSG00000143669	lysosomal trafficking regulator [Source:HGNC Symbol;Acc:HGNC:1968]
America	ENSSSCG00000060488	ENSSSCG00000060488	ARID4B	ENSG00000054267	AT-rich interaction domain 4B [Source:HGNC Symbol;Acc:HGNC:15550]
America	ENSSSCG00000040694	ENSSSCG00000040694
America	ENSSSCG00000010200	ENSSSCG00000010200	CSGALNACT2	ENSG00000169826	chondroitin sulfate N-acetylgalactosaminyltransferase 2 [Source:HGNC Symbol;Acc:HGNC:24292]
America	ENSSSCG00000010212	ENSSSCG00000010212	ANK3	ENSG00000151150	ankyrin 3 [Source:HGNC Symbol;Acc:HGNC:494]
America	ENSSSCG00000029311	ENSSSCG00000029311	MYPN	ENSG00000138347	myopalladin [Source:HGNC Symbol;Acc:HGNC:23246]
America	ENSSSCG00000034308	ENSSSCG00000034308	LRMDA	ENSG00000148655	leucine rich melanocyte differentiation associated [Source:HGNC Symbol;Acc:HGNC:23405]
America	ENSSSCG00000039704	ENSSSCG00000039704
America	ENSSSCG00000059671	ENSSSCG00000059671
America	ENSSSCG00000061214	ENSSSCG00000061214	DYDC1	ENSG00000170788	DPY30 domain containing 1 [Source:HGNC Symbol;Acc:HGNC:23460]
America	ENSSSCG00000010344	ENSSSCG00000010344	NRG3	ENSG00000185737	neuregulin 3 [Source:HGNC Symbol;Acc:HGNC:7999]
America	ENSSSCG00000054490	ENSSSCG00000054490
America	ENSSSCG00000053385	ENSSSCG00000053385	PCDH15	ENSG00000150275	protocadherin related 15 [Source:HGNC Symbol;Acc:HGNC:14674]
America	ENSSSCG00000010509	ENSSSCG00000010509	PIK3AP1	ENSG00000155629	phosphoinositide-3-kinase adaptor protein 1 [Source:HGNC Symbol;Acc:HGNC:30034]
America	ENSSSCG00000010552	ENSSSCG00000010552	PKD2L1	ENSG00000107593	polycystin 2 like 1, transient receptor potential cation channel [Source:HGNC Symbol;Acc:HGNC:9011]
America	ENSSSCG00000010593	ENSSSCG00000010593	CNNM2	ENSG00000148842	cyclin and CBS domain divalent metal cation transport mediator 2 [Source:HGNC Symbol;Acc:HGNC:103]
America	ENSSSCG00000058754	ENSSSCG00000058754
America	ENSSSCG00000010654	ENSSSCG00000010654	ATRNL1	ENSG00000107518	attractin like 1 [Source:HGNC Symbol;Acc:HGNC:29063]
America	ENSSSCG00000010679	ENSSSCG00000010679	EIF3A	ENSG00000107581	eukaryotic translation initiation factor 3 subunit A [Source:HGNC Symbol;Acc:HGNC:3271]
America	ENSSSCG00000010692	ENSSSCG00000010692	WDR11	ENSG00000120008	WD repeat domain 11 [Source:HGNC Symbol;Acc:HGNC:13831]
America	ENSSSCG00000015689	ENSSSCG00000015689	DARS1	ENSG00000115866	aspartyl-tRNA synthetase 1 [Source:HGNC Symbol;Acc:HGNC:2678]
America	ENSSSCG00000058224	ENSSSCG00000058224
America	ENSSSCG00000051210	ENSSSCG00000051210
America	ENSSSCG00000062455	ENSSSCG00000062455
America	ENSSSCG00000045091	ENSSSCG00000045091
America	ENSSSCG00000015701	ENSSSCG00000015701	MGAT5	ENSG00000152127	alpha-1,6-mannosylglycoprotein 6-beta-N-acetylglucosaminyltransferase [Source:HGNC Symbol;Acc:HGNC:7049]
America	ENSSSCG00000015711	ENSSSCG00000015711	DPP10	ENSG00000175497	dipeptidyl peptidase like 10 [Source:HGNC Symbol;Acc:HGNC:20823]
America	ENSSSCG00000015726	ENSSSCG00000015726	CNTNAP5	ENSG00000155052	contactin associated protein family member 5 [Source:HGNC Symbol;Acc:HGNC:18748]
America	ENSSSCG00000021731	ENSSSCG00000021731	WWC2	ENSG00000151718	WW and C2 domain containing 2 [Source:HGNC Symbol;Acc:HGNC:24148]
America	ENSSSCG00000059214	ENSSSCG00000059214
America	ENSSSCG00000036679	ENSSSCG00000036679	SORBS2	ENSG00000154556	sorbin and SH3 domain containing 2 [Source:HGNC Symbol;Acc:HGNC:24098]
America	ENSSSCG00000015846	ENSSSCG00000015846	RBPMS	ENSG00000157110	RNA binding protein, mRNA processing factor [Source:HGNC Symbol;Acc:HGNC:19097]
America	ENSSSCG00000015893	ENSSSCG00000015893	SLC4A10	ENSG00000144290	solute carrier family 4 member 10 [Source:HGNC Symbol;Acc:HGNC:13811]
America	ENSSSCG00000062713	ENSSSCG00000062713
America	ENSSSCG00000015926	ENSSSCG00000015926	ABCB11	ENSG00000073734	ATP binding cassette subfamily B member 11 [Source:HGNC Symbol;Acc:HGNC:42]
America	ENSSSCG00000050152	ENSSSCG00000050152
America	ENSSSCG00000058207	ENSSSCG00000058207
America	ENSSSCG00000015963	ENSSSCG00000015963	OLA1	ENSG00000138430	Obg like ATPase 1 [Source:HGNC Symbol;Acc:HGNC:28833]
America	ENSSSCG00000022345	ENSSSCG00000022345	CHN1	ENSG00000128656	chimerin 1 [Source:HGNC Symbol;Acc:HGNC:1943]
America	ENSSSCG00000015976	ENSSSCG00000015976	LNPK	ENSG00000144320	lunapark, ER junction formation factor [Source:HGNC Symbol;Acc:HGNC:21610]
America	ENSSSCG00000041649	ENSSSCG00000041649	L1TD1	ENSG00000240563	LINE1 type transposase domain containing 1 [Source:HGNC Symbol;Acc:HGNC:25595]
America	ENSSSCG00000016052	ENSSSCG00000016052	MFSD6	ENSG00000151690	major facilitator superfamily domain containing 6 [Source:HGNC Symbol;Acc:HGNC:24711]
America	ENSSSCG00000016193	ENSSSCG00000016193	CNOT9	ENSG00000144580	CCR4-NOT transcription complex subunit 9 [Source:HGNC Symbol;Acc:HGNC:10445]
America	ENSSSCG00000016237	ENSSSCG00000016237	DOCK10	ENSG00000135905	dedicator of cytokinesis 10 [Source:HGNC Symbol;Acc:HGNC:23479]
America	ENSSSCG00000016258	ENSSSCG00000016258	DNER	ENSG00000187957	delta/notch like EGF repeat containing [Source:HGNC Symbol;Acc:HGNC:24456]
America	ENSSSCG00000022177	ENSSSCG00000022177	DIS3L2	ENSG00000144535	DIS3 like 3'-5' exoribonuclease 2 [Source:HGNC Symbol;Acc:HGNC:28648]
America	ENSSSCG00000036274	ENSSSCG00000036274	UGT1A4	ENSG00000244474	UDP glucuronosyltransferase family 1 member A4 [Source:HGNC Symbol;Acc:HGNC:12536]
America	ENSSSCG00000036274	ENSSSCG00000036274	UGT1A3	ENSG00000288702	UDP glucuronosyltransferase family 1 member A3 [Source:HGNC Symbol;Acc:HGNC:12535]
America	ENSSSCG00000036274	ENSSSCG00000036274	UGT1A5	ENSG00000288705	UDP glucuronosyltransferase family 1 member A5 [Source:HGNC Symbol;Acc:HGNC:12537]
America	ENSSSCG00000026600	ENSSSCG00000026600	KLHL30	ENSG00000168427	kelch like family member 30 [Source:HGNC Symbol;Acc:HGNC:24770]
America	ENSSSCG00000036261	ENSSSCG00000036261	CROCC2	ENSG00000226321	ciliary rootlet coiled-coil, rootletin family member 2 [Source:HGNC Symbol;Acc:HGNC:51677]
America	ENSSSCG00000016794	ENSSSCG00000016794	MYO10	ENSG00000145555	myosin X [Source:HGNC Symbol;Acc:HGNC:7593]
America	ENSSSCG00000016838	ENSSSCG00000016838	RANBP3L	ENSG00000164188	RAN binding protein 3 like [Source:HGNC Symbol;Acc:HGNC:26353]
America	ENSSSCG00000016853	ENSSSCG00000016853	RICTOR	ENSG00000164327	RPTOR independent companion of MTOR complex 2 [Source:HGNC Symbol;Acc:HGNC:28611]
America	ENSSSCG00000016876	ENSSSCG00000016876	C5orf34	ENSG00000172244	chromosome 5 open reading frame 34 [Source:HGNC Symbol;Acc:HGNC:24738]
America	ENSSSCG00000058688	ENSSSCG00000058688
America	ENSSSCG00000026527	ENSSSCG00000026527	HCN1	ENSG00000164588	hyperpolarization activated cyclic nucleotide gated potassium channel 1 [Source:HGNC Symbol;Acc:HGNC:4845]
America	ENSSSCG00000016893	ENSSSCG00000016893	NDUFS4	ENSG00000164258	NADH:ubiquinone oxidoreductase subunit S4 [Source:HGNC Symbol;Acc:HGNC:7711]
America	ENSSSCG00000031337	ENSSSCG00000031337	SNX18	ENSG00000178996	sorting nexin 18 [Source:HGNC Symbol;Acc:HGNC:19245]
America	ENSSSCG00000016943	ENSSSCG00000016943	ADAMTS6	ENSG00000049192	ADAM metallopeptidase with thrombospondin type 1 motif 6 [Source:HGNC Symbol;Acc:HGNC:222]
America	ENSSSCG00000016970	ENSSSCG00000016970	SMN1	ENSG00000172062	survival of motor neuron 1, telomeric [Source:HGNC Symbol;Acc:HGNC:11117]
America	ENSSSCG00000016970	ENSSSCG00000016970	SMN2	ENSG00000205571	survival of motor neuron 2, centromeric [Source:HGNC Symbol;Acc:HGNC:11118]
America	ENSSSCG00000017012	ENSSSCG00000017012	SLIT3	ENSG00000184347	slit guidance ligand 3 [Source:HGNC Symbol;Acc:HGNC:11087]
America	ENSSSCG00000035456	ENSSSCG00000035456	WWC1	ENSG00000113645	WW and C2 domain containing 1 [Source:HGNC Symbol;Acc:HGNC:29435]
America	ENSSSCG00000063180	ENSSSCG00000063180
America	ENSSSCG00000022569	ENSSSCG00000022569	GRIA1	ENSG00000155511	glutamate ionotropic receptor AMPA type subunit 1 [Source:HGNC Symbol;Acc:HGNC:4571]
America	ENSSSCG00000017095	ENSSSCG00000017095	SEMA5A	ENSG00000112902	semaphorin 5A [Source:HGNC Symbol;Acc:HGNC:10736]
America	ENSSSCG00000035825	ENSSSCG00000035825	UBE2QL1	ENSG00000215218	ubiquitin conjugating enzyme E2 Q family like 1 [Source:HGNC Symbol;Acc:HGNC:37269]
America	ENSSSCG00000006970	ENSSSCG00000006970	DLC1	ENSG00000164741	DLC1 Rho GTPase activating protein [Source:HGNC Symbol;Acc:HGNC:2897]
America	ENSSSCG00000041367	ENSSSCG00000041367	ANKRD62	ENSG00000181626	ankyrin repeat domain 62 [Source:HGNC Symbol;Acc:HGNC:35241]
America	ENSSSCG00000007056	ENSSSCG00000007056	PLCB1	ENSG00000182621	phospholipase C beta 1 [Source:HGNC Symbol;Acc:HGNC:15917]
America	ENSSSCG00000007073	ENSSSCG00000007073	ISM1	ENSG00000101230	isthmin 1 [Source:HGNC Symbol;Acc:HGNC:16213]
America	ENSSSCG00000030112	ENSSSCG00000030112	MACROD2	ENSG00000172264	mono-ADP ribosylhydrolase 2 [Source:HGNC Symbol;Acc:HGNC:16126]
America	ENSSSCG00000038858	ENSSSCG00000038858	CFAP61	ENSG00000089101	cilia and flagella associated protein 61 [Source:HGNC Symbol;Acc:HGNC:15872]
America	ENSSSCG00000059435	ENSSSCG00000059435	RNF24	ENSG00000101236	ring finger protein 24 [Source:HGNC Symbol;Acc:HGNC:13779]
America	ENSSSCG00000038854	ENSSSCG00000038854	PSMF1	ENSG00000125818	proteasome inhibitor subunit 1 [Source:HGNC Symbol;Acc:HGNC:9571]
America	ENSSSCG00000025784	ENSSSCG00000025784	CDH4	ENSG00000179242	cadherin 4 [Source:HGNC Symbol;Acc:HGNC:1763]
America	ENSSSCG00000016488	ENSSSCG00000016488	SSBP1	ENSG00000106028	single stranded DNA binding protein 1 [Source:HGNC Symbol;Acc:HGNC:11317]
America	ENSSSCG00000016542	ENSSSCG00000016542	LRGUK	ENSG00000155530	leucine rich repeats and guanylate kinase domain containing [Source:HGNC Symbol;Acc:HGNC:21964]
America	ENSSSCG00000016763	ENSSSCG00000016763	GLI3	ENSG00000106571	GLI family zinc finger 3 [Source:HGNC Symbol;Acc:HGNC:4319]
Asia&Oceania	ENSSSCG00000031733	ENSSSCG00000031733	AKAP12	ENSG00000131016	A-kinase anchoring protein 12 [Source:HGNC Symbol;Acc:HGNC:370]
Asia&Oceania	ENSSSCG00000061592	ENSSSCG00000061592	EPM2A	ENSG00000112425	EPM2A glucan phosphatase, laforin [Source:HGNC Symbol;Acc:HGNC:3413]
Asia&Oceania	ENSSSCG00000039049	ENSSSCG00000039049	MAP7	ENSG00000135525	microtubule associated protein 7 [Source:HGNC Symbol;Acc:HGNC:6869]
Asia&Oceania	ENSSSCG00000004165	ENSSSCG00000004165	PDE7B	ENSG00000171408	phosphodiesterase 7B [Source:HGNC Symbol;Acc:HGNC:8792]
Asia&Oceania	ENSSSCG00000004166	ENSSSCG00000004166	AHI1	ENSG00000135541	Abelson helper integration site 1 [Source:HGNC Symbol;Acc:HGNC:21575]
Asia&Oceania	ENSSSCG00000034139	ENSSSCG00000034139	EYA4	ENSG00000112319	EYA transcriptional coactivator and phosphatase 4 [Source:HGNC Symbol;Acc:HGNC:3522]
Asia&Oceania	ENSSSCG00000038602	ENSSSCG00000038602	SOGA3	ENSG00000214338	SOGA family member 3 [Source:HGNC Symbol;Acc:HGNC:21494]
Asia&Oceania	ENSSSCG00000040199	ENSSSCG00000040199	AFG1L	ENSG00000135537	AFG1 like ATPase [Source:HGNC Symbol;Acc:HGNC:16411]
Asia&Oceania	ENSSSCG00000004393	ENSSSCG00000004393	GTF3C6	ENSG00000155115	general transcription factor IIIC subunit 6 [Source:HGNC Symbol;Acc:HGNC:20872]
Asia&Oceania	ENSSSCG00000004434	ENSSSCG00000004434	FRK	ENSG00000111816	fyn related Src family tyrosine kinase [Source:HGNC Symbol;Acc:HGNC:3955]
Asia&Oceania	ENSSSCG00000040836	ENSSSCG00000040836	DCC	ENSG00000187323	DCC netrin 1 receptor [Source:HGNC Symbol;Acc:HGNC:2701]
Asia&Oceania	ENSSSCG00000039061	ENSSSCG00000039061	EIF2AK4	ENSG00000128829	eukaryotic translation initiation factor 2 alpha kinase 4 [Source:HGNC Symbol;Acc:HGNC:19687]
Asia&Oceania	ENSSSCG00000004787	ENSSSCG00000004787	GPR176	ENSG00000166073	G protein-coupled receptor 176 [Source:HGNC Symbol;Acc:HGNC:32370]
Asia&Oceania	ENSSSCG00000038452	ENSSSCG00000038452	ADAMTS17	ENSG00000140470	ADAM metallopeptidase with thrombospondin type 1 motif 17 [Source:HGNC Symbol;Acc:HGNC:17109]
Asia&Oceania	ENSSSCG00000038547	ENSSSCG00000038547	GABRB3	ENSG00000166206	gamma-aminobutyric acid type A receptor subunit beta3 [Source:HGNC Symbol;Acc:HGNC:4083]
Asia&Oceania	ENSSSCG00000004843	ENSSSCG00000004843	TRPM1	ENSG00000134160	transient receptor potential cation channel subfamily M member 1 [Source:HGNC Symbol;Acc:HGNC:7146]
Asia&Oceania	ENSSSCG00000005083	ENSSSCG00000005083	DHRS7	ENSG00000100612	dehydrogenase/reductase 7 [Source:HGNC Symbol;Acc:HGNC:21524]
Asia&Oceania	ENSSSCG00000005095	ENSSSCG00000005095	PRKCH	ENSG00000027075	protein kinase C eta [Source:HGNC Symbol;Acc:HGNC:9403]
Asia&Oceania	ENSSSCG00000043234	ENSSSCG00000043234
Asia&Oceania	ENSSSCG00000005257	ENSSSCG00000005257	TRPM3	ENSG00000083067	transient receptor potential cation channel subfamily M member 3 [Source:HGNC Symbol;Acc:HGNC:17992]
Asia&Oceania	ENSSSCG00000033763	ENSSSCG00000033763	GNAQ	ENSG00000156052	G protein subunit alpha q [Source:HGNC Symbol;Acc:HGNC:4390]
Asia&Oceania	ENSSSCG00000063066	ENSSSCG00000063066	TMOD1	ENSG00000136842	tropomodulin 1 [Source:HGNC Symbol;Acc:HGNC:11871]
Asia&Oceania	ENSSSCG00000049191	ENSSSCG00000049191
Asia&Oceania	ENSSSCG00000061539	ENSSSCG00000061539
Asia&Oceania	ENSSSCG00000055627	ENSSSCG00000055627
Asia&Oceania	ENSSSCG00000005582	ENSSSCG00000005582	STRBP	ENSG00000165209	spermatid perinuclear RNA binding protein [Source:HGNC Symbol;Acc:HGNC:16462]
Asia&Oceania	ENSSSCG00000033452	ENSSSCG00000033452	MUC5B	ENSG00000117983	mucin 5B, oligomeric mucus/gel-forming [Source:HGNC Symbol;Acc:HGNC:7516]
Asia&Oceania	ENSSSCG00000058512	ENSSSCG00000058512
Asia&Oceania	ENSSSCG00000059948	ENSSSCG00000059948	PRG3	ENSG00000156575	proteoglycan 3, pro eosinophil major basic protein 2 [Source:HGNC Symbol;Acc:HGNC:9363]
Asia&Oceania	ENSSSCG00000061665	ENSSSCG00000061665	OR4C46	ENSG00000185926	olfactory receptor family 4 subfamily C member 46 [Source:HGNC Symbol;Acc:HGNC:31271]
Asia&Oceania	ENSSSCG00000061665	ENSSSCG00000061665	OR4C13	ENSG00000258817	olfactory receptor family 4 subfamily C member 13 [Source:HGNC Symbol;Acc:HGNC:15169]
Asia&Oceania	ENSSSCG00000013236	ENSSSCG00000013236	MYBPC3	ENSG00000134571	myosin binding protein C3 [Source:HGNC Symbol;Acc:HGNC:7551]
Asia&Oceania	ENSSSCG00000013278	ENSSSCG00000013278	TSPAN18	ENSG00000157570	tetraspanin 18 [Source:HGNC Symbol;Acc:HGNC:20660]
Asia&Oceania	ENSSSCG00000061434	ENSSSCG00000061434
Asia&Oceania	ENSSSCG00000013295	ENSSSCG00000013295	TRIM44	ENSG00000166326	tripartite motif containing 44 [Source:HGNC Symbol;Acc:HGNC:19016]
Asia&Oceania	ENSSSCG00000044268	ENSSSCG00000044268
Asia&Oceania	ENSSSCG00000013311	ENSSSCG00000013311	KIAA1549L	ENSG00000110427	KIAA1549 like [Source:HGNC Symbol;Acc:HGNC:24836]
Asia&Oceania	ENSSSCG00000013351	ENSSSCG00000013351	NAV2	ENSG00000166833	neuron navigator 2 [Source:HGNC Symbol;Acc:HGNC:15997]
Asia&Oceania	ENSSSCG00000013389	ENSSSCG00000013389	CYP2R1	ENSG00000186104	cytochrome P450 family 2 subfamily R member 1 [Source:HGNC Symbol;Acc:HGNC:20580]
Asia&Oceania	ENSSSCG00000013402	ENSSSCG00000013402	USP47	ENSG00000170242	ubiquitin specific peptidase 47 [Source:HGNC Symbol;Acc:HGNC:20076]
Asia&Oceania	ENSSSCG00000031143	ENSSSCG00000031143
Asia&Oceania	ENSSSCG00000013409	ENSSSCG00000013409	SBF2	ENSG00000133812	SET binding factor 2 [Source:HGNC Symbol;Acc:HGNC:2135]
Asia&Oceania	ENSSSCG00000062976	ENSSSCG00000062976	OR14A16	ENSG00000196772	olfactory receptor family 14 subfamily A member 16 [Source:HGNC Symbol;Acc:HGNC:15022]
Asia&Oceania	ENSSSCG00000013915	ENSSSCG00000013915	CRTC1	ENSG00000105662	CREB regulated transcription coactivator 1 [Source:HGNC Symbol;Acc:HGNC:16062]
Asia&Oceania	ENSSSCG00000053735	ENSSSCG00000053735	COLGALT1	ENSG00000130309	collagen beta(1-O)galactosyltransferase 1 [Source:HGNC Symbol;Acc:HGNC:26182]
Asia&Oceania	ENSSSCG00000063172	ENSSSCG00000063172
Asia&Oceania	ENSSSCG00000036342	ENSSSCG00000036342	ADGRE2	ENSG00000127507	adhesion G protein-coupled receptor E2 [Source:HGNC Symbol;Acc:HGNC:3337]
Asia&Oceania	ENSSSCG00000061384	ENSSSCG00000061384
Asia&Oceania	ENSSSCG00000057656	ENSSSCG00000057656	OR7D4	ENSG00000174667	olfactory receptor family 7 subfamily D member 4 [Source:HGNC Symbol;Acc:HGNC:8380]
Asia&Oceania	ENSSSCG00000014088	ENSSSCG00000014088	IQGAP2	ENSG00000145703	IQ motif containing GTPase activating protein 2 [Source:HGNC Symbol;Acc:HGNC:6111]
Asia&Oceania	ENSSSCG00000027074	ENSSSCG00000027074	FER	ENSG00000151422	FER tyrosine kinase [Source:HGNC Symbol;Acc:HGNC:3655]
Asia&Oceania	ENSSSCG00000022845	ENSSSCG00000022845	PJA2	ENSG00000198961	praja ring finger ubiquitin ligase 2 [Source:HGNC Symbol;Acc:HGNC:17481]
Asia&Oceania	ENSSSCG00000050595	ENSSSCG00000050595
Asia&Oceania	ENSSSCG00000014214	ENSSSCG00000014214	TRIM36	ENSG00000152503	tripartite motif containing 36 [Source:HGNC Symbol;Acc:HGNC:16280]
Asia&Oceania	ENSSSCG00000041901	ENSSSCG00000041901
Asia&Oceania	ENSSSCG00000058349	ENSSSCG00000058349
Asia&Oceania	ENSSSCG00000014339	ENSSSCG00000014339	CTNNA1	ENSG00000044115	catenin alpha 1 [Source:HGNC Symbol;Acc:HGNC:2509]
Asia&Oceania	ENSSSCG00000029541	ENSSSCG00000029541	PSD2	ENSG00000146005	pleckstrin and Sec7 domain containing 2 [Source:HGNC Symbol;Acc:HGNC:19092]
Asia&Oceania	ENSSSCG00000052647	ENSSSCG00000052647
Asia&Oceania	ENSSSCG00000007589	ENSSSCG00000007589	RSPH10B	ENSG00000155026	radial spoke head 10 homolog B [Source:HGNC Symbol;Acc:HGNC:27362]
Asia&Oceania	ENSSSCG00000007589	ENSSSCG00000007589	RSPH10B2	ENSG00000169402	radial spoke head 10 homolog B2 [Source:HGNC Symbol;Acc:HGNC:34385]
Asia&Oceania	ENSSSCG00000007727	ENSSSCG00000007727	AUTS2	ENSG00000158321	activator of transcription and developmental regulator AUTS2 [Source:HGNC Symbol;Acc:HGNC:14262]
Asia&Oceania	ENSSSCG00000007814	ENSSSCG00000007814	KATNIP	ENSG00000047578	katanin interacting protein [Source:HGNC Symbol;Acc:HGNC:29068]
Asia&Oceania	ENSSSCG00000007840	ENSSSCG00000007840	POLR3E	ENSG00000058600	RNA polymerase III subunit E [Source:HGNC Symbol;Acc:HGNC:30347]
Asia&Oceania	ENSSSCG00000007845	ENSSSCG00000007845	UQCRC2	ENSG00000140740	ubiquinol-cytochrome c reductase core protein 2 [Source:HGNC Symbol;Acc:HGNC:12586]
Asia&Oceania	ENSSSCG00000035000	ENSSSCG00000035000
Asia&Oceania	ENSSSCG00000045529	ENSSSCG00000045529	DNAH6	ENSG00000115423	dynein axonemal heavy chain 6 [Source:HGNC Symbol;Acc:HGNC:2951]
Asia&Oceania	ENSSSCG00000008336	ENSSSCG00000008336	ANXA4	ENSG00000196975	annexin A4 [Source:HGNC Symbol;Acc:HGNC:542]
Asia&Oceania	ENSSSCG00000058462	ENSSSCG00000058462
Asia&Oceania	ENSSSCG00000008392	ENSSSCG00000008392	BCL11A	ENSG00000119866	BCL11 transcription factor A [Source:HGNC Symbol;Acc:HGNC:13221]
Asia&Oceania	ENSSSCG00000008437	ENSSSCG00000008437	SOCS5	ENSG00000171150	suppressor of cytokine signaling 5 [Source:HGNC Symbol;Acc:HGNC:16852]
Asia&Oceania	ENSSSCG00000061240	ENSSSCG00000061240
Asia&Oceania	ENSSSCG00000008513	ENSSSCG00000008513	BIRC6	ENSG00000115760	baculoviral IAP repeat containing 6 [Source:HGNC Symbol;Acc:HGNC:13516]
Asia&Oceania	ENSSSCG00000008536	ENSSSCG00000008536	TOGARAM2	ENSG00000189350	TOG array regulator of axonemal microtubules 2 [Source:HGNC Symbol;Acc:HGNC:33715]
Asia&Oceania	ENSSSCG00000056353	ENSSSCG00000056353
Asia&Oceania	ENSSSCG00000008550	ENSSSCG00000008550	SLC5A6	ENSG00000138074	solute carrier family 5 member 6 [Source:HGNC Symbol;Acc:HGNC:11041]
Asia&Oceania	ENSSSCG00000008568	ENSSSCG00000008568	DRC1	ENSG00000157856	dynein regulatory complex subunit 1 [Source:HGNC Symbol;Acc:HGNC:24245]
Asia&Oceania	ENSSSCG00000008591	ENSSSCG00000008591	ATAD2B	ENSG00000119778	ATPase family AAA domain containing 2B [Source:HGNC Symbol;Acc:HGNC:29230]
Asia&Oceania	ENSSSCG00000005880	ENSSSCG00000005880	C8orf33	ENSG00000182307	chromosome 8 open reading frame 33 [Source:HGNC Symbol;Acc:HGNC:26104]
Asia&Oceania	ENSSSCG00000005970	ENSSSCG00000005970	SQLE	ENSG00000104549	squalene epoxidase [Source:HGNC Symbol;Acc:HGNC:11279]
Asia&Oceania	ENSSSCG00000062477	ENSSSCG00000062477
Asia&Oceania	ENSSSCG00000040768	ENSSSCG00000040768	TRHR	ENSG00000174417	thyrotropin releasing hormone receptor [Source:HGNC Symbol;Acc:HGNC:12299]
Asia&Oceania	ENSSSCG00000006035	ENSSSCG00000006035	ANGPT1	ENSG00000154188	angiopoietin 1 [Source:HGNC Symbol;Acc:HGNC:484]
Asia&Oceania	ENSSSCG00000006037	ENSSSCG00000006037	OXR1	ENSG00000164830	oxidation resistance 1 [Source:HGNC Symbol;Acc:HGNC:15822]
Asia&Oceania	ENSSSCG00000031957	ENSSSCG00000031957	RIMS2	ENSG00000176406	regulating synaptic membrane exocytosis 2 [Source:HGNC Symbol;Acc:HGNC:17283]
Asia&Oceania	ENSSSCG00000006069	ENSSSCG00000006069	RGS22	ENSG00000132554	regulator of G protein signaling 22 [Source:HGNC Symbol;Acc:HGNC:24499]
Asia&Oceania	ENSSSCG00000032228	ENSSSCG00000032228	C8orf89	ENSG00000274443	chromosome 8 open reading frame 89 [Source:HGNC Symbol;Acc:HGNC:51258]
Asia&Oceania	ENSSSCG00000043592	ENSSSCG00000043592
Asia&Oceania	ENSSSCG00000062362	ENSSSCG00000062362	ITLN2	ENSG00000158764	intelectin 2 [Source:HGNC Symbol;Acc:HGNC:20599]
Asia&Oceania	ENSSSCG00000059817	ENSSSCG00000059817
Asia&Oceania	ENSSSCG00000058164	ENSSSCG00000058164
Asia&Oceania	ENSSSCG00000006726	ENSSSCG00000006726	SPAG17	ENSG00000155761	sperm associated antigen 17 [Source:HGNC Symbol;Acc:HGNC:26620]
Asia&Oceania	ENSSSCG00000062186	ENSSSCG00000062186	VAV3	ENSG00000134215	vav guanine nucleotide exchange factor 3 [Source:HGNC Symbol;Acc:HGNC:12659]
Asia&Oceania	ENSSSCG00000006872	ENSSSCG00000006872	AGL	ENSG00000162688	amylo-alpha-1, 6-glucosidase, 4-alpha-glucanotransferase [Source:HGNC Symbol;Acc:HGNC:321]
Asia&Oceania	ENSSSCG00000059403	ENSSSCG00000059403
Asia&Oceania	ENSSSCG00000006878	ENSSSCG00000006878	DPYD	ENSG00000188641	dihydropyrimidine dehydrogenase [Source:HGNC Symbol;Acc:HGNC:3012]
Asia&Oceania	ENSSSCG00000061167	ENSSSCG00000061167
Asia&Oceania	ENSSSCG00000006888	ENSSSCG00000006888	SLC44A3	ENSG00000143036	solute carrier family 44 member 3 [Source:HGNC Symbol;Acc:HGNC:28689]
Asia&Oceania	ENSSSCG00000042741	ENSSSCG00000042741
Asia&Oceania	ENSSSCG00000006927	ENSSSCG00000006927	PKN2	ENSG00000065243	protein kinase N2 [Source:HGNC Symbol;Acc:HGNC:9406]
Asia&Oceania	ENSSSCG00000000982	ENSSSCG00000000982	TTLL8	ENSG00000138892	tubulin tyrosine ligase like 8 [Source:HGNC Symbol;Acc:HGNC:34000]
Asia&Oceania	ENSSSCG00000000068	ENSSSCG00000000068	EP300	ENSG00000100393	E1A binding protein p300 [Source:HGNC Symbol;Acc:HGNC:3373]
Asia&Oceania	ENSSSCG00000057209	ENSSSCG00000057209	POLR3B	ENSG00000013503	RNA polymerase III subunit B [Source:HGNC Symbol;Acc:HGNC:30348]
Asia&Oceania	ENSSSCG00000034783	ENSSSCG00000034783	TMPRSS12	ENSG00000186452	transmembrane serine protease 12 [Source:HGNC Symbol;Acc:HGNC:28779]
Asia&Oceania	ENSSSCG00000046465	ENSSSCG00000046465
Asia&Oceania	ENSSSCG00000058251	ENSSSCG00000058251	OR6C1	ENSG00000205330	olfactory receptor family 6 subfamily C member 1 [Source:HGNC Symbol;Acc:HGNC:8355]
Asia&Oceania	ENSSSCG00000054098	ENSSSCG00000054098
Asia&Oceania	ENSSSCG00000060653	ENSSSCG00000060653
Asia&Oceania	ENSSSCG00000000464	ENSSSCG00000000464	C12orf56	ENSG00000185306	chromosome 12 open reading frame 56 [Source:HGNC Symbol;Acc:HGNC:26967]
Asia&Oceania	ENSSSCG00000063025	ENSSSCG00000063025
Asia&Oceania	ENSSSCG00000023630	ENSSSCG00000023630	CPM	ENSG00000135678	carboxypeptidase M [Source:HGNC Symbol;Acc:HGNC:2311]
Asia&Oceania	ENSSSCG00000000492	ENSSSCG00000000492	LYZ	ENSG00000090382	lysozyme [Source:HGNC Symbol;Acc:HGNC:6740]
Asia&Oceania	ENSSSCG00000027447	ENSSSCG00000027447	TMTC1	ENSG00000133687	transmembrane O-mannosyltransferase targeting cadherins 1 [Source:HGNC Symbol;Acc:HGNC:24099]
Asia&Oceania	ENSSSCG00000000804	ENSSSCG00000000804	ANO6	ENSG00000177119	anoctamin 6 [Source:HGNC Symbol;Acc:HGNC:25240]
Asia&Oceania	ENSSSCG00000038487	ENSSSCG00000038487	TMPO	ENSG00000120802	thymopoietin [Source:HGNC Symbol;Acc:HGNC:11875]
Asia&Oceania	ENSSSCG00000044340	ENSSSCG00000044340	EEA1	ENSG00000102189	early endosome antigen 1 [Source:HGNC Symbol;Acc:HGNC:3185]
Asia&Oceania	ENSSSCG00000000940	ENSSSCG00000000940	PPFIA2	ENSG00000139220	PTPRF interacting protein alpha 2 [Source:HGNC Symbol;Acc:HGNC:9246]
Asia&Oceania	ENSSSCG00000063404	ENSSSCG00000063404
Asia&Oceania	ENSSSCG00000021911	ENSSSCG00000021911	NDRG4	ENSG00000103034	NDRG family member 4 [Source:HGNC Symbol;Acc:HGNC:14466]
Asia&Oceania	ENSSSCG00000040881	ENSSSCG00000040881	SLC38A7	ENSG00000103042	solute carrier family 38 member 7 [Source:HGNC Symbol;Acc:HGNC:25582]
Asia&Oceania	ENSSSCG00000051066	ENSSSCG00000051066
Asia&Oceania	ENSSSCG00000035639	ENSSSCG00000035639	TERB1	ENSG00000249961	telomere repeat binding bouquet formation protein 1 [Source:HGNC Symbol;Acc:HGNC:26675]
Asia&Oceania	ENSSSCG00000034192	ENSSSCG00000034192
Asia&Oceania	ENSSSCG00000051232	ENSSSCG00000051232
Asia&Oceania	ENSSSCG00000054571	ENSSSCG00000054571	CYP2B6	ENSG00000197408	cytochrome P450 family 2 subfamily B member 6 [Source:HGNC Symbol;Acc:HGNC:2615]
Asia&Oceania	ENSSSCG00000042026	ENSSSCG00000042026
Asia&Oceania	ENSSSCG00000062751	ENSSSCG00000062751	LILRB5	ENSG00000105609	leukocyte immunoglobulin like receptor B5 [Source:HGNC Symbol;Acc:HGNC:6609]
Asia&Oceania	ENSSSCG00000062751	ENSSSCG00000062751	LILRB4	ENSG00000186818	leukocyte immunoglobulin like receptor B4 [Source:HGNC Symbol;Acc:HGNC:6608]
Asia&Oceania	ENSSSCG00000062751	ENSSSCG00000062751	LILRA5	ENSG00000187116	leukocyte immunoglobulin like receptor A5 [Source:HGNC Symbol;Acc:HGNC:16309]
Asia&Oceania	ENSSSCG00000062751	ENSSSCG00000062751	LILRB3	ENSG00000204577	leukocyte immunoglobulin like receptor B3 [Source:HGNC Symbol;Acc:HGNC:6607]
Asia&Oceania	ENSSSCG00000062751	ENSSSCG00000062751	LILRA4	ENSG00000239961	leukocyte immunoglobulin like receptor A4 [Source:HGNC Symbol;Acc:HGNC:15503]
Asia&Oceania	ENSSSCG00000062751	ENSSSCG00000062751	LILRA6	ENSG00000244482	leukocyte immunoglobulin like receptor A6 [Source:HGNC Symbol;Acc:HGNC:15495]
Asia&Oceania	ENSSSCG00000003324	ENSSSCG00000003324	ZNF471	ENSG00000196263	zinc finger protein 471 [Source:HGNC Symbol;Acc:HGNC:23226]
Asia&Oceania	ENSSSCG00000033497	ENSSSCG00000033497	RERE	ENSG00000142599	arginine-glutamic acid dipeptide repeats [Source:HGNC Symbol;Acc:HGNC:9965]
Asia&Oceania	ENSSSCG00000003413	ENSSSCG00000003413	MTOR	ENSG00000198793	mechanistic target of rapamycin kinase [Source:HGNC Symbol;Acc:HGNC:3942]
Asia&Oceania	ENSSSCG00000063473	ENSSSCG00000063473
Asia&Oceania	ENSSSCG00000024062	ENSSSCG00000024062	ACTL8	ENSG00000117148	actin like 8 [Source:HGNC Symbol;Acc:HGNC:24018]
Asia&Oceania	ENSSSCG00000034429	ENSSSCG00000034429	PLA2G5	ENSG00000127472	phospholipase A2 group V [Source:HGNC Symbol;Acc:HGNC:9038]
Asia&Oceania	ENSSSCG00000050609	ENSSSCG00000050609
Asia&Oceania	ENSSSCG00000037621	ENSSSCG00000037621	KIAA1522	ENSG00000162522	KIAA1522 [Source:HGNC Symbol;Acc:HGNC:29301]
Asia&Oceania	ENSSSCG00000003630	ENSSSCG00000003630	AGO3	ENSG00000126070	argonaute RISC catalytic component 3 [Source:HGNC Symbol;Acc:HGNC:18421]
Asia&Oceania	ENSSSCG00000003737	ENSSSCG00000003737	NOL4	ENSG00000101746	nucleolar protein 4 [Source:HGNC Symbol;Acc:HGNC:7870]
Asia&Oceania	ENSSSCG00000003773	ENSSSCG00000003773	AK5	ENSG00000154027	adenylate kinase 5 [Source:HGNC Symbol;Acc:HGNC:365]
Asia&Oceania	ENSSSCG00000003811	ENSSSCG00000003811	ROR1	ENSG00000185483	receptor tyrosine kinase like orphan receptor 1 [Source:HGNC Symbol;Acc:HGNC:10256]
Asia&Oceania	ENSSSCG00000003833	ENSSSCG00000003833	DAB1	ENSG00000173406	DAB adaptor protein 1 [Source:HGNC Symbol;Acc:HGNC:2661]
Asia&Oceania	ENSSSCG00000038041	ENSSSCG00000038041	FYB2	ENSG00000187889	FYN binding protein 2 [Source:HGNC Symbol;Acc:HGNC:27295]
Asia&Oceania	ENSSSCG00000062450	ENSSSCG00000062450
Asia&Oceania	ENSSSCG00000003851	ENSSSCG00000003851	CPT2	ENSG00000157184	carnitine palmitoyltransferase 2 [Source:HGNC Symbol;Acc:HGNC:2330]
Asia&Oceania	ENSSSCG00000027114	ENSSSCG00000027114	PODN	ENSG00000174348	podocan [Source:HGNC Symbol;Acc:HGNC:23174]
Asia&Oceania	ENSSSCG00000055216	ENSSSCG00000055216
Asia&Oceania	ENSSSCG00000020858	ENSSSCG00000020858	KIF13A	ENSG00000137177	kinesin family member 13A [Source:HGNC Symbol;Acc:HGNC:14566]
Asia&Oceania	ENSSSCG00000001076	ENSSSCG00000001076	RNF144B	ENSG00000137393	ring finger protein 144B [Source:HGNC Symbol;Acc:HGNC:21578]
Asia&Oceania	ENSSSCG00000001080	ENSSSCG00000001080	CDKAL1	ENSG00000145996	CDK5 regulatory subunit associated protein 1 like 1 [Source:HGNC Symbol;Acc:HGNC:21050]
Asia&Oceania	ENSSSCG00000028462	ENSSSCG00000028462	RNU6-477P	ENSG00000206614	RNA, U6 small nuclear 477, pseudogene [Source:HGNC Symbol;Acc:HGNC:47440]
Asia&Oceania	ENSSSCG00000062469	ENSSSCG00000062469
Asia&Oceania	ENSSSCG00000030901	ENSSSCG00000030901
Asia&Oceania	ENSSSCG00000038892	ENSSSCG00000038892
Asia&Oceania	ENSSSCG00000001741	ENSSSCG00000001741	DEFB114	ENSG00000177684	defensin beta 114 [Source:HGNC Symbol;Acc:HGNC:18095]
Asia&Oceania	ENSSSCG00000001977	ENSSSCG00000001977	STXBP6	ENSG00000168952	syntaxin binding protein 6 [Source:HGNC Symbol;Acc:HGNC:19666]
Asia&Oceania	ENSSSCG00000061070	ENSSSCG00000061070
Asia&Oceania	ENSSSCG00000062894	ENSSSCG00000062894
Asia&Oceania	ENSSSCG00000002245	ENSSSCG00000002245	KATNBL1	ENSG00000134152	katanin regulatory subunit B1 like 1 [Source:HGNC Symbol;Acc:HGNC:26199]
Asia&Oceania	ENSSSCG00000002270	ENSSSCG00000002270
Asia&Oceania	ENSSSCG00000002330	ENSSSCG00000002330	PCNX1	ENSG00000100731	pecanex 1 [Source:HGNC Symbol;Acc:HGNC:19740]
Asia&Oceania	ENSSSCG00000038231	ENSSSCG00000038231	ABCD4	ENSG00000119688	ATP binding cassette subfamily D member 4 [Source:HGNC Symbol;Acc:HGNC:68]
Asia&Oceania	ENSSSCG00000002366	ENSSSCG00000002366	NPC2	ENSG00000119655	NPC intracellular cholesterol transporter 2 [Source:HGNC Symbol;Acc:HGNC:14537]
Asia&Oceania	ENSSSCG00000002427	ENSSSCG00000002427
Asia&Oceania	ENSSSCG00000002467	ENSSSCG00000002467	ASB2	ENSG00000100628	ankyrin repeat and SOCS box containing 2 [Source:HGNC Symbol;Acc:HGNC:16012]
Asia&Oceania	ENSSSCG00000002474	ENSSSCG00000002474	PPP4R4	ENSG00000119698	protein phosphatase 4 regulatory subunit 4 [Source:HGNC Symbol;Acc:HGNC:23788]
Asia&Oceania	ENSSSCG00000032134	ENSSSCG00000032134	GSKIP	ENSG00000100744	GSK3B interacting protein [Source:HGNC Symbol;Acc:HGNC:20343]
Asia&Oceania	ENSSSCG00000002504	ENSSSCG00000002504	AK7	ENSG00000140057	adenylate kinase 7 [Source:HGNC Symbol;Acc:HGNC:20091]
Asia&Oceania	ENSSSCG00000037035	ENSSSCG00000037035	UVSSA	ENSG00000163945	UV stimulated scaffold protein A [Source:HGNC Symbol;Acc:HGNC:29304]
Asia&Oceania	ENSSSCG00000008721	ENSSSCG00000008721	ABLIM2	ENSG00000163995	actin binding LIM protein family member 2 [Source:HGNC Symbol;Acc:HGNC:19195]
Asia&Oceania	ENSSSCG00000037539	ENSSSCG00000037539	SORCS2	ENSG00000184985	sortilin related VPS10 domain containing receptor 2 [Source:HGNC Symbol;Acc:HGNC:16698]
Asia&Oceania	ENSSSCG00000024892	ENSSSCG00000024892	NSG1	ENSG00000168824	neuronal vesicle trafficking associated 1 [Source:HGNC Symbol;Acc:HGNC:18790]
Asia&Oceania	ENSSSCG00000022358	ENSSSCG00000022358	RAB28	ENSG00000157869	RAB28, member RAS oncogene family [Source:HGNC Symbol;Acc:HGNC:9768]
Asia&Oceania	ENSSSCG00000038410	ENSSSCG00000038410	CPEB2	ENSG00000137449	cytoplasmic polyadenylation element binding protein 2 [Source:HGNC Symbol;Acc:HGNC:21745]
Asia&Oceania	ENSSSCG00000008749	ENSSSCG00000008749	SLIT2	ENSG00000145147	slit guidance ligand 2 [Source:HGNC Symbol;Acc:HGNC:11086]
Asia&Oceania	ENSSSCG00000027340	ENSSSCG00000027340	PI4K2B	ENSG00000038210	phosphatidylinositol 4-kinase type 2 beta [Source:HGNC Symbol;Acc:HGNC:18215]
Asia&Oceania	ENSSSCG00000028983	ENSSSCG00000028983	TBC1D1	ENSG00000065882	TBC1 domain family member 1 [Source:HGNC Symbol;Acc:HGNC:11578]
Asia&Oceania	ENSSSCG00000008787	ENSSSCG00000008787	KLHL5	ENSG00000109790	kelch like family member 5 [Source:HGNC Symbol;Acc:HGNC:6356]
Asia&Oceania	ENSSSCG00000033602	ENSSSCG00000033602	UBE2K	ENSG00000078140	ubiquitin conjugating enzyme E2 K [Source:HGNC Symbol;Acc:HGNC:4914]
Asia&Oceania	ENSSSCG00000061357	ENSSSCG00000061357
Asia&Oceania	ENSSSCG00000041883	ENSSSCG00000041883
Asia&Oceania	ENSSSCG00000047744	ENSSSCG00000047744
Asia&Oceania	ENSSSCG00000047476	ENSSSCG00000047476
Asia&Oceania	ENSSSCG00000062662	ENSSSCG00000062662
Asia&Oceania	ENSSSCG00000029200	ENSSSCG00000029200	TRIM2	ENSG00000109654	tripartite motif containing 2 [Source:HGNC Symbol;Acc:HGNC:15974]
Asia&Oceania	ENSSSCG00000040272	ENSSSCG00000040272	TTC29	ENSG00000137473	tetratricopeptide repeat domain 29 [Source:HGNC Symbol;Acc:HGNC:29936]
Asia&Oceania	ENSSSCG00000009052	ENSSSCG00000009052	ZNF330	ENSG00000109445	zinc finger protein 330 [Source:HGNC Symbol;Acc:HGNC:15462]
Asia&Oceania	ENSSSCG00000029943	ENSSSCG00000029943	SCLT1	ENSG00000151466	sodium channel and clathrin linker 1 [Source:HGNC Symbol;Acc:HGNC:26406]
Asia&Oceania	ENSSSCG00000009075	ENSSSCG00000009075	MFSD8	ENSG00000164073	major facilitator superfamily domain containing 8 [Source:HGNC Symbol;Acc:HGNC:28486]
Asia&Oceania	ENSSSCG00000022173	ENSSSCG00000022173	ANKRD50	ENSG00000151458	ankyrin repeat domain containing 50 [Source:HGNC Symbol;Acc:HGNC:29223]
Asia&Oceania	ENSSSCG00000009084	ENSSSCG00000009084	AFG2A	ENSG00000145375	AFG2 AAA ATPase homolog A [Source:HGNC Symbol;Acc:HGNC:18119]
Asia&Oceania	ENSSSCG00000036213	ENSSSCG00000036213	FGF2	ENSG00000138685	fibroblast growth factor 2 [Source:HGNC Symbol;Acc:HGNC:3676]
Asia&Oceania	ENSSSCG00000009125	ENSSSCG00000009125	ANK2	ENSG00000145362	ankyrin 2 [Source:HGNC Symbol;Acc:HGNC:493]
Asia&Oceania	ENSSSCG00000031348	ENSSSCG00000031348	ALPK1	ENSG00000073331	alpha kinase 1 [Source:HGNC Symbol;Acc:HGNC:20917]
Asia&Oceania	ENSSSCG00000039813	ENSSSCG00000039813	COL25A1	ENSG00000188517	collagen type XXV alpha 1 chain [Source:HGNC Symbol;Acc:HGNC:18603]
Asia&Oceania	ENSSSCG00000023548	ENSSSCG00000023548	GSTCD	ENSG00000138780	glutathione S-transferase C-terminal domain containing [Source:HGNC Symbol;Acc:HGNC:25806]
Asia&Oceania	ENSSSCG00000047952	ENSSSCG00000047952
Asia&Oceania	ENSSSCG00000009162	ENSSSCG00000009162	SLC9B1	ENSG00000164037	solute carrier family 9 member B1 [Source:HGNC Symbol;Acc:HGNC:24244]
Asia&Oceania	ENSSSCG00000063516	ENSSSCG00000063516	OR5P2	ENSG00000183303	olfactory receptor family 5 subfamily P member 2 [Source:HGNC Symbol;Acc:HGNC:14783]
Asia&Oceania	ENSSSCG00000063227	ENSSSCG00000063227
Asia&Oceania	ENSSSCG00000014820	ENSSSCG00000014820	FCHSD2	ENSG00000137478	FCH and double SH3 domains 2 [Source:HGNC Symbol;Acc:HGNC:29114]
Asia&Oceania	ENSSSCG00000040207	ENSSSCG00000040207	P2RY2	ENSG00000175591	purinergic receptor P2Y2 [Source:HGNC Symbol;Acc:HGNC:8541]
Asia&Oceania	ENSSSCG00000039996	ENSSSCG00000039996	FAM168A	ENSG00000054965	family with sequence similarity 168 member A [Source:HGNC Symbol;Acc:HGNC:28999]
Asia&Oceania	ENSSSCG00000014829	ENSSSCG00000014829	MRPL48	ENSG00000175581	mitochondrial ribosomal protein L48 [Source:HGNC Symbol;Acc:HGNC:16653]
Asia&Oceania	ENSSSCG00000014835	ENSSSCG00000014835	C2CD3	ENSG00000168014	C2 domain containing 3 centriole elongation regulator [Source:HGNC Symbol;Acc:HGNC:24564]
Asia&Oceania	ENSSSCG00000032723	ENSSSCG00000032723	ACER3	ENSG00000078124	alkaline ceramidase 3 [Source:HGNC Symbol;Acc:HGNC:16066]
Asia&Oceania	ENSSSCG00000014904	ENSSSCG00000014904	DLG2	ENSG00000150672	discs large MAGUK scaffold protein 2 [Source:HGNC Symbol;Acc:HGNC:2901]
Asia&Oceania	ENSSSCG00000024933	ENSSSCG00000024933	SLC36A4	ENSG00000180773	solute carrier family 36 member 4 [Source:HGNC Symbol;Acc:HGNC:19660]
Asia&Oceania	ENSSSCG00000031170	ENSSSCG00000031170	TMEM123	ENSG00000152558	transmembrane protein 123 [Source:HGNC Symbol;Acc:HGNC:30138]
Asia&Oceania	ENSSSCG00000015011	ENSSSCG00000015011
Asia&Oceania	ENSSSCG00000015023	ENSSSCG00000015023	ALG9	ENSG00000086848	ALG9 alpha-1,2-mannosyltransferase [Source:HGNC Symbol;Acc:HGNC:15672]
Asia&Oceania	ENSSSCG00000015131	ENSSSCG00000015131	GRIK4	ENSG00000149403	glutamate ionotropic receptor kainate type subunit 4 [Source:HGNC Symbol;Acc:HGNC:4582]
Asia&Oceania	ENSSSCG00000063106	ENSSSCG00000063106
Asia&Oceania	ENSSSCG00000025806	ENSSSCG00000025806	FAM118B	ENSG00000197798	family with sequence similarity 118 member B [Source:HGNC Symbol;Acc:HGNC:26110]
Asia&Oceania	ENSSSCG00000015432	ENSSSCG00000015432	ATXN7L1	ENSG00000146776	ataxin 7 like 1 [Source:HGNC Symbol;Acc:HGNC:22210]
Asia&Oceania	ENSSSCG00000024028	ENSSSCG00000024028	STARD3NL	ENSG00000010270	STARD3 N-terminal like [Source:HGNC Symbol;Acc:HGNC:19169]
Asia&Oceania	ENSSSCG00000015523	ENSSSCG00000015523	RALGPS2	ENSG00000116191	Ral GEF with PH domain and SH3 binding motif 2 [Source:HGNC Symbol;Acc:HGNC:30279]
Asia&Oceania	ENSSSCG00000024674	ENSSSCG00000024674	ABL2	ENSG00000143322	ABL proto-oncogene 2, non-receptor tyrosine kinase [Source:HGNC Symbol;Acc:HGNC:77]
Asia&Oceania	ENSSSCG00000015527	ENSSSCG00000015527	TDRD5	ENSG00000162782	tudor domain containing 5 [Source:HGNC Symbol;Acc:HGNC:20614]
Asia&Oceania	ENSSSCG00000033352	ENSSSCG00000033352	FAM163A	ENSG00000143340	family with sequence similarity 163 member A [Source:HGNC Symbol;Acc:HGNC:28274]
Asia&Oceania	ENSSSCG00000015535	ENSSSCG00000015535	QSOX1	ENSG00000116260	quiescin sulfhydryl oxidase 1 [Source:HGNC Symbol;Acc:HGNC:9756]
Asia&Oceania	ENSSSCG00000051167	ENSSSCG00000051167
Asia&Oceania	ENSSSCG00000015568	ENSSSCG00000015568	RNF2	ENSG00000121481	ring finger protein 2 [Source:HGNC Symbol;Acc:HGNC:10061]
Asia&Oceania	ENSSSCG00000039898	ENSSSCG00000039898	INTS10	ENSG00000104613	integrator complex subunit 10 [Source:HGNC Symbol;Acc:HGNC:25548]
Asia&Oceania	ENSSSCG00000031141	ENSSSCG00000031141	ABCA13	ENSG00000179869	ATP binding cassette subfamily A member 13 [Source:HGNC Symbol;Acc:HGNC:14638]
Asia&Oceania	ENSSSCG00000010826	ENSSSCG00000010826	MTARC2	ENSG00000117791	mitochondrial amidoxime reducing component 2 [Source:HGNC Symbol;Acc:HGNC:26064]
Asia&Oceania	ENSSSCG00000035850	ENSSSCG00000035850	CATSPERE	ENSG00000179397	catsper channel auxiliary subunit epsilon [Source:HGNC Symbol;Acc:HGNC:28491]
Asia&Oceania	ENSSSCG00000010959	ENSSSCG00000010959	NTRK2	ENSG00000148053	neurotrophic receptor tyrosine kinase 2 [Source:HGNC Symbol;Acc:HGNC:8032]
Asia&Oceania	ENSSSCG00000010960	ENSSSCG00000010960	SLC28A3	ENSG00000197506	solute carrier family 28 member 3 [Source:HGNC Symbol;Acc:HGNC:16484]
Asia&Oceania	ENSSSCG00000011030	ENSSSCG00000011030	CUBN	ENSG00000107611	cubilin [Source:HGNC Symbol;Acc:HGNC:2548]
Asia&Oceania	ENSSSCG00000011056	ENSSSCG00000011056	FRMD4A	ENSG00000151474	FERM domain containing 4A [Source:HGNC Symbol;Acc:HGNC:25491]
Asia&Oceania	ENSSSCG00000024127	ENSSSCG00000024127	ABI1	ENSG00000136754	abl interactor 1 [Source:HGNC Symbol;Acc:HGNC:11320]
Asia&Oceania	ENSSSCG00000011060	ENSSSCG00000011060	GAD2	ENSG00000136750	glutamate decarboxylase 2 [Source:HGNC Symbol;Acc:HGNC:4093]
Asia&Oceania	ENSSSCG00000058253	ENSSSCG00000058253	C10orf67	ENSG00000179133	chromosome 10 open reading frame 67 [Source:HGNC Symbol;Acc:HGNC:28716]
Asia&Oceania	ENSSSCG00000011085	ENSSSCG00000011085	MLLT10	ENSG00000078403	MLLT10 histone lysine methyltransferase DOT1L cofactor [Source:HGNC Symbol;Acc:HGNC:16063]
Asia&Oceania	ENSSSCG00000032444	ENSSSCG00000032444	PLXDC2	ENSG00000120594	plexin domain containing 2 [Source:HGNC Symbol;Acc:HGNC:21013]
Asia&Oceania	ENSSSCG00000011103	ENSSSCG00000011103	PARD3	ENSG00000148498	par-3 family cell polarity regulator [Source:HGNC Symbol;Acc:HGNC:16051]
Asia&Oceania	ENSSSCG00000011121	ENSSSCG00000011121	CELF2	ENSG00000048740	CUGBP Elav-like family member 2 [Source:HGNC Symbol;Acc:HGNC:2550]
Asia&Oceania	ENSSSCG00000057551	ENSSSCG00000057551
Asia&Oceania	ENSSSCG00000036117	ENSSSCG00000036117
Asia&Oceania	ENSSSCG00000009316	ENSSSCG00000009316
Asia&Oceania	ENSSSCG00000009338	ENSSSCG00000009338	FRY	ENSG00000073910	FRY microtubule binding protein [Source:HGNC Symbol;Acc:HGNC:20367]
Asia&Oceania	ENSSSCG00000009347	ENSSSCG00000009347	KL	ENSG00000133116	klotho [Source:HGNC Symbol;Acc:HGNC:6344]
Asia&Oceania	ENSSSCG00000009448	ENSSSCG00000009448	DIAPH3	ENSG00000139734	diaphanous related formin 3 [Source:HGNC Symbol;Acc:HGNC:15480]
Asia&Oceania	ENSSSCG00000009456	ENSSSCG00000009456	KLHL1	ENSG00000150361	kelch like family member 1 [Source:HGNC Symbol;Acc:HGNC:6352]
Asia&Oceania	ENSSSCG00000024722	ENSSSCG00000024722	PIBF1	ENSG00000083535	progesterone immunomodulatory binding factor 1 [Source:HGNC Symbol;Acc:HGNC:23352]
Asia&Oceania	ENSSSCG00000009489	ENSSSCG00000009489	GPC6	ENSG00000183098	glypican 6 [Source:HGNC Symbol;Acc:HGNC:4454]
Asia&Oceania	ENSSSCG00000056932	ENSSSCG00000056932
Asia&Oceania	ENSSSCG00000026082	ENSSSCG00000026082	DNAJC3	ENSG00000102580	DnaJ heat shock protein family (Hsp40) member C3 [Source:HGNC Symbol;Acc:HGNC:9439]
Asia&Oceania	ENSSSCG00000009545	ENSSSCG00000009545	COL4A2	ENSG00000134871	collagen type IV alpha 2 chain [Source:HGNC Symbol;Acc:HGNC:2203]
Asia&Oceania	ENSSSCG00000054303	ENSSSCG00000054303
Asia&Oceania	ENSSSCG00000055585	ENSSSCG00000055585
Asia&Oceania	ENSSSCG00000052544	ENSSSCG00000052544
Asia&Oceania	ENSSSCG00000032176	ENSSSCG00000032176	SMURF2	ENSG00000108854	SMAD specific E3 ubiquitin protein ligase 2 [Source:HGNC Symbol;Acc:HGNC:16809]
Asia&Oceania	ENSSSCG00000036057	ENSSSCG00000036057	POLG2	ENSG00000256525	DNA polymerase gamma 2, accessory subunit [Source:HGNC Symbol;Acc:HGNC:9180]
Asia&Oceania	ENSSSCG00000017304	ENSSSCG00000017304	EFCAB3	ENSG00000172421	EF-hand calcium binding domain 3 [Source:HGNC Symbol;Acc:HGNC:26379]
Asia&Oceania	ENSSSCG00000017311	ENSSSCG00000017311	MAPT	ENSG00000186868	microtubule associated protein tau [Source:HGNC Symbol;Acc:HGNC:6893]
Asia&Oceania	ENSSSCG00000017316	ENSSSCG00000017316	NSF	ENSG00000073969	N-ethylmaleimide sensitive factor, vesicle fusing ATPase [Source:HGNC Symbol;Acc:HGNC:8016]
Asia&Oceania	ENSSSCG00000022101	ENSSSCG00000022101	BRCA1	ENSG00000012048	BRCA1 DNA repair associated [Source:HGNC Symbol;Acc:HGNC:1100]
Asia&Oceania	ENSSSCG00000017433	ENSSSCG00000017433
Asia&Oceania	ENSSSCG00000024067	ENSSSCG00000024067	KRT23	ENSG00000108244	keratin 23 [Source:HGNC Symbol;Acc:HGNC:6438]
Asia&Oceania	ENSSSCG00000033228	ENSSSCG00000033228	SPAG9	ENSG00000008294	sperm associated antigen 9 [Source:HGNC Symbol;Acc:HGNC:14524]
Asia&Oceania	ENSSSCG00000017592	ENSSSCG00000017592	MBTD1	ENSG00000011258	mbt domain containing 1 [Source:HGNC Symbol;Acc:HGNC:19866]
Asia&Oceania	ENSSSCG00000017609	ENSSSCG00000017609	ANKFN1	ENSG00000153930	ankyrin repeat and fibronectin type III domain containing 1 [Source:HGNC Symbol;Acc:HGNC:26766]
Asia&Oceania	ENSSSCG00000017615	ENSSSCG00000017615	DGKE	ENSG00000153933	diacylglycerol kinase epsilon [Source:HGNC Symbol;Acc:HGNC:2852]
Asia&Oceania	ENSSSCG00000023727	ENSSSCG00000023727	TRIM37	ENSG00000108395	tripartite motif containing 37 [Source:HGNC Symbol;Acc:HGNC:7523]
Asia&Oceania	ENSSSCG00000017676	ENSSSCG00000017676	BCAS3	ENSG00000141376	BCAS3 microtubule associated cell migration factor [Source:HGNC Symbol;Acc:HGNC:14347]
Asia&Oceania	ENSSSCG00000039473	ENSSSCG00000039473	USP6	ENSG00000129204	ubiquitin specific peptidase 6 [Source:HGNC Symbol;Acc:HGNC:12629]
Asia&Oceania	ENSSSCG00000039473	ENSSSCG00000039473	USP32	ENSG00000170832	ubiquitin specific peptidase 32 [Source:HGNC Symbol;Acc:HGNC:19143]
Asia&Oceania	ENSSSCG00000038478	ENSSSCG00000038478	HEATR6	ENSG00000068097	HEAT repeat containing 6 [Source:HGNC Symbol;Acc:HGNC:24076]
Asia&Oceania	ENSSSCG00000017799	ENSSSCG00000017799	CPD	ENSG00000108582	carboxypeptidase D [Source:HGNC Symbol;Acc:HGNC:2301]
Asia&Oceania	ENSSSCG00000017804	ENSSSCG00000017804	ABR	ENSG00000159842	ABR activator of RhoGEF and GTPase [Source:HGNC Symbol;Acc:HGNC:81]
Asia&Oceania	ENSSSCG00000063153	ENSSSCG00000063153	OR1A1	ENSG00000172146	olfactory receptor family 1 subfamily A member 1 [Source:HGNC Symbol;Acc:HGNC:8179]
Asia&Oceania	ENSSSCG00000063153	ENSSSCG00000063153	OR1A2	ENSG00000172150	olfactory receptor family 1 subfamily A member 2 [Source:HGNC Symbol;Acc:HGNC:8180]
Asia&Oceania	ENSSSCG00000017869	ENSSSCG00000017869	ITGAE	ENSG00000083457	integrin subunit alpha E [Source:HGNC Symbol;Acc:HGNC:6147]
Asia&Oceania	ENSSSCG00000017998	ENSSSCG00000017998	GLP2R	ENSG00000065325	glucagon like peptide 2 receptor [Source:HGNC Symbol;Acc:HGNC:4325]
Asia&Oceania	ENSSSCG00000034364	ENSSSCG00000034364	SPECC1	ENSG00000128487	sperm antigen with calponin homology and coiled-coil domains 1 [Source:HGNC Symbol;Acc:HGNC:30615]
Asia&Oceania	ENSSSCG00000029811	ENSSSCG00000029811	PLCL2	ENSG00000154822	phospholipase C like 2 [Source:HGNC Symbol;Acc:HGNC:9064]
Asia&Oceania	ENSSSCG00000011208	ENSSSCG00000011208	ZNF385D	ENSG00000151789	zinc finger protein 385D [Source:HGNC Symbol;Acc:HGNC:26191]
Asia&Oceania	ENSSSCG00000011313	ENSSSCG00000011313	LIMD1	ENSG00000144791	LIM domain containing 1 [Source:HGNC Symbol;Acc:HGNC:6612]
Asia&Oceania	ENSSSCG00000011340	ENSSSCG00000011340	SMARCC1	ENSG00000173473	SWI/SNF related, matrix associated, actin dependent regulator of chromatin subfamily c member 1 [Source:HGNC Symbol;Acc:HGNC:11104]
Asia&Oceania	ENSSSCG00000020990	ENSSSCG00000020990	DNAH12	ENSG00000174844	dynein axonemal heavy chain 12 [Source:HGNC Symbol;Acc:HGNC:2943]
Asia&Oceania	ENSSSCG00000035818	ENSSSCG00000035818	FHIT	ENSG00000189283	fragile histidine triad diadenosine triphosphatase [Source:HGNC Symbol;Acc:HGNC:3701]
Asia&Oceania	ENSSSCG00000011511	ENSSSCG00000011511	FRMD4B	ENSG00000114541	FERM domain containing 4B [Source:HGNC Symbol;Acc:HGNC:24886]
Asia&Oceania	ENSSSCG00000041465	ENSSSCG00000041465
Asia&Oceania	ENSSSCG00000035811	ENSSSCG00000035811	RPL32	ENSG00000144713	ribosomal protein L32 [Source:HGNC Symbol;Acc:HGNC:10336]
Asia&Oceania	ENSSSCG00000040594	ENSSSCG00000040594
Asia&Oceania	ENSSSCG00000061599	ENSSSCG00000061599	H1-10	ENSG00000184897	H1.10 linker histone [Source:HGNC Symbol;Acc:HGNC:4722]
Asia&Oceania	ENSSSCG00000011653	ENSSSCG00000011653	PCCB	ENSG00000114054	propionyl-CoA carboxylase subunit beta [Source:HGNC Symbol;Acc:HGNC:8654]
Asia&Oceania	ENSSSCG00000021203	ENSSSCG00000021203	PIK3CB	ENSG00000051382	phosphatidylinositol-4,5-bisphosphate 3-kinase catalytic subunit beta [Source:HGNC Symbol;Acc:HGNC:8976]
Asia&Oceania	ENSSSCG00000057835	ENSSSCG00000057835	PRR23B	ENSG00000184814	proline rich 23B [Source:HGNC Symbol;Acc:HGNC:33764]
Asia&Oceania	ENSSSCG00000057835	ENSSSCG00000057835	PRR23A	ENSG00000206260	proline rich 23A [Source:HGNC Symbol;Acc:HGNC:37172]
Asia&Oceania	ENSSSCG00000057835	ENSSSCG00000057835	PRR23E	ENSG00000214324	PRR23 family member E [Source:HGNC Symbol;Acc:HGNC:32481]
Asia&Oceania	ENSSSCG00000057835	ENSSSCG00000057835	PRR23C	ENSG00000233701	proline rich 23C [Source:HGNC Symbol;Acc:HGNC:37173]
Asia&Oceania	ENSSSCG00000057835	ENSSSCG00000057835	PRR23D1	ENSG00000255251	proline rich 23 domain containing 1 [Source:HGNC Symbol;Acc:HGNC:49420]
Asia&Oceania	ENSSSCG00000057835	ENSSSCG00000057835	PRR23D2	ENSG00000255378	proline rich 23 domain containing 2 [Source:HGNC Symbol;Acc:HGNC:49396]
Asia&Oceania	ENSSSCG00000011666	ENSSSCG00000011666	CLSTN2	ENSG00000158258	calsyntenin 2 [Source:HGNC Symbol;Acc:HGNC:17448]
Asia&Oceania	ENSSSCG00000011683	ENSSSCG00000011683	PCOLCE2	ENSG00000163710	procollagen C-endopeptidase enhancer 2 [Source:HGNC Symbol;Acc:HGNC:8739]
Asia&Oceania	ENSSSCG00000062757	ENSSSCG00000062757
Asia&Oceania	ENSSSCG00000011720	ENSSSCG00000011720	MBNL1	ENSG00000152601	muscleblind like splicing regulator 1 [Source:HGNC Symbol;Acc:HGNC:6923]
Asia&Oceania	ENSSSCG00000037498	ENSSSCG00000037498
Asia&Oceania	ENSSSCG00000023871	ENSSSCG00000023871	NAALADL2	ENSG00000177694	N-acetylated alpha-linked acidic dipeptidase like 2 [Source:HGNC Symbol;Acc:HGNC:23219]
Asia&Oceania	ENSSSCG00000055040	ENSSSCG00000055040
Asia&Oceania	ENSSSCG00000038443	ENSSSCG00000038443	ZNF639	ENSG00000121864	zinc finger protein 639 [Source:HGNC Symbol;Acc:HGNC:30950]
Asia&Oceania	ENSSSCG00000011769	ENSSSCG00000011769	FXR1	ENSG00000114416	FMR1 autosomal homolog 1 [Source:HGNC Symbol;Acc:HGNC:4023]
Asia&Oceania	ENSSSCG00000063518	ENSSSCG00000063518
Asia&Oceania	ENSSSCG00000021598	ENSSSCG00000021598	EVA1C	ENSG00000166979	eva-1 homolog C [Source:HGNC Symbol;Acc:HGNC:13239]
Asia&Oceania	ENSSSCG00000030677	ENSSSCG00000030677	GART	ENSG00000159131	phosphoribosylglycinamide formyltransferase, phosphoribosylglycinamide synthetase, phosphoribosylaminoimidazole synthetase [Source:HGNC Symbol;Acc:HGNC:4163]
Asia&Oceania	ENSSSCG00000057439	ENSSSCG00000057439
Asia&Oceania	ENSSSCG00000057024	ENSSSCG00000057024	PPP3CC	ENSG00000120910	protein phosphatase 3 catalytic subunit gamma [Source:HGNC Symbol;Acc:HGNC:9316]
Asia&Oceania	ENSSSCG00000058071	ENSSSCG00000058071	TNFRSF10A	ENSG00000104689	TNF receptor superfamily member 10a [Source:HGNC Symbol;Acc:HGNC:11904]
Asia&Oceania	ENSSSCG00000009642	ENSSSCG00000009642	STC1	ENSG00000159167	stanniocalcin 1 [Source:HGNC Symbol;Acc:HGNC:11373]
Asia&Oceania	ENSSSCG00000021805	ENSSSCG00000021805	GALNTL6	ENSG00000174473	polypeptide N-acetylgalactosaminyltransferase like 6 [Source:HGNC Symbol;Acc:HGNC:33844]
Asia&Oceania	ENSSSCG00000009714	ENSSSCG00000009714	NEK1	ENSG00000137601	NIMA related kinase 1 [Source:HGNC Symbol;Acc:HGNC:7744]
Asia&Oceania	ENSSSCG00000009943	ENSSSCG00000009943	SSH1	ENSG00000084112	slingshot protein phosphatase 1 [Source:HGNC Symbol;Acc:HGNC:30579]
Asia&Oceania	ENSSSCG00000040694	ENSSSCG00000040694
Asia&Oceania	ENSSSCG00000010200	ENSSSCG00000010200	CSGALNACT2	ENSG00000169826	chondroitin sulfate N-acetylgalactosaminyltransferase 2 [Source:HGNC Symbol;Acc:HGNC:24292]
Asia&Oceania	ENSSSCG00000061874	ENSSSCG00000061874
Asia&Oceania	ENSSSCG00000010212	ENSSSCG00000010212	ANK3	ENSG00000151150	ankyrin 3 [Source:HGNC Symbol;Acc:HGNC:494]
Asia&Oceania	ENSSSCG00000029311	ENSSSCG00000029311	MYPN	ENSG00000138347	myopalladin [Source:HGNC Symbol;Acc:HGNC:23246]
Asia&Oceania	ENSSSCG00000054490	ENSSSCG00000054490
Asia&Oceania	ENSSSCG00000023141	ENSSSCG00000023141	RNLS	ENSG00000184719	renalase, FAD dependent amine oxidase [Source:HGNC Symbol;Acc:HGNC:25641]
Asia&Oceania	ENSSSCG00000062451	ENSSSCG00000062451
Asia&Oceania	ENSSSCG00000010545	ENSSSCG00000010545	CPN1	ENSG00000120054	carboxypeptidase N subunit 1 [Source:HGNC Symbol;Acc:HGNC:2312]
Asia&Oceania	ENSSSCG00000010552	ENSSSCG00000010552	PKD2L1	ENSG00000107593	polycystin 2 like 1, transient receptor potential cation channel [Source:HGNC Symbol;Acc:HGNC:9011]
Asia&Oceania	ENSSSCG00000010571	ENSSSCG00000010571	ARMH3	ENSG00000120029	armadillo like helical domain containing 3 [Source:HGNC Symbol;Acc:HGNC:25788]
Asia&Oceania	ENSSSCG00000010654	ENSSSCG00000010654	ATRNL1	ENSG00000107518	attractin like 1 [Source:HGNC Symbol;Acc:HGNC:29063]
Asia&Oceania	ENSSSCG00000010679	ENSSSCG00000010679	EIF3A	ENSG00000107581	eukaryotic translation initiation factor 3 subunit A [Source:HGNC Symbol;Acc:HGNC:3271]
Asia&Oceania	ENSSSCG00000062455	ENSSSCG00000062455
Asia&Oceania	ENSSSCG00000045091	ENSSSCG00000045091
Asia&Oceania	ENSSSCG00000015701	ENSSSCG00000015701	MGAT5	ENSG00000152127	alpha-1,6-mannosylglycoprotein 6-beta-N-acetylglucosaminyltransferase [Source:HGNC Symbol;Acc:HGNC:7049]
Asia&Oceania	ENSSSCG00000015711	ENSSSCG00000015711	DPP10	ENSG00000175497	dipeptidyl peptidase like 10 [Source:HGNC Symbol;Acc:HGNC:20823]
Asia&Oceania	ENSSSCG00000015748	ENSSSCG00000015748	CSMD1	ENSG00000183117	CUB and Sushi multiple domains 1 [Source:HGNC Symbol;Acc:HGNC:14026]
Asia&Oceania	ENSSSCG00000021731	ENSSSCG00000021731	WWC2	ENSG00000151718	WW and C2 domain containing 2 [Source:HGNC Symbol;Acc:HGNC:24148]
Asia&Oceania	ENSSSCG00000015893	ENSSSCG00000015893	SLC4A10	ENSG00000144290	solute carrier family 4 member 10 [Source:HGNC Symbol;Acc:HGNC:13811]
Asia&Oceania	ENSSSCG00000058207	ENSSSCG00000058207
Asia&Oceania	ENSSSCG00000015963	ENSSSCG00000015963	OLA1	ENSG00000138430	Obg like ATPase 1 [Source:HGNC Symbol;Acc:HGNC:28833]
Asia&Oceania	ENSSSCG00000023983	ENSSSCG00000023983	AGPS	ENSG00000018510	alkylglycerone phosphate synthase [Source:HGNC Symbol;Acc:HGNC:327]
Asia&Oceania	ENSSSCG00000016022	ENSSSCG00000016022	ZNF804A	ENSG00000170396	zinc finger protein 804A [Source:HGNC Symbol;Acc:HGNC:21711]
Asia&Oceania	ENSSSCG00000041649	ENSSSCG00000041649	L1TD1	ENSG00000240563	LINE1 type transposase domain containing 1 [Source:HGNC Symbol;Acc:HGNC:25595]
Asia&Oceania	ENSSSCG00000016193	ENSSSCG00000016193	CNOT9	ENSG00000144580	CCR4-NOT transcription complex subunit 9 [Source:HGNC Symbol;Acc:HGNC:10445]
Asia&Oceania	ENSSSCG00000022177	ENSSSCG00000022177	DIS3L2	ENSG00000144535	DIS3 like 3'-5' exoribonuclease 2 [Source:HGNC Symbol;Acc:HGNC:28648]
Asia&Oceania	ENSSSCG00000036261	ENSSSCG00000036261	CROCC2	ENSG00000226321	ciliary rootlet coiled-coil, rootletin family member 2 [Source:HGNC Symbol;Acc:HGNC:51677]
Asia&Oceania	ENSSSCG00000016794	ENSSSCG00000016794	MYO10	ENSG00000145555	myosin X [Source:HGNC Symbol;Acc:HGNC:7593]
Asia&Oceania	ENSSSCG00000016829	ENSSSCG00000016829	AGXT2	ENSG00000113492	alanine--glyoxylate aminotransferase 2 [Source:HGNC Symbol;Acc:HGNC:14412]
Asia&Oceania	ENSSSCG00000016838	ENSSSCG00000016838	RANBP3L	ENSG00000164188	RAN binding protein 3 like [Source:HGNC Symbol;Acc:HGNC:26353]
Asia&Oceania	ENSSSCG00000016850	ENSSSCG00000016850	LIFR	ENSG00000113594	LIF receptor subunit alpha [Source:HGNC Symbol;Acc:HGNC:6597]
Asia&Oceania	ENSSSCG00000016853	ENSSSCG00000016853	RICTOR	ENSG00000164327	RPTOR independent companion of MTOR complex 2 [Source:HGNC Symbol;Acc:HGNC:28611]
Asia&Oceania	ENSSSCG00000026527	ENSSSCG00000026527	HCN1	ENSG00000164588	hyperpolarization activated cyclic nucleotide gated potassium channel 1 [Source:HGNC Symbol;Acc:HGNC:4845]
Asia&Oceania	ENSSSCG00000059995	ENSSSCG00000059995
Asia&Oceania	ENSSSCG00000017012	ENSSSCG00000017012	SLIT3	ENSG00000184347	slit guidance ligand 3 [Source:HGNC Symbol;Acc:HGNC:11087]
Asia&Oceania	ENSSSCG00000035456	ENSSSCG00000035456	WWC1	ENSG00000113645	WW and C2 domain containing 1 [Source:HGNC Symbol;Acc:HGNC:29435]
Asia&Oceania	ENSSSCG00000063180	ENSSSCG00000063180
Asia&Oceania	ENSSSCG00000035825	ENSSSCG00000035825	UBE2QL1	ENSG00000215218	ubiquitin conjugating enzyme E2 Q family like 1 [Source:HGNC Symbol;Acc:HGNC:37269]
Asia&Oceania	ENSSSCG00000006970	ENSSSCG00000006970	DLC1	ENSG00000164741	DLC1 Rho GTPase activating protein [Source:HGNC Symbol;Acc:HGNC:2897]
Asia&Oceania	ENSSSCG00000038257	ENSSSCG00000038257	SGCZ	ENSG00000185053	sarcoglycan zeta [Source:HGNC Symbol;Acc:HGNC:14075]
Asia&Oceania	ENSSSCG00000041367	ENSSSCG00000041367	ANKRD62	ENSG00000181626	ankyrin repeat domain 62 [Source:HGNC Symbol;Acc:HGNC:35241]
Asia&Oceania	ENSSSCG00000030112	ENSSSCG00000030112	MACROD2	ENSG00000172264	mono-ADP ribosylhydrolase 2 [Source:HGNC Symbol;Acc:HGNC:16126]
Asia&Oceania	ENSSSCG00000038858	ENSSSCG00000038858	CFAP61	ENSG00000089101	cilia and flagella associated protein 61 [Source:HGNC Symbol;Acc:HGNC:15872]
Asia&Oceania	ENSSSCG00000059435	ENSSSCG00000059435	RNF24	ENSG00000101236	ring finger protein 24 [Source:HGNC Symbol;Acc:HGNC:13779]
Asia&Oceania	ENSSSCG00000007454	ENSSSCG00000007454	ZMYND8	ENSG00000101040	zinc finger MYND-type containing 8 [Source:HGNC Symbol;Acc:HGNC:9397]
Asia&Oceania	ENSSSCG00000007528	ENSSSCG00000007528	PHACTR3	ENSG00000087495	phosphatase and actin regulator 3 [Source:HGNC Symbol;Acc:HGNC:15833]
Asia&Oceania	ENSSSCG00000025784	ENSSSCG00000025784	CDH4	ENSG00000179242	cadherin 4 [Source:HGNC Symbol;Acc:HGNC:1763]
Asia&Oceania	ENSSSCG00000016488	ENSSSCG00000016488	SSBP1	ENSG00000106028	single stranded DNA binding protein 1 [Source:HGNC Symbol;Acc:HGNC:11317]
Asia&Oceania	ENSSSCG00000056374	ENSSSCG00000056374	STMP1	ENSG00000243317	short transmembrane mitochondrial protein 1 [Source:HGNC Symbol;Acc:HGNC:41909]
Asia&Oceania	ENSSSCG00000016542	ENSSSCG00000016542	LRGUK	ENSG00000155530	leucine rich repeats and guanylate kinase domain containing [Source:HGNC Symbol;Acc:HGNC:21964]
Asia&Oceania	ENSSSCG00000032734	ENSSSCG00000032734	VOPP1	ENSG00000154978	VOPP1 WW domain binding protein [Source:HGNC Symbol;Acc:HGNC:34518]
Asia&Oceania	ENSSSCG00000016763	ENSSSCG00000016763	GLI3	ENSG00000106571	GLI family zinc finger 3 [Source:HGNC Symbol;Acc:HGNC:4319]
Europe	ENSSSCG00000004022	ENSSSCG00000004022	RPS6KA2	ENSG00000071242	ribosomal protein S6 kinase A2 [Source:HGNC Symbol;Acc:HGNC:10431]
Europe	ENSSSCG00000062775	ENSSSCG00000062775
Europe	ENSSSCG00000031733	ENSSSCG00000031733	AKAP12	ENSG00000131016	A-kinase anchoring protein 12 [Source:HGNC Symbol;Acc:HGNC:370]
Europe	ENSSSCG00000061592	ENSSSCG00000061592	EPM2A	ENSG00000112425	EPM2A glucan phosphatase, laforin [Source:HGNC Symbol;Acc:HGNC:3413]
Europe	ENSSSCG00000061500	ENSSSCG00000061500
Europe	ENSSSCG00000004159	ENSSSCG00000004159	SLC35D3	ENSG00000182747	solute carrier family 35 member D3 [Source:HGNC Symbol;Acc:HGNC:15621]
Europe	ENSSSCG00000039049	ENSSSCG00000039049	MAP7	ENSG00000135525	microtubule associated protein 7 [Source:HGNC Symbol;Acc:HGNC:6869]
Europe	ENSSSCG00000004165	ENSSSCG00000004165	PDE7B	ENSG00000171408	phosphodiesterase 7B [Source:HGNC Symbol;Acc:HGNC:8792]
Europe	ENSSSCG00000034139	ENSSSCG00000034139	EYA4	ENSG00000112319	EYA transcriptional coactivator and phosphatase 4 [Source:HGNC Symbol;Acc:HGNC:3522]
Europe	ENSSSCG00000004434	ENSSSCG00000004434	FRK	ENSG00000111816	fyn related Src family tyrosine kinase [Source:HGNC Symbol;Acc:HGNC:3955]
Europe	ENSSSCG00000040836	ENSSSCG00000040836	DCC	ENSG00000187323	DCC netrin 1 receptor [Source:HGNC Symbol;Acc:HGNC:2701]
Europe	ENSSSCG00000004569	ENSSSCG00000004569	LACTB	ENSG00000103642	lactamase beta [Source:HGNC Symbol;Acc:HGNC:16468]
Europe	ENSSSCG00000046774	ENSSSCG00000046774
Europe	ENSSSCG00000004646	ENSSSCG00000004646	ATP8B4	ENSG00000104043	ATPase phospholipid transporting 8B4 (putative) [Source:HGNC Symbol;Acc:HGNC:13536]
Europe	ENSSSCG00000004694	ENSSSCG00000004694	FRMD5	ENSG00000171877	FERM domain containing 5 [Source:HGNC Symbol;Acc:HGNC:28214]
Europe	ENSSSCG00000034771	ENSSSCG00000034771	CCNDBP1	ENSG00000166946	cyclin D1 binding protein 1 [Source:HGNC Symbol;Acc:HGNC:1587]
Europe	ENSSSCG00000039061	ENSSSCG00000039061	EIF2AK4	ENSG00000128829	eukaryotic translation initiation factor 2 alpha kinase 4 [Source:HGNC Symbol;Acc:HGNC:19687]
Europe	ENSSSCG00000004787	ENSSSCG00000004787	GPR176	ENSG00000166073	G protein-coupled receptor 176 [Source:HGNC Symbol;Acc:HGNC:32370]
Europe	ENSSSCG00000038452	ENSSSCG00000038452	ADAMTS17	ENSG00000140470	ADAM metallopeptidase with thrombospondin type 1 motif 17 [Source:HGNC Symbol;Acc:HGNC:17109]
Europe	ENSSSCG00000004843	ENSSSCG00000004843	TRPM1	ENSG00000134160	transient receptor potential cation channel subfamily M member 1 [Source:HGNC Symbol;Acc:HGNC:7146]
Europe	ENSSSCG00000005083	ENSSSCG00000005083	DHRS7	ENSG00000100612	dehydrogenase/reductase 7 [Source:HGNC Symbol;Acc:HGNC:21524]
Europe	ENSSSCG00000005095	ENSSSCG00000005095	PRKCH	ENSG00000027075	protein kinase C eta [Source:HGNC Symbol;Acc:HGNC:9403]
Europe	ENSSSCG00000005257	ENSSSCG00000005257	TRPM3	ENSG00000083067	transient receptor potential cation channel subfamily M member 3 [Source:HGNC Symbol;Acc:HGNC:17992]
Europe	ENSSSCG00000033763	ENSSSCG00000033763	GNAQ	ENSG00000156052	G protein subunit alpha q [Source:HGNC Symbol;Acc:HGNC:4390]
Europe	ENSSSCG00000063066	ENSSSCG00000063066	TMOD1	ENSG00000136842	tropomodulin 1 [Source:HGNC Symbol;Acc:HGNC:11871]
Europe	ENSSSCG00000061539	ENSSSCG00000061539
Europe	ENSSSCG00000038508	ENSSSCG00000038508	SPTBN2	ENSG00000173898	spectrin beta, non-erythrocytic 2 [Source:HGNC Symbol;Acc:HGNC:11276]
Europe	ENSSSCG00000030415	ENSSSCG00000030415	DPP3	ENSG00000254986	dipeptidyl peptidase 3 [Source:HGNC Symbol;Acc:HGNC:3008]
Europe	ENSSSCG00000059948	ENSSSCG00000059948	PRG3	ENSG00000156575	proteoglycan 3, pro eosinophil major basic protein 2 [Source:HGNC Symbol;Acc:HGNC:9363]
Europe	ENSSSCG00000013236	ENSSSCG00000013236	MYBPC3	ENSG00000134571	myosin binding protein C3 [Source:HGNC Symbol;Acc:HGNC:7551]
Europe	ENSSSCG00000013278	ENSSSCG00000013278	TSPAN18	ENSG00000157570	tetraspanin 18 [Source:HGNC Symbol;Acc:HGNC:20660]
Europe	ENSSSCG00000059745	ENSSSCG00000059745
Europe	ENSSSCG00000013311	ENSSSCG00000013311	KIAA1549L	ENSG00000110427	KIAA1549 like [Source:HGNC Symbol;Acc:HGNC:24836]
Europe	ENSSSCG00000031940	ENSSSCG00000031940	GAS2	ENSG00000148935	growth arrest specific 2 [Source:HGNC Symbol;Acc:HGNC:4167]
Europe	ENSSSCG00000013389	ENSSSCG00000013389	CYP2R1	ENSG00000186104	cytochrome P450 family 2 subfamily R member 1 [Source:HGNC Symbol;Acc:HGNC:20580]
Europe	ENSSSCG00000013402	ENSSSCG00000013402	USP47	ENSG00000170242	ubiquitin specific peptidase 47 [Source:HGNC Symbol;Acc:HGNC:20076]
Europe	ENSSSCG00000013409	ENSSSCG00000013409	SBF2	ENSG00000133812	SET binding factor 2 [Source:HGNC Symbol;Acc:HGNC:2135]
Europe	ENSSSCG00000054281	ENSSSCG00000054281	OR2T11	ENSG00000279301	olfactory receptor family 2 subfamily T member 11 [Source:HGNC Symbol;Acc:HGNC:19574]
Europe	ENSSSCG00000062976	ENSSSCG00000062976	OR14A16	ENSG00000196772	olfactory receptor family 14 subfamily A member 16 [Source:HGNC Symbol;Acc:HGNC:15022]
Europe	ENSSSCG00000013915	ENSSSCG00000013915	CRTC1	ENSG00000105662	CREB regulated transcription coactivator 1 [Source:HGNC Symbol;Acc:HGNC:16062]
Europe	ENSSSCG00000053735	ENSSSCG00000053735	COLGALT1	ENSG00000130309	collagen beta(1-O)galactosyltransferase 1 [Source:HGNC Symbol;Acc:HGNC:26182]
Europe	ENSSSCG00000063172	ENSSSCG00000063172
Europe	ENSSSCG00000036342	ENSSSCG00000036342	ADGRE2	ENSG00000127507	adhesion G protein-coupled receptor E2 [Source:HGNC Symbol;Acc:HGNC:3337]
Europe	ENSSSCG00000061384	ENSSSCG00000061384
Europe	ENSSSCG00000057656	ENSSSCG00000057656	OR7D4	ENSG00000174667	olfactory receptor family 7 subfamily D member 4 [Source:HGNC Symbol;Acc:HGNC:8380]
Europe	ENSSSCG00000014088	ENSSSCG00000014088	IQGAP2	ENSG00000145703	IQ motif containing GTPase activating protein 2 [Source:HGNC Symbol;Acc:HGNC:6111]
Europe	ENSSSCG00000025286	ENSSSCG00000025286	MCTP1	ENSG00000175471	multiple C2 and transmembrane domain containing 1 [Source:HGNC Symbol;Acc:HGNC:26183]
Europe	ENSSSCG00000014165	ENSSSCG00000014165	SKIC3	ENSG00000198677	SKI3 subunit of superkiller complex [Source:HGNC Symbol;Acc:HGNC:23639]
Europe	ENSSSCG00000027074	ENSSSCG00000027074	FER	ENSG00000151422	FER tyrosine kinase [Source:HGNC Symbol;Acc:HGNC:3655]
Europe	ENSSSCG00000050595	ENSSSCG00000050595
Europe	ENSSSCG00000058349	ENSSSCG00000058349
Europe	ENSSSCG00000029541	ENSSSCG00000029541	PSD2	ENSG00000146005	pleckstrin and Sec7 domain containing 2 [Source:HGNC Symbol;Acc:HGNC:19092]
Europe	ENSSSCG00000007589	ENSSSCG00000007589	RSPH10B	ENSG00000155026	radial spoke head 10 homolog B [Source:HGNC Symbol;Acc:HGNC:27362]
Europe	ENSSSCG00000007589	ENSSSCG00000007589	RSPH10B2	ENSG00000169402	radial spoke head 10 homolog B2 [Source:HGNC Symbol;Acc:HGNC:34385]
Europe	ENSSSCG00000007599	ENSSSCG00000007599	LMTK2	ENSG00000164715	lemur tyrosine kinase 2 [Source:HGNC Symbol;Acc:HGNC:17880]
Europe	ENSSSCG00000007719	ENSSSCG00000007719	CLIP2	ENSG00000106665	CAP-Gly domain containing linker protein 2 [Source:HGNC Symbol;Acc:HGNC:2586]
Europe	ENSSSCG00000007727	ENSSSCG00000007727	AUTS2	ENSG00000158321	activator of transcription and developmental regulator AUTS2 [Source:HGNC Symbol;Acc:HGNC:14262]
Europe	ENSSSCG00000010799	ENSSSCG00000010799	COG7	ENSG00000168434	component of oligomeric golgi complex 7 [Source:HGNC Symbol;Acc:HGNC:18622]
Europe	ENSSSCG00000007840	ENSSSCG00000007840	POLR3E	ENSG00000058600	RNA polymerase III subunit E [Source:HGNC Symbol;Acc:HGNC:30347]
Europe	ENSSSCG00000007845	ENSSSCG00000007845	UQCRC2	ENSG00000140740	ubiquinol-cytochrome c reductase core protein 2 [Source:HGNC Symbol;Acc:HGNC:12586]
Europe	ENSSSCG00000035000	ENSSSCG00000035000
Europe	ENSSSCG00000007917	ENSSSCG00000007917	RBFOX1	ENSG00000078328	RNA binding fox-1 homolog 1 [Source:HGNC Symbol;Acc:HGNC:18222]
Europe	ENSSSCG00000062489	ENSSSCG00000062489	IGKV2D-30	ENSG00000239571	immunoglobulin kappa variable 2D-30 [Source:HGNC Symbol;Acc:HGNC:5801]
Europe	ENSSSCG00000062489	ENSSSCG00000062489	IGKV2-30	ENSG00000243238	immunoglobulin kappa variable 2-30 [Source:HGNC Symbol;Acc:HGNC:5785]
Europe	ENSSSCG00000045529	ENSSSCG00000045529	DNAH6	ENSG00000115423	dynein axonemal heavy chain 6 [Source:HGNC Symbol;Acc:HGNC:2951]
Europe	ENSSSCG00000035958	ENSSSCG00000035958	EVA1A	ENSG00000115363	eva-1 homolog A, regulator of programmed cell death [Source:HGNC Symbol;Acc:HGNC:25816]
Europe	ENSSSCG00000008336	ENSSSCG00000008336	ANXA4	ENSG00000196975	annexin A4 [Source:HGNC Symbol;Acc:HGNC:542]
Europe	ENSSSCG00000008392	ENSSSCG00000008392	BCL11A	ENSG00000119866	BCL11 transcription factor A [Source:HGNC Symbol;Acc:HGNC:13221]
Europe	ENSSSCG00000063286	ENSSSCG00000063286
Europe	ENSSSCG00000008396	ENSSSCG00000008396	CCDC85A	ENSG00000055813	coiled-coil domain containing 85A [Source:HGNC Symbol;Acc:HGNC:29400]
Europe	ENSSSCG00000008437	ENSSSCG00000008437	SOCS5	ENSG00000171150	suppressor of cytokine signaling 5 [Source:HGNC Symbol;Acc:HGNC:16852]
Europe	ENSSSCG00000008448	ENSSSCG00000008448	PREPL	ENSG00000138078	prolyl endopeptidase like [Source:HGNC Symbol;Acc:HGNC:30228]
Europe	ENSSSCG00000008513	ENSSSCG00000008513	BIRC6	ENSG00000115760	baculoviral IAP repeat containing 6 [Source:HGNC Symbol;Acc:HGNC:13516]
Europe	ENSSSCG00000008536	ENSSSCG00000008536	TOGARAM2	ENSG00000189350	TOG array regulator of axonemal microtubules 2 [Source:HGNC Symbol;Acc:HGNC:33715]
Europe	ENSSSCG00000048711	ENSSSCG00000048711
Europe	ENSSSCG00000008550	ENSSSCG00000008550	SLC5A6	ENSG00000138074	solute carrier family 5 member 6 [Source:HGNC Symbol;Acc:HGNC:11041]
Europe	ENSSSCG00000008591	ENSSSCG00000008591	ATAD2B	ENSG00000119778	ATPase family AAA domain containing 2B [Source:HGNC Symbol;Acc:HGNC:29230]
Europe	ENSSSCG00000029313	ENSSSCG00000029313	ITGB1BP1	ENSG00000119185	integrin subunit beta 1 binding protein 1 [Source:HGNC Symbol;Acc:HGNC:23927]
Europe	ENSSSCG00000005880	ENSSSCG00000005880	C8orf33	ENSG00000182307	chromosome 8 open reading frame 33 [Source:HGNC Symbol;Acc:HGNC:26104]
Europe	ENSSSCG00000005994	ENSSSCG00000005994	SNTB1	ENSG00000172164	syntrophin beta 1 [Source:HGNC Symbol;Acc:HGNC:11168]
Europe	ENSSSCG00000006025	ENSSSCG00000006025	PKHD1L1	ENSG00000205038	PKHD1 like 1 [Source:HGNC Symbol;Acc:HGNC:20313]
Europe	ENSSSCG00000006035	ENSSSCG00000006035	ANGPT1	ENSG00000154188	angiopoietin 1 [Source:HGNC Symbol;Acc:HGNC:484]
Europe	ENSSSCG00000006037	ENSSSCG00000006037	OXR1	ENSG00000164830	oxidation resistance 1 [Source:HGNC Symbol;Acc:HGNC:15822]
Europe	ENSSSCG00000031957	ENSSSCG00000031957	RIMS2	ENSG00000176406	regulating synaptic membrane exocytosis 2 [Source:HGNC Symbol;Acc:HGNC:17283]
Europe	ENSSSCG00000059124	ENSSSCG00000059124	BAALC	ENSG00000164929	BAALC binder of MAP3K1 and KLF4 [Source:HGNC Symbol;Acc:HGNC:14333]
Europe	ENSSSCG00000059747	ENSSSCG00000059747	NKAIN3	ENSG00000185942	sodium/potassium transporting ATPase interacting 3 [Source:HGNC Symbol;Acc:HGNC:26829]
Europe	ENSSSCG00000043592	ENSSSCG00000043592
Europe	ENSSSCG00000006267	ENSSSCG00000006267	PCMTD1	ENSG00000168300	protein-L-isoaspartate (D-aspartate) O-methyltransferase domain containing 1 [Source:HGNC Symbol;Acc:HGNC:30483]
Europe	ENSSSCG00000006274	ENSSSCG00000006274	PRKDC	ENSG00000253729	protein kinase, DNA-activated, catalytic subunit [Source:HGNC Symbol;Acc:HGNC:9413]
Europe	ENSSSCG00000062362	ENSSSCG00000062362	ITLN2	ENSG00000158764	intelectin 2 [Source:HGNC Symbol;Acc:HGNC:20599]
Europe	ENSSSCG00000060155	ENSSSCG00000060155
Europe	ENSSSCG00000026210	ENSSSCG00000026210	FCRL5	ENSG00000143297	Fc receptor like 5 [Source:HGNC Symbol;Acc:HGNC:18508]
Europe	ENSSSCG00000055900	ENSSSCG00000055900
Europe	ENSSSCG00000059817	ENSSSCG00000059817
Europe	ENSSSCG00000024481	ENSSSCG00000024481	PDE4DIP	ENSG00000178104	phosphodiesterase 4D interacting protein [Source:HGNC Symbol;Acc:HGNC:15580]
Europe	ENSSSCG00000058164	ENSSSCG00000058164
Europe	ENSSSCG00000006726	ENSSSCG00000006726	SPAG17	ENSG00000155761	sperm associated antigen 17 [Source:HGNC Symbol;Acc:HGNC:26620]
Europe	ENSSSCG00000006779	ENSSSCG00000006779	ST7L	ENSG00000007341	suppression of tumorigenicity 7 like [Source:HGNC Symbol;Acc:HGNC:18441]
Europe	ENSSSCG00000006872	ENSSSCG00000006872	AGL	ENSG00000162688	amylo-alpha-1, 6-glucosidase, 4-alpha-glucanotransferase [Source:HGNC Symbol;Acc:HGNC:321]
Europe	ENSSSCG00000059403	ENSSSCG00000059403
Europe	ENSSSCG00000006878	ENSSSCG00000006878	DPYD	ENSG00000188641	dihydropyrimidine dehydrogenase [Source:HGNC Symbol;Acc:HGNC:3012]
Europe	ENSSSCG00000061167	ENSSSCG00000061167
Europe	ENSSSCG00000006888	ENSSSCG00000006888	SLC44A3	ENSG00000143036	solute carrier family 44 member 3 [Source:HGNC Symbol;Acc:HGNC:28689]
Europe	ENSSSCG00000042741	ENSSSCG00000042741
Europe	ENSSSCG00000024973	ENSSSCG00000024973	GBP1	ENSG00000117228	guanylate binding protein 1 [Source:HGNC Symbol;Acc:HGNC:4182]
Europe	ENSSSCG00000006927	ENSSSCG00000006927	PKN2	ENSG00000065243	protein kinase N2 [Source:HGNC Symbol;Acc:HGNC:9406]
Europe	ENSSSCG00000000982	ENSSSCG00000000982	TTLL8	ENSG00000138892	tubulin tyrosine ligase like 8 [Source:HGNC Symbol;Acc:HGNC:34000]
Europe	ENSSSCG00000031361	ENSSSCG00000031361	CELSR1	ENSG00000075275	cadherin EGF LAG seven-pass G-type receptor 1 [Source:HGNC Symbol;Acc:HGNC:1850]
Europe	ENSSSCG00000062027	ENSSSCG00000062027
Europe	ENSSSCG00000044454	ENSSSCG00000044454
Europe	ENSSSCG00000000068	ENSSSCG00000000068	EP300	ENSG00000100393	E1A binding protein p300 [Source:HGNC Symbol;Acc:HGNC:3373]
Europe	ENSSSCG00000000167	ENSSSCG00000000167	RIC8B	ENSG00000111785	RIC8 guanine nucleotide exchange factor B [Source:HGNC Symbol;Acc:HGNC:25555]
Europe	ENSSSCG00000046465	ENSSSCG00000046465
Europe	ENSSSCG00000060654	ENSSSCG00000060654
Europe	ENSSSCG00000060653	ENSSSCG00000060653
Europe	ENSSSCG00000063025	ENSSSCG00000063025
Europe	ENSSSCG00000054950	ENSSSCG00000054950
Europe	ENSSSCG00000027447	ENSSSCG00000027447	TMTC1	ENSG00000133687	transmembrane O-mannosyltransferase targeting cadherins 1 [Source:HGNC Symbol;Acc:HGNC:24099]
Europe	ENSSSCG00000024232	ENSSSCG00000024232	CCDC91	ENSG00000123106	coiled-coil domain containing 91 [Source:HGNC Symbol;Acc:HGNC:24855]
Europe	ENSSSCG00000000580	ENSSSCG00000000580	RECQL	ENSG00000004700	RecQ like helicase [Source:HGNC Symbol;Acc:HGNC:9948]
Europe	ENSSSCG00000060315	ENSSSCG00000060315	CLEC4A	ENSG00000111729	C-type lectin domain family 4 member A [Source:HGNC Symbol;Acc:HGNC:13257]
Europe	ENSSSCG00000038487	ENSSSCG00000038487	TMPO	ENSG00000120802	thymopoietin [Source:HGNC Symbol;Acc:HGNC:11875]
Europe	ENSSSCG00000041683	ENSSSCG00000041683
Europe	ENSSSCG00000000896	ENSSSCG00000000896	NTN4	ENSG00000074527	netrin 4 [Source:HGNC Symbol;Acc:HGNC:13658]
Europe	ENSSSCG00000000906	ENSSSCG00000000906	TMCC3	ENSG00000057704	transmembrane and coiled-coil domain family 3 [Source:HGNC Symbol;Acc:HGNC:29199]
Europe	ENSSSCG00000044340	ENSSSCG00000044340	EEA1	ENSG00000102189	early endosome antigen 1 [Source:HGNC Symbol;Acc:HGNC:3185]
Europe	ENSSSCG00000000940	ENSSSCG00000000940	PPFIA2	ENSG00000139220	PTPRF interacting protein alpha 2 [Source:HGNC Symbol;Acc:HGNC:9246]
Europe	ENSSSCG00000063404	ENSSSCG00000063404
Europe	ENSSSCG00000062019	ENSSSCG00000062019
Europe	ENSSSCG00000039541	ENSSSCG00000039541	ANKRD11	ENSG00000167522	ankyrin repeat domain containing 11 [Source:HGNC Symbol;Acc:HGNC:21316]
Europe	ENSSSCG00000002684	ENSSSCG00000002684	CDH13	ENSG00000140945	cadherin 13 [Source:HGNC Symbol;Acc:HGNC:1753]
Europe	ENSSSCG00000040881	ENSSSCG00000040881	SLC38A7	ENSG00000103042	solute carrier family 38 member 7 [Source:HGNC Symbol;Acc:HGNC:25582]
Europe	ENSSSCG00000051066	ENSSSCG00000051066
Europe	ENSSSCG00000035639	ENSSSCG00000035639	TERB1	ENSG00000249961	telomere repeat binding bouquet formation protein 1 [Source:HGNC Symbol;Acc:HGNC:26675]
Europe	ENSSSCG00000034192	ENSSSCG00000034192
Europe	ENSSSCG00000054571	ENSSSCG00000054571	CYP2B6	ENSG00000197408	cytochrome P450 family 2 subfamily B member 6 [Source:HGNC Symbol;Acc:HGNC:2615]
Europe	ENSSSCG00000042026	ENSSSCG00000042026
Europe	ENSSSCG00000062751	ENSSSCG00000062751	LILRB5	ENSG00000105609	leukocyte immunoglobulin like receptor B5 [Source:HGNC Symbol;Acc:HGNC:6609]
Europe	ENSSSCG00000062751	ENSSSCG00000062751	LILRB4	ENSG00000186818	leukocyte immunoglobulin like receptor B4 [Source:HGNC Symbol;Acc:HGNC:6608]
Europe	ENSSSCG00000062751	ENSSSCG00000062751	LILRA5	ENSG00000187116	leukocyte immunoglobulin like receptor A5 [Source:HGNC Symbol;Acc:HGNC:16309]
Europe	ENSSSCG00000062751	ENSSSCG00000062751	LILRB3	ENSG00000204577	leukocyte immunoglobulin like receptor B3 [Source:HGNC Symbol;Acc:HGNC:6607]
Europe	ENSSSCG00000062751	ENSSSCG00000062751	LILRA4	ENSG00000239961	leukocyte immunoglobulin like receptor A4 [Source:HGNC Symbol;Acc:HGNC:15503]
Europe	ENSSSCG00000062751	ENSSSCG00000062751	LILRA6	ENSG00000244482	leukocyte immunoglobulin like receptor A6 [Source:HGNC Symbol;Acc:HGNC:15495]
Europe	ENSSSCG00000033497	ENSSSCG00000033497	RERE	ENSG00000142599	arginine-glutamic acid dipeptide repeats [Source:HGNC Symbol;Acc:HGNC:9965]
Europe	ENSSSCG00000003413	ENSSSCG00000003413	MTOR	ENSG00000198793	mechanistic target of rapamycin kinase [Source:HGNC Symbol;Acc:HGNC:3942]
Europe	ENSSSCG00000034429	ENSSSCG00000034429	PLA2G5	ENSG00000127472	phospholipase A2 group V [Source:HGNC Symbol;Acc:HGNC:9038]
Europe	ENSSSCG00000026276	ENSSSCG00000026276	ZBTB40	ENSG00000184677	zinc finger and BTB domain containing 40 [Source:HGNC Symbol;Acc:HGNC:29045]
Europe	ENSSSCG00000049560	ENSSSCG00000049560
Europe	ENSSSCG00000003630	ENSSSCG00000003630	AGO3	ENSG00000126070	argonaute RISC catalytic component 3 [Source:HGNC Symbol;Acc:HGNC:18421]
Europe	ENSSSCG00000041452	ENSSSCG00000041452
Europe	ENSSSCG00000028047	ENSSSCG00000028047	DTNA	ENSG00000134769	dystrobrevin alpha [Source:HGNC Symbol;Acc:HGNC:3057]
Europe	ENSSSCG00000003773	ENSSSCG00000003773	AK5	ENSG00000154027	adenylate kinase 5 [Source:HGNC Symbol;Acc:HGNC:365]
Europe	ENSSSCG00000003833	ENSSSCG00000003833	DAB1	ENSG00000173406	DAB adaptor protein 1 [Source:HGNC Symbol;Acc:HGNC:2661]
Europe	ENSSSCG00000038041	ENSSSCG00000038041	FYB2	ENSG00000187889	FYN binding protein 2 [Source:HGNC Symbol;Acc:HGNC:27295]
Europe	ENSSSCG00000057310	ENSSSCG00000057310
Europe	ENSSSCG00000062450	ENSSSCG00000062450
Europe	ENSSSCG00000003851	ENSSSCG00000003851	CPT2	ENSG00000157184	carnitine palmitoyltransferase 2 [Source:HGNC Symbol;Acc:HGNC:2330]
Europe	ENSSSCG00000027114	ENSSSCG00000027114	PODN	ENSG00000174348	podocan [Source:HGNC Symbol;Acc:HGNC:23174]
Europe	ENSSSCG00000003877	ENSSSCG00000003877	FAF1	ENSG00000185104	Fas associated factor 1 [Source:HGNC Symbol;Acc:HGNC:3578]
Europe	ENSSSCG00000034059	ENSSSCG00000034059	ST3GAL3	ENSG00000126091	ST3 beta-galactoside alpha-2,3-sialyltransferase 3 [Source:HGNC Symbol;Acc:HGNC:10866]
Europe	ENSSSCG00000001052	ENSSSCG00000001052	PHACTR1	ENSG00000112137	phosphatase and actin regulator 1 [Source:HGNC Symbol;Acc:HGNC:20990]
Europe	ENSSSCG00000026034	ENSSSCG00000026034	NUP153	ENSG00000124789	nucleoporin 153 [Source:HGNC Symbol;Acc:HGNC:8062]
Europe	ENSSSCG00000001076	ENSSSCG00000001076	RNF144B	ENSG00000137393	ring finger protein 144B [Source:HGNC Symbol;Acc:HGNC:21578]
Europe	ENSSSCG00000054022	ENSSSCG00000054022
Europe	ENSSSCG00000038892	ENSSSCG00000038892
Europe	ENSSSCG00000001493	ENSSSCG00000001493	PRIM2	ENSG00000146143	DNA primase subunit 2 [Source:HGNC Symbol;Acc:HGNC:9370]
Europe	ENSSSCG00000061790	ENSSSCG00000061790	FBXO22	ENSG00000167196	F-box protein 22 [Source:HGNC Symbol;Acc:HGNC:13593]
Europe	ENSSSCG00000052301	ENSSSCG00000052301	NRG4	ENSG00000169752	neuregulin 4 [Source:HGNC Symbol;Acc:HGNC:29862]
Europe	ENSSSCG00000001939	ENSSSCG00000001939	TTC6	ENSG00000139865	tetratricopeptide repeat domain 6 [Source:HGNC Symbol;Acc:HGNC:19739]
Europe	ENSSSCG00000001977	ENSSSCG00000001977	STXBP6	ENSG00000168952	syntaxin binding protein 6 [Source:HGNC Symbol;Acc:HGNC:19666]
Europe	ENSSSCG00000063277	ENSSSCG00000063277	TRDV1	ENSG00000211804	T cell receptor delta variable 1 [Source:HGNC Symbol;Acc:HGNC:12262]
Europe	ENSSSCG00000061070	ENSSSCG00000061070
Europe	ENSSSCG00000062894	ENSSSCG00000062894
Europe	ENSSSCG00000002245	ENSSSCG00000002245	KATNBL1	ENSG00000134152	katanin regulatory subunit B1 like 1 [Source:HGNC Symbol;Acc:HGNC:26199]
Europe	ENSSSCG00000033958	ENSSSCG00000033958	RYR3	ENSG00000198838	ryanodine receptor 3 [Source:HGNC Symbol;Acc:HGNC:10485]
Europe	ENSSSCG00000059838	ENSSSCG00000059838
Europe	ENSSSCG00000002305	ENSSSCG00000002305	EXD2	ENSG00000081177	exonuclease 3'-5' domain containing 2 [Source:HGNC Symbol;Acc:HGNC:20217]
Europe	ENSSSCG00000002330	ENSSSCG00000002330	PCNX1	ENSG00000100731	pecanex 1 [Source:HGNC Symbol;Acc:HGNC:19740]
Europe	ENSSSCG00000038231	ENSSSCG00000038231	ABCD4	ENSG00000119688	ATP binding cassette subfamily D member 4 [Source:HGNC Symbol;Acc:HGNC:68]
Europe	ENSSSCG00000002366	ENSSSCG00000002366	NPC2	ENSG00000119655	NPC intracellular cholesterol transporter 2 [Source:HGNC Symbol;Acc:HGNC:14537]
Europe	ENSSSCG00000002474	ENSSSCG00000002474	PPP4R4	ENSG00000119698	protein phosphatase 4 regulatory subunit 4 [Source:HGNC Symbol;Acc:HGNC:23788]
Europe	ENSSSCG00000032134	ENSSSCG00000032134	GSKIP	ENSG00000100744	GSK3B interacting protein [Source:HGNC Symbol;Acc:HGNC:20343]
Europe	ENSSSCG00000002504	ENSSSCG00000002504	AK7	ENSG00000140057	adenylate kinase 7 [Source:HGNC Symbol;Acc:HGNC:20091]
Europe	ENSSSCG00000037035	ENSSSCG00000037035	UVSSA	ENSG00000163945	UV stimulated scaffold protein A [Source:HGNC Symbol;Acc:HGNC:29304]
Europe	ENSSSCG00000023907	ENSSSCG00000023907	AFAP1	ENSG00000196526	actin filament associated protein 1 [Source:HGNC Symbol;Acc:HGNC:24017]
Europe	ENSSSCG00000037539	ENSSSCG00000037539	SORCS2	ENSG00000184985	sortilin related VPS10 domain containing receptor 2 [Source:HGNC Symbol;Acc:HGNC:16698]
Europe	ENSSSCG00000059110	ENSSSCG00000059110	BLOC1S4	ENSG00000186222	biogenesis of lysosomal organelles complex 1 subunit 4 [Source:HGNC Symbol;Acc:HGNC:24206]
Europe	ENSSSCG00000038410	ENSSSCG00000038410	CPEB2	ENSG00000137449	cytoplasmic polyadenylation element binding protein 2 [Source:HGNC Symbol;Acc:HGNC:21745]
Europe	ENSSSCG00000008749	ENSSSCG00000008749	SLIT2	ENSG00000145147	slit guidance ligand 2 [Source:HGNC Symbol;Acc:HGNC:11086]
Europe	ENSSSCG00000008754	ENSSSCG00000008754	GBA3	ENSG00000249948	glucosylceramidase beta 3 (gene/pseudogene) [Source:HGNC Symbol;Acc:HGNC:19069]
Europe	ENSSSCG00000008761	ENSSSCG00000008761	TBC1D19	ENSG00000109680	TBC1 domain family member 19 [Source:HGNC Symbol;Acc:HGNC:25624]
Europe	ENSSSCG00000008762	ENSSSCG00000008762	STIM2	ENSG00000109689	stromal interaction molecule 2 [Source:HGNC Symbol;Acc:HGNC:19205]
Europe	ENSSSCG00000028983	ENSSSCG00000028983	TBC1D1	ENSG00000065882	TBC1 domain family member 1 [Source:HGNC Symbol;Acc:HGNC:11578]
Europe	ENSSSCG00000008787	ENSSSCG00000008787	KLHL5	ENSG00000109790	kelch like family member 5 [Source:HGNC Symbol;Acc:HGNC:6356]
Europe	ENSSSCG00000047744	ENSSSCG00000047744
Europe	ENSSSCG00000047476	ENSSSCG00000047476
Europe	ENSSSCG00000029200	ENSSSCG00000029200	TRIM2	ENSG00000109654	tripartite motif containing 2 [Source:HGNC Symbol;Acc:HGNC:15974]
Europe	ENSSSCG00000009052	ENSSSCG00000009052	ZNF330	ENSG00000109445	zinc finger protein 330 [Source:HGNC Symbol;Acc:HGNC:15462]
Europe	ENSSSCG00000029943	ENSSSCG00000029943	SCLT1	ENSG00000151466	sodium channel and clathrin linker 1 [Source:HGNC Symbol;Acc:HGNC:26406]
Europe	ENSSSCG00000009084	ENSSSCG00000009084	AFG2A	ENSG00000145375	AFG2 AAA ATPase homolog A [Source:HGNC Symbol;Acc:HGNC:18119]
Europe	ENSSSCG00000036213	ENSSSCG00000036213	FGF2	ENSG00000138685	fibroblast growth factor 2 [Source:HGNC Symbol;Acc:HGNC:3676]
Europe	ENSSSCG00000023174	ENSSSCG00000023174	USP53	ENSG00000145390	ubiquitin specific peptidase 53 [Source:HGNC Symbol;Acc:HGNC:29255]
Europe	ENSSSCG00000009125	ENSSSCG00000009125	ANK2	ENSG00000145362	ankyrin 2 [Source:HGNC Symbol;Acc:HGNC:493]
Europe	ENSSSCG00000031348	ENSSSCG00000031348	ALPK1	ENSG00000073331	alpha kinase 1 [Source:HGNC Symbol;Acc:HGNC:20917]
Europe	ENSSSCG00000039813	ENSSSCG00000039813	COL25A1	ENSG00000188517	collagen type XXV alpha 1 chain [Source:HGNC Symbol;Acc:HGNC:18603]
Europe	ENSSSCG00000023548	ENSSSCG00000023548	GSTCD	ENSG00000138780	glutathione S-transferase C-terminal domain containing [Source:HGNC Symbol;Acc:HGNC:25806]
Europe	ENSSSCG00000047952	ENSSSCG00000047952
Europe	ENSSSCG00000028101	ENSSSCG00000028101	SLC9B2	ENSG00000164038	solute carrier family 9 member B2 [Source:HGNC Symbol;Acc:HGNC:25143]
Europe	ENSSSCG00000046669	ENSSSCG00000046669
Europe	ENSSSCG00000063516	ENSSSCG00000063516	OR5P2	ENSG00000183303	olfactory receptor family 5 subfamily P member 2 [Source:HGNC Symbol;Acc:HGNC:14783]
Europe	ENSSSCG00000061824	ENSSSCG00000061824
Europe	ENSSSCG00000014820	ENSSSCG00000014820	FCHSD2	ENSG00000137478	FCH and double SH3 domains 2 [Source:HGNC Symbol;Acc:HGNC:29114]
Europe	ENSSSCG00000040207	ENSSSCG00000040207	P2RY2	ENSG00000175591	purinergic receptor P2Y2 [Source:HGNC Symbol;Acc:HGNC:8541]
Europe	ENSSSCG00000014829	ENSSSCG00000014829	MRPL48	ENSG00000175581	mitochondrial ribosomal protein L48 [Source:HGNC Symbol;Acc:HGNC:16653]
Europe	ENSSSCG00000061550	ENSSSCG00000061550	MOGAT2	ENSG00000166391	monoacylglycerol O-acyltransferase 2 [Source:HGNC Symbol;Acc:HGNC:23248]
Europe	ENSSSCG00000053275	ENSSSCG00000053275
Europe	ENSSSCG00000062483	ENSSSCG00000062483	GVQW3	ENSG00000179240	GVQW motif containing 3 [Source:HGNC Symbol;Acc:HGNC:51239]
Europe	ENSSSCG00000032723	ENSSSCG00000032723	ACER3	ENSG00000078124	alkaline ceramidase 3 [Source:HGNC Symbol;Acc:HGNC:16066]
Europe	ENSSSCG00000024933	ENSSSCG00000024933	SLC36A4	ENSG00000180773	solute carrier family 36 member 4 [Source:HGNC Symbol;Acc:HGNC:19660]
Europe	ENSSSCG00000015023	ENSSSCG00000015023	ALG9	ENSG00000086848	ALG9 alpha-1,2-mannosyltransferase [Source:HGNC Symbol;Acc:HGNC:15672]
Europe	ENSSSCG00000015131	ENSSSCG00000015131	GRIK4	ENSG00000149403	glutamate ionotropic receptor kainate type subunit 4 [Source:HGNC Symbol;Acc:HGNC:4582]
Europe	ENSSSCG00000025806	ENSSSCG00000025806	FAM118B	ENSG00000197798	family with sequence similarity 118 member B [Source:HGNC Symbol;Acc:HGNC:26110]
Europe	ENSSSCG00000015432	ENSSSCG00000015432	ATXN7L1	ENSG00000146776	ataxin 7 like 1 [Source:HGNC Symbol;Acc:HGNC:22210]
Europe	ENSSSCG00000024674	ENSSSCG00000024674	ABL2	ENSG00000143322	ABL proto-oncogene 2, non-receptor tyrosine kinase [Source:HGNC Symbol;Acc:HGNC:77]
Europe	ENSSSCG00000015528	ENSSSCG00000015528	AXDND1	ENSG00000162779	axonemal dynein light chain domain containing 1 [Source:HGNC Symbol;Acc:HGNC:26564]
Europe	ENSSSCG00000033352	ENSSSCG00000033352	FAM163A	ENSG00000143340	family with sequence similarity 163 member A [Source:HGNC Symbol;Acc:HGNC:28274]
Europe	ENSSSCG00000015535	ENSSSCG00000015535	QSOX1	ENSG00000116260	quiescin sulfhydryl oxidase 1 [Source:HGNC Symbol;Acc:HGNC:9756]
Europe	ENSSSCG00000051167	ENSSSCG00000051167
Europe	ENSSSCG00000015563	ENSSSCG00000015563	RGL1	ENSG00000143344	ral guanine nucleotide dissociation stimulator like 1 [Source:HGNC Symbol;Acc:HGNC:30281]
Europe	ENSSSCG00000015565	ENSSSCG00000015565
Europe	ENSSSCG00000015568	ENSSSCG00000015568	RNF2	ENSG00000121481	ring finger protein 2 [Source:HGNC Symbol;Acc:HGNC:10061]
Europe	ENSSSCG00000010821	ENSSSCG00000010821	EPRS1	ENSG00000136628	glutamyl-prolyl-tRNA synthetase 1 [Source:HGNC Symbol;Acc:HGNC:3418]
Europe	ENSSSCG00000010826	ENSSSCG00000010826	MTARC2	ENSG00000117791	mitochondrial amidoxime reducing component 2 [Source:HGNC Symbol;Acc:HGNC:26064]
Europe	ENSSSCG00000035850	ENSSSCG00000035850	CATSPERE	ENSG00000179397	catsper channel auxiliary subunit epsilon [Source:HGNC Symbol;Acc:HGNC:28491]
Europe	ENSSSCG00000010949	ENSSSCG00000010949	DAPK1	ENSG00000196730	death associated protein kinase 1 [Source:HGNC Symbol;Acc:HGNC:2674]
Europe	ENSSSCG00000048017	ENSSSCG00000048017
Europe	ENSSSCG00000024127	ENSSSCG00000024127	ABI1	ENSG00000136754	abl interactor 1 [Source:HGNC Symbol;Acc:HGNC:11320]
Europe	ENSSSCG00000058253	ENSSSCG00000058253	C10orf67	ENSG00000179133	chromosome 10 open reading frame 67 [Source:HGNC Symbol;Acc:HGNC:28716]
Europe	ENSSSCG00000032444	ENSSSCG00000032444	PLXDC2	ENSG00000120594	plexin domain containing 2 [Source:HGNC Symbol;Acc:HGNC:21013]
Europe	ENSSSCG00000011111	ENSSSCG00000011111	CAMK1D	ENSG00000183049	calcium/calmodulin dependent protein kinase ID [Source:HGNC Symbol;Acc:HGNC:19341]
Europe	ENSSSCG00000011121	ENSSSCG00000011121	CELF2	ENSG00000048740	CUGBP Elav-like family member 2 [Source:HGNC Symbol;Acc:HGNC:2550]
Europe	ENSSSCG00000057551	ENSSSCG00000057551
Europe	ENSSSCG00000011137	ENSSSCG00000011137	GDI2	ENSG00000057608	GDP dissociation inhibitor 2 [Source:HGNC Symbol;Acc:HGNC:4227]
Europe	ENSSSCG00000009300	ENSSSCG00000009300	WASF3	ENSG00000132970	WASP family member 3 [Source:HGNC Symbol;Acc:HGNC:12734]
Europe	ENSSSCG00000009316	ENSSSCG00000009316
Europe	ENSSSCG00000009338	ENSSSCG00000009338	FRY	ENSG00000073910	FRY microtubule binding protein [Source:HGNC Symbol;Acc:HGNC:20367]
Europe	ENSSSCG00000009384	ENSSSCG00000009384	INTS6	ENSG00000102786	integrator complex subunit 6 [Source:HGNC Symbol;Acc:HGNC:14879]
Europe	ENSSSCG00000034156	ENSSSCG00000034156	GTF2F2	ENSG00000188342	general transcription factor IIF subunit 2 [Source:HGNC Symbol;Acc:HGNC:4653]
Europe	ENSSSCG00000009456	ENSSSCG00000009456	KLHL1	ENSG00000150361	kelch like family member 1 [Source:HGNC Symbol;Acc:HGNC:6352]
Europe	ENSSSCG00000024722	ENSSSCG00000024722	PIBF1	ENSG00000083535	progesterone immunomodulatory binding factor 1 [Source:HGNC Symbol;Acc:HGNC:23352]
Europe	ENSSSCG00000009489	ENSSSCG00000009489	GPC6	ENSG00000183098	glypican 6 [Source:HGNC Symbol;Acc:HGNC:4454]
Europe	ENSSSCG00000056932	ENSSSCG00000056932
Europe	ENSSSCG00000009503	ENSSSCG00000009503	HS6ST3	ENSG00000185352	heparan sulfate 6-O-sulfotransferase 3 [Source:HGNC Symbol;Acc:HGNC:19134]
Europe	ENSSSCG00000009545	ENSSSCG00000009545	COL4A2	ENSG00000134871	collagen type IV alpha 2 chain [Source:HGNC Symbol;Acc:HGNC:2203]
Europe	ENSSSCG00000054303	ENSSSCG00000054303
Europe	ENSSSCG00000055585	ENSSSCG00000055585
Europe	ENSSSCG00000055162	ENSSSCG00000055162	RNF213	ENSG00000173821	ring finger protein 213 [Source:HGNC Symbol;Acc:HGNC:14539]
Europe	ENSSSCG00000032176	ENSSSCG00000032176	SMURF2	ENSG00000108854	SMAD specific E3 ubiquitin protein ligase 2 [Source:HGNC Symbol;Acc:HGNC:16809]
Europe	ENSSSCG00000036057	ENSSSCG00000036057	POLG2	ENSG00000256525	DNA polymerase gamma 2, accessory subunit [Source:HGNC Symbol;Acc:HGNC:9180]
Europe	ENSSSCG00000017304	ENSSSCG00000017304	EFCAB3	ENSG00000172421	EF-hand calcium binding domain 3 [Source:HGNC Symbol;Acc:HGNC:26379]
Europe	ENSSSCG00000017311	ENSSSCG00000017311	MAPT	ENSG00000186868	microtubule associated protein tau [Source:HGNC Symbol;Acc:HGNC:6893]
Europe	ENSSSCG00000017316	ENSSSCG00000017316	NSF	ENSG00000073969	N-ethylmaleimide sensitive factor, vesicle fusing ATPase [Source:HGNC Symbol;Acc:HGNC:8016]
Europe	ENSSSCG00000022101	ENSSSCG00000022101	BRCA1	ENSG00000012048	BRCA1 DNA repair associated [Source:HGNC Symbol;Acc:HGNC:1100]
Europe	ENSSSCG00000037979	ENSSSCG00000037979	AARSD1	ENSG00000266967	alanyl-tRNA synthetase domain containing 1 [Source:HGNC Symbol;Acc:HGNC:28417]
Europe	ENSSSCG00000053096	ENSSSCG00000053096
Europe	ENSSSCG00000033228	ENSSSCG00000033228	SPAG9	ENSG00000008294	sperm associated antigen 9 [Source:HGNC Symbol;Acc:HGNC:14524]
Europe	ENSSSCG00000017609	ENSSSCG00000017609	ANKFN1	ENSG00000153930	ankyrin repeat and fibronectin type III domain containing 1 [Source:HGNC Symbol;Acc:HGNC:26766]
Europe	ENSSSCG00000017615	ENSSSCG00000017615	DGKE	ENSG00000153933	diacylglycerol kinase epsilon [Source:HGNC Symbol;Acc:HGNC:2852]
Europe	ENSSSCG00000023727	ENSSSCG00000023727	TRIM37	ENSG00000108395	tripartite motif containing 37 [Source:HGNC Symbol;Acc:HGNC:7523]
Europe	ENSSSCG00000017676	ENSSSCG00000017676	BCAS3	ENSG00000141376	BCAS3 microtubule associated cell migration factor [Source:HGNC Symbol;Acc:HGNC:14347]
Europe	ENSSSCG00000039473	ENSSSCG00000039473	USP6	ENSG00000129204	ubiquitin specific peptidase 6 [Source:HGNC Symbol;Acc:HGNC:12629]
Europe	ENSSSCG00000039473	ENSSSCG00000039473	USP32	ENSG00000170832	ubiquitin specific peptidase 32 [Source:HGNC Symbol;Acc:HGNC:19143]
Europe	ENSSSCG00000038478	ENSSSCG00000038478	HEATR6	ENSG00000068097	HEAT repeat containing 6 [Source:HGNC Symbol;Acc:HGNC:24076]
Europe	ENSSSCG00000063153	ENSSSCG00000063153	OR1A1	ENSG00000172146	olfactory receptor family 1 subfamily A member 1 [Source:HGNC Symbol;Acc:HGNC:8179]
Europe	ENSSSCG00000063153	ENSSSCG00000063153	OR1A2	ENSG00000172150	olfactory receptor family 1 subfamily A member 2 [Source:HGNC Symbol;Acc:HGNC:8180]
Europe	ENSSSCG00000017869	ENSSSCG00000017869	ITGAE	ENSG00000083457	integrin subunit alpha E [Source:HGNC Symbol;Acc:HGNC:6147]
Europe	ENSSSCG00000017998	ENSSSCG00000017998	GLP2R	ENSG00000065325	glucagon like peptide 2 receptor [Source:HGNC Symbol;Acc:HGNC:4325]
Europe	ENSSSCG00000029811	ENSSSCG00000029811	PLCL2	ENSG00000154822	phospholipase C like 2 [Source:HGNC Symbol;Acc:HGNC:9064]
Europe	ENSSSCG00000011208	ENSSSCG00000011208	ZNF385D	ENSG00000151789	zinc finger protein 385D [Source:HGNC Symbol;Acc:HGNC:26191]
Europe	ENSSSCG00000062217	ENSSSCG00000062217
Europe	ENSSSCG00000025408	ENSSSCG00000025408	ULK4	ENSG00000168038	unc-51 like kinase 4 [Source:HGNC Symbol;Acc:HGNC:15784]
Europe	ENSSSCG00000011313	ENSSSCG00000011313	LIMD1	ENSG00000144791	LIM domain containing 1 [Source:HGNC Symbol;Acc:HGNC:6612]
Europe	ENSSSCG00000020990	ENSSSCG00000020990	DNAH12	ENSG00000174844	dynein axonemal heavy chain 12 [Source:HGNC Symbol;Acc:HGNC:2943]
Europe	ENSSSCG00000011495	ENSSSCG00000011495	PRICKLE2	ENSG00000163637	prickle planar cell polarity protein 2 [Source:HGNC Symbol;Acc:HGNC:20340]
Europe	ENSSSCG00000057884	ENSSSCG00000057884
Europe	ENSSSCG00000042118	ENSSSCG00000042118	TAFA1	ENSG00000183662	TAFA chemokine like family member 1 [Source:HGNC Symbol;Acc:HGNC:21587]
Europe	ENSSSCG00000041465	ENSSSCG00000041465
Europe	ENSSSCG00000061599	ENSSSCG00000061599	H1-10	ENSG00000184897	H1.10 linker histone [Source:HGNC Symbol;Acc:HGNC:4722]
Europe	ENSSSCG00000011653	ENSSSCG00000011653	PCCB	ENSG00000114054	propionyl-CoA carboxylase subunit beta [Source:HGNC Symbol;Acc:HGNC:8654]
Europe	ENSSSCG00000021203	ENSSSCG00000021203	PIK3CB	ENSG00000051382	phosphatidylinositol-4,5-bisphosphate 3-kinase catalytic subunit beta [Source:HGNC Symbol;Acc:HGNC:8976]
Europe	ENSSSCG00000057835	ENSSSCG00000057835	PRR23B	ENSG00000184814	proline rich 23B [Source:HGNC Symbol;Acc:HGNC:33764]
Europe	ENSSSCG00000057835	ENSSSCG00000057835	PRR23A	ENSG00000206260	proline rich 23A [Source:HGNC Symbol;Acc:HGNC:37172]
Europe	ENSSSCG00000057835	ENSSSCG00000057835	PRR23E	ENSG00000214324	PRR23 family member E [Source:HGNC Symbol;Acc:HGNC:32481]
Europe	ENSSSCG00000057835	ENSSSCG00000057835	PRR23C	ENSG00000233701	proline rich 23C [Source:HGNC Symbol;Acc:HGNC:37173]
Europe	ENSSSCG00000057835	ENSSSCG00000057835	PRR23D1	ENSG00000255251	proline rich 23 domain containing 1 [Source:HGNC Symbol;Acc:HGNC:49420]
Europe	ENSSSCG00000057835	ENSSSCG00000057835	PRR23D2	ENSG00000255378	proline rich 23 domain containing 2 [Source:HGNC Symbol;Acc:HGNC:49396]
Europe	ENSSSCG00000011664	ENSSSCG00000011664	RBP1	ENSG00000114115	retinol binding protein 1 [Source:HGNC Symbol;Acc:HGNC:9919]
Europe	ENSSSCG00000011666	ENSSSCG00000011666	CLSTN2	ENSG00000158258	calsyntenin 2 [Source:HGNC Symbol;Acc:HGNC:17448]
Europe	ENSSSCG00000011683	ENSSSCG00000011683	PCOLCE2	ENSG00000163710	procollagen C-endopeptidase enhancer 2 [Source:HGNC Symbol;Acc:HGNC:8739]
Europe	ENSSSCG00000062757	ENSSSCG00000062757
Europe	ENSSSCG00000011720	ENSSSCG00000011720	MBNL1	ENSG00000152601	muscleblind like splicing regulator 1 [Source:HGNC Symbol;Acc:HGNC:6923]
Europe	ENSSSCG00000037498	ENSSSCG00000037498
Europe	ENSSSCG00000055040	ENSSSCG00000055040
Europe	ENSSSCG00000011769	ENSSSCG00000011769	FXR1	ENSG00000114416	FMR1 autosomal homolog 1 [Source:HGNC Symbol;Acc:HGNC:4023]
Europe	ENSSSCG00000063518	ENSSSCG00000063518
Europe	ENSSSCG00000012001	ENSSSCG00000012001	ROBO1	ENSG00000169855	roundabout guidance receptor 1 [Source:HGNC Symbol;Acc:HGNC:10249]
Europe	ENSSSCG00000030677	ENSSSCG00000030677	GART	ENSG00000159131	phosphoribosylglycinamide formyltransferase, phosphoribosylglycinamide synthetase, phosphoribosylaminoimidazole synthetase [Source:HGNC Symbol;Acc:HGNC:4163]
Europe	ENSSSCG00000012054	ENSSSCG00000012054	DOP1B	ENSG00000142197	DOP1 leucine zipper like protein B [Source:HGNC Symbol;Acc:HGNC:1291]
Europe	ENSSSCG00000057439	ENSSSCG00000057439
Europe	ENSSSCG00000058071	ENSSSCG00000058071	TNFRSF10A	ENSG00000104689	TNF receptor superfamily member 10a [Source:HGNC Symbol;Acc:HGNC:11904]
Europe	ENSSSCG00000021805	ENSSSCG00000021805	GALNTL6	ENSG00000174473	polypeptide N-acetylgalactosaminyltransferase like 6 [Source:HGNC Symbol;Acc:HGNC:33844]
Europe	ENSSSCG00000009714	ENSSSCG00000009714	NEK1	ENSG00000137601	NIMA related kinase 1 [Source:HGNC Symbol;Acc:HGNC:7744]
Europe	ENSSSCG00000009716	ENSSSCG00000009716	SH3RF1	ENSG00000154447	SH3 domain containing ring finger 1 [Source:HGNC Symbol;Acc:HGNC:17650]
Europe	ENSSSCG00000035929	ENSSSCG00000035929	ANHX	ENSG00000227059	anomalous homeobox [Source:HGNC Symbol;Acc:HGNC:40024]
Europe	ENSSSCG00000009754	ENSSSCG00000009754	TMEM132B	ENSG00000139364	transmembrane protein 132B [Source:HGNC Symbol;Acc:HGNC:29397]
Europe	ENSSSCG00000009831	ENSSSCG00000009831	CUX2	ENSG00000111249	cut like homeobox 2 [Source:HGNC Symbol;Acc:HGNC:19347]
Europe	ENSSSCG00000009943	ENSSSCG00000009943	SSH1	ENSG00000084112	slingshot protein phosphatase 1 [Source:HGNC Symbol;Acc:HGNC:30579]
Europe	ENSSSCG00000024860	ENSSSCG00000024860
Europe	ENSSSCG00000049373	ENSSSCG00000049373
Europe	ENSSSCG00000010142	ENSSSCG00000010142	RYR2	ENSG00000198626	ryanodine receptor 2 [Source:HGNC Symbol;Acc:HGNC:10484]
Europe	ENSSSCG00000010151	ENSSSCG00000010151	LYST	ENSG00000143669	lysosomal trafficking regulator [Source:HGNC Symbol;Acc:HGNC:1968]
Europe	ENSSSCG00000010162	ENSSSCG00000010162	SLC35F3	ENSG00000183780	solute carrier family 35 member F3 [Source:HGNC Symbol;Acc:HGNC:23616]
Europe	ENSSSCG00000040694	ENSSSCG00000040694
Europe	ENSSSCG00000010200	ENSSSCG00000010200	CSGALNACT2	ENSG00000169826	chondroitin sulfate N-acetylgalactosaminyltransferase 2 [Source:HGNC Symbol;Acc:HGNC:24292]
Europe	ENSSSCG00000061874	ENSSSCG00000061874
Europe	ENSSSCG00000036480	ENSSSCG00000036480	CTNNA3	ENSG00000183230	catenin alpha 3 [Source:HGNC Symbol;Acc:HGNC:2511]
Europe	ENSSSCG00000061214	ENSSSCG00000061214	DYDC1	ENSG00000170788	DPY30 domain containing 1 [Source:HGNC Symbol;Acc:HGNC:23460]
Europe	ENSSSCG00000010344	ENSSSCG00000010344	NRG3	ENSG00000185737	neuregulin 3 [Source:HGNC Symbol;Acc:HGNC:7999]
Europe	ENSSSCG00000062451	ENSSSCG00000062451
Europe	ENSSSCG00000010617	ENSSSCG00000010617	SORCS3	ENSG00000156395	sortilin related VPS10 domain containing receptor 3 [Source:HGNC Symbol;Acc:HGNC:16699]
Europe	ENSSSCG00000059499	ENSSSCG00000059499
Europe	ENSSSCG00000045261	ENSSSCG00000045261
Europe	ENSSSCG00000010679	ENSSSCG00000010679	EIF3A	ENSG00000107581	eukaryotic translation initiation factor 3 subunit A [Source:HGNC Symbol;Acc:HGNC:3271]
Europe	ENSSSCG00000057056	ENSSSCG00000057056
Europe	ENSSSCG00000040172	ENSSSCG00000040172	THSD7B	ENSG00000144229	thrombospondin type 1 domain containing 7B [Source:HGNC Symbol;Acc:HGNC:29348]
Europe	ENSSSCG00000058224	ENSSSCG00000058224
Europe	ENSSSCG00000039294	ENSSSCG00000039294
Europe	ENSSSCG00000051210	ENSSSCG00000051210
Europe	ENSSSCG00000062455	ENSSSCG00000062455
Europe	ENSSSCG00000015701	ENSSSCG00000015701	MGAT5	ENSG00000152127	alpha-1,6-mannosylglycoprotein 6-beta-N-acetylglucosaminyltransferase [Source:HGNC Symbol;Acc:HGNC:7049]
Europe	ENSSSCG00000053931	ENSSSCG00000053931
Europe	ENSSSCG00000015711	ENSSSCG00000015711	DPP10	ENSG00000175497	dipeptidyl peptidase like 10 [Source:HGNC Symbol;Acc:HGNC:20823]
Europe	ENSSSCG00000061995	ENSSSCG00000061995
Europe	ENSSSCG00000031951	ENSSSCG00000031951	CYFIP1	ENSG00000273749	cytoplasmic FMR1 interacting protein 1 [Source:HGNC Symbol;Acc:HGNC:13759]
Europe	ENSSSCG00000036679	ENSSSCG00000036679	SORBS2	ENSG00000154556	sorbin and SH3 domain containing 2 [Source:HGNC Symbol;Acc:HGNC:24098]
Europe	ENSSSCG00000058207	ENSSSCG00000058207
Europe	ENSSSCG00000015963	ENSSSCG00000015963	OLA1	ENSG00000138430	Obg like ATPase 1 [Source:HGNC Symbol;Acc:HGNC:28833]
Europe	ENSSSCG00000023983	ENSSSCG00000023983	AGPS	ENSG00000018510	alkylglycerone phosphate synthase [Source:HGNC Symbol;Acc:HGNC:327]
Europe	ENSSSCG00000016193	ENSSSCG00000016193	CNOT9	ENSG00000144580	CCR4-NOT transcription complex subunit 9 [Source:HGNC Symbol;Acc:HGNC:10445]
Europe	ENSSSCG00000016237	ENSSSCG00000016237	DOCK10	ENSG00000135905	dedicator of cytokinesis 10 [Source:HGNC Symbol;Acc:HGNC:23479]
Europe	ENSSSCG00000022177	ENSSSCG00000022177	DIS3L2	ENSG00000144535	DIS3 like 3'-5' exoribonuclease 2 [Source:HGNC Symbol;Acc:HGNC:28648]
Europe	ENSSSCG00000016794	ENSSSCG00000016794	MYO10	ENSG00000145555	myosin X [Source:HGNC Symbol;Acc:HGNC:7593]
Europe	ENSSSCG00000016853	ENSSSCG00000016853	RICTOR	ENSG00000164327	RPTOR independent companion of MTOR complex 2 [Source:HGNC Symbol;Acc:HGNC:28611]
Europe	ENSSSCG00000026527	ENSSSCG00000026527	HCN1	ENSG00000164588	hyperpolarization activated cyclic nucleotide gated potassium channel 1 [Source:HGNC Symbol;Acc:HGNC:4845]
Europe	ENSSSCG00000059995	ENSSSCG00000059995
Europe	ENSSSCG00000016970	ENSSSCG00000016970	SMN1	ENSG00000172062	survival of motor neuron 1, telomeric [Source:HGNC Symbol;Acc:HGNC:11117]
Europe	ENSSSCG00000016970	ENSSSCG00000016970	SMN2	ENSG00000205571	survival of motor neuron 2, centromeric [Source:HGNC Symbol;Acc:HGNC:11118]
Europe	ENSSSCG00000017012	ENSSSCG00000017012	SLIT3	ENSG00000184347	slit guidance ligand 3 [Source:HGNC Symbol;Acc:HGNC:11087]
Europe	ENSSSCG00000063180	ENSSSCG00000063180
Europe	ENSSSCG00000035825	ENSSSCG00000035825	UBE2QL1	ENSG00000215218	ubiquitin conjugating enzyme E2 Q family like 1 [Source:HGNC Symbol;Acc:HGNC:37269]
Europe	ENSSSCG00000006970	ENSSSCG00000006970	DLC1	ENSG00000164741	DLC1 Rho GTPase activating protein [Source:HGNC Symbol;Acc:HGNC:2897]
Europe	ENSSSCG00000057333	ENSSSCG00000057333
Europe	ENSSSCG00000041367	ENSSSCG00000041367	ANKRD62	ENSG00000181626	ankyrin repeat domain 62 [Source:HGNC Symbol;Acc:HGNC:35241]
Europe	ENSSSCG00000030112	ENSSSCG00000030112	MACROD2	ENSG00000172264	mono-ADP ribosylhydrolase 2 [Source:HGNC Symbol;Acc:HGNC:16126]
Europe	ENSSSCG00000038858	ENSSSCG00000038858	CFAP61	ENSG00000089101	cilia and flagella associated protein 61 [Source:HGNC Symbol;Acc:HGNC:15872]
Europe	ENSSSCG00000026506	ENSSSCG00000026506	RALGAPA2	ENSG00000188559	Ral GTPase activating protein catalytic subunit alpha 2 [Source:HGNC Symbol;Acc:HGNC:16207]
Europe	ENSSSCG00000059435	ENSSSCG00000059435	RNF24	ENSG00000101236	ring finger protein 24 [Source:HGNC Symbol;Acc:HGNC:13779]
Europe	ENSSSCG00000007172	ENSSSCG00000007172	TMC2	ENSG00000149488	transmembrane channel like 2 [Source:HGNC Symbol;Acc:HGNC:16527]
Europe	ENSSSCG00000007528	ENSSSCG00000007528	PHACTR3	ENSG00000087495	phosphatase and actin regulator 3 [Source:HGNC Symbol;Acc:HGNC:15833]
Europe	ENSSSCG00000025784	ENSSSCG00000025784	CDH4	ENSG00000179242	cadherin 4 [Source:HGNC Symbol;Acc:HGNC:1763]
Europe	ENSSSCG00000016488	ENSSSCG00000016488	SSBP1	ENSG00000106028	single stranded DNA binding protein 1 [Source:HGNC Symbol;Acc:HGNC:11317]
Europe	ENSSSCG00000056374	ENSSSCG00000056374	STMP1	ENSG00000243317	short transmembrane mitochondrial protein 1 [Source:HGNC Symbol;Acc:HGNC:41909]
Europe	ENSSSCG00000016542	ENSSSCG00000016542	LRGUK	ENSG00000155530	leucine rich repeats and guanylate kinase domain containing [Source:HGNC Symbol;Acc:HGNC:21964]

## Sheet: Enrichment
Table S6. Functional enrichR gene enrichment analysis for human orthologous genes of pig genes overlapping with CNVRs shared by all nine minipig breeds or the regionally grouped minipig breeds (America, Asia & Oceania, Europe). Functional enrichment analysis of human orthologous genes of pig genes overlapping with CNVRs shared by all nine minipig breeds or the regionally grouped minipig breeds (A…
Region	Term	Overlap	P-Value	Adjusted P-Value	Odds Ratio	Combined Score	Genes
All	Cilium Assembly (GO:0060271)	13/243	5.09094e-05	0.0749582	4.03395	39.8775	SPAG17;LRGUK;C2CD3;SCLT1;CDC14C;CDC14B;AHI1;NEK1;ALPK1;CFAP54;CC2D2A;PIBF1;TTLL8
All	Cilium Organization (GO:0044782)	12/228	0.000115219	0.0749582	3.95337	35.8518	CFAP61;AHI1;C2CD3;SCLT1;NEK1;ALPK1;CDC14C;CFAP54;CC2D2A;PIBF1;TTLL8;CDC14B
All	Negative Regulation Of Translation (GO:0017148)	8/107	0.000152066	0.0749582	5.70162	50.1241	FXR1;AGO3;EPRS1;TRIM2;EIF2AK4;PRG3;CNOT9;CPEB2
All	Plasma Membrane Bounded Cell Projection Assembly (GO:0120031)	13/275	0.000176268	0.0749582	3.53544	30.5586	C2CD3;ACTN2;SCLT1;ANO6;CDC14C;CDC14B;AHI1;NEK1;ALPK1;CFAP54;CC2D2A;PIBF1;TTLL8
All	Fatty Acid Transmembrane Transport (GO:1902001)	3/12	0.000578523	0.196813	23.2097	173.029	ABCD4;CPT2;CD36
All	Histone H2A Monoubiquitination (GO:0035518)	3/14	0.000937114	0.197155	18.9878	132.396	TRIM37;BRCA1;RNF2
All	Actin Cytoskeleton Reorganization (GO:0031532)	5/53	0.000945532	0.197155	7.29018	50.7671	FER;AUTS2;PHACTR1;RICTOR;ASB2
All	Regulation Of Cytokinesis (GO:0032465)	6/80	0.00100544	0.197155	5.68726	39.2554	OR1A2;KIF13A;BIRC6;PKN2;CDC14C;CDC14B
All	Muscle Cell Development (GO:0055001)	4/32	0.00107397	0.197155	9.97264	68.1769	ACTN2;ANK2;ASB2;SLC8A1
All	Regulation Of Cellular Response To Heat (GO:1900034)	3/15	0.00115905	0.197155	17.4046	117.658	EP300;MAPT;MTOR
All	Positive Regulation Of Macrophage Derived Foam Cell Differentiation (GO:0010744)	3/17	0.00169595	0.212273	14.9167	95.1613	PRKCH;PLA2G5;CD36
All	Inclusion Body Assembly (GO:0070841)	2/5	0.00198055	0.212273	46.27	288.002	TRIM37;MAPT
All	Nucleoside Triphosphate Biosynthetic Process (GO:0009142)	2/5	0.00198055	0.212273	46.27	288.002	AK5;AK7
All	Plus-End-Directed Organelle Transport Along Microtubule (GO:0072386)	2/5	0.00198055	0.212273	46.27	288.002	KIF13A;MAPT
All	Intracellular Lipid Transport (GO:0032365)	3/18	0.00201375	0.212273	13.9216	86.4216	ABCD4;CPT2;NPC2
All	Positive Regulation Of Cytokinesis (GO:0032467)	4/39	0.00227149	0.212273	7.97528	48.5481	OR1A2;PKN2;CDC14C;CDC14B
All	Regulation Of Behavior (GO:0050795)	3/19	0.00236621	0.212273	13.0508	78.9112	AHI1;EIF2AK4;MTOR
All	Organelle Assembly (GO:0070925)	12/322	0.00243007	0.212273	2.74132	16.5023	FXR1;AHI1;C2CD3;SCLT1;NEK1;ALPK1;CDC14C;CFAP54;CC2D2A;PIBF1;TTLL8;CDC14B
All	Positive Regulation Of Epithelial Cell Migration (GO:0010634)	6/95	0.00243461	0.212273	4.72512	28.4356	DOCK5;BCAS3;ANGPT1;PIK3CB;FGF2;MTOR
All	Positive Regulation Of Monoatomic Ion Transport (GO:0043270)	4/40	0.00249586	0.212273	7.75335	46.4668	STIM2;ANK2;ANO6;ANK3
All	Regulation Of Skeletal Muscle Satellite Cell Proliferation (GO:0014842)	2/6	0.0029428	0.237967	34.7007	202.249	ANGPT1;FGF2
All	Positive Regulation Of Cell Division (GO:0051781)	4/43	0.00325942	0.237967	7.15585	40.9759	OR1A2;PKN2;CDC14C;CDC14B
All	Negative Regulation Of Cellular Biosynthetic Process (GO:0031327)	7/137	0.00360403	0.237967	3.77965	21.2632	FXR1;EPRS1;TRIM2;EP300;PRG3;BRCA1;CNOT9
All	Negative Regulation Of Protein Localization To Nucleus (GO:1900181)	3/22	0.00364345	0.237967	10.9885	61.6983	CTNNA1;LILRB4;MTOR
All	Cellular Response To Organonitrogen Compound (GO:0071417)	6/105	0.00400631	0.237967	4.24567	23.4356	P2RY2;CTNNA1;BRCA1;MTOR;SSH1;HCN1
All	Diacylglycerol Biosynthetic Process (GO:0006651)	2/7	0.0040811	0.237967	27.7592	152.714	GPAM;MOGAT2
All	Histone H2A K63-linked Deubiquitination (GO:0070537)	2/7	0.0040811	0.237967	27.7592	152.714	BABAM2;BRCA1
All	Diacylglycerol Metabolic Process (GO:0046339)	3/23	0.00414608	0.237967	10.4385	57.2614	DGKE;GPAM;MOGAT2
All	Long-Chain Fatty Acid Transport (GO:0015909)	3/23	0.00414608	0.237967	10.4385	57.2614	ABCD4;CPT2;CD36
All	Positive Regulation Of Cell Growth (GO:0030307)	6/106	0.00419694	0.237967	4.203	23.0047	RIMS2;USP47;ZNF639;RICTOR;MAPT;MTOR
All	Regulation Of Plasma Membrane Bounded Cell Projection Assembly (GO:0120032)	5/75	0.00441012	0.241987	4.99339	27.0834	FXR1;TBC1D1;FER;MYO10;EVI5
All	Internal Protein Amino Acid Acetylation (GO:0006475)	2/8	0.00539025	0.286526	23.1315	120.819	EP300;MAPT
All	Regulation Of Cytoskeleton Organization (GO:0051493)	6/114	0.00597171	0.291793	3.89008	19.92	KATNBL1;TRIM36;RICTOR;MAPT;IQGAP2;MTOR
All	Activation Of Protein Kinase Activity (GO:0032147)	5/81	0.00611041	0.291793	4.59777	23.4383	ANGPT1;INSR;TNFRSF10A;PIBF1;MTOR
All	Positive Regulation Of Growth (GO:0045927)	5/81	0.00611041	0.291793	4.59777	23.4383	USP47;ZNF639;INSR;RICTOR;MTOR
All	Mitochondrial DNA Replication (GO:0006264)	2/9	0.00686517	0.291793	19.826	98.7589	POLG2;SSBP1
All	Positive Regulation Of miRNA-mediated Gene Silencing (GO:2000637)	2/9	0.00686517	0.291793	19.826	98.7589	FXR1;LIMD1
All	Regulation Of Actin Filament-Based Movement (GO:1903115)	2/9	0.00686517	0.291793	19.826	98.7589	MYBPC3;STC1
All	Golgi To Plasma Membrane Protein Transport (GO:0043001)	3/28	0.00727694	0.291793	8.34869	41.101	NSF;KIF13A;ANK3
All	Negative Regulation Of G2/M Transition Of Mitotic Cell Cycle (GO:0010972)	3/28	0.00727694	0.291793	8.34869	41.101	BABAM2;USP47;BRCA1
All	Receptor-Mediated Endocytosis (GO:0006898)	6/122	0.00823953	0.291793	3.62032	17.3732	FCHSD2;INSR;STAB2;LDLRAD3;CD36;LILRB4
All	Nucleoside Triphosphate Metabolic Process (GO:0009141)	2/10	0.00850089	0.291793	17.3468	82.7025	AK5;AK7
All	Positive Regulation Of Post-Transcriptional Gene Silencing By RNA (GO:1900370)	2/10	0.00850089	0.291793	17.3468	82.7025	FXR1;LIMD1
All	Protein Localization To Endosome (GO:0036010)	2/10	0.00850089	0.291793	17.3468	82.7025	WASHC2C;WASHC2A
All	Regulation Of Endothelial Cell Migration (GO:0010594)	5/88	0.0086221	0.291793	4.20851	20.0048	BCAS3;ANGPT1;STC1;PIK3CB;FGF2
All	Regulation Of Macrophage Derived Foam Cell Differentiation (GO:0010743)	3/30	0.00883138	0.291793	7.72949	36.5562	PRKCH;PLA2G5;CD36
All	Regulation Of Potassium Ion Transport (GO:0043266)	3/30	0.00883138	0.291793	7.72949	36.5562	DPP10;ANK2;ANK3
All	Mitotic G2 DNA Damage Checkpoint Signaling (GO:0007095)	3/30	0.00883138	0.291793	7.72949	36.5562	BABAM2;BRCA1;CDC14B
All	Positive Regulation Of Cell Communication (GO:0010647)	3/30	0.00883138	0.291793	7.72949	36.5562	RIMS2;CLSTN2;ANK3
All	Regulation Of Arp2/3 Complex-Mediated Actin Nucleation (GO:0034315)	3/30	0.00883138	0.291793	7.72949	36.5562	FCHSD2;WASHC2C;WASHC2A
All	Sodium Ion Transport (GO:0006814)	5/89	0.0090313	0.291793	4.15819	19.5729	SLC5A6;SCN8A;SLC8A1;SLC9B2;HCN1
All	Phosphorylation (GO:0016310)	13/429	0.00914644	0.291793	2.20902	10.37	DGKE;PRKCH;INSR;MAST2;EIF2AK4;PIK3CB;LIMD1;MTOR;FER;NEK1;RICTOR;PKN2;BIRC6
All	Negative Regulation Of Gene Expression (GO:0010629)	11/336	0.00932616	0.291793	2.38634	11.156	FXR1;AGO3;EPRS1;TRIM2;TRIM37;PRG3;MAPT;FGF2;CNOT9;DIS3L2;RBMS3
All	Memory (GO:0007613)	4/58	0.00948643	0.291793	5.16417	24.0542	INSR;MAPT;EIF2AK4;PJA2
All	Non-Motile Cilium Assembly (GO:1905515)	3/31	0.00967579	0.291793	7.45305	34.5682	C2CD3;CC2D2A;PIBF1
All	Protein Ubiquitination (GO:0016567)	13/434	0.010011	0.291793	2.18222	10.0471	SMURF2;UBE2QL1;BRCA1;PJA2;BABAM2;RNF144B;TRIM2;UVSSA;BIRC6;TRIM37;ASB2;UBE2K;TRIM44
All	Cilium Movement (GO:0003341)	4/59	0.0100644	0.291793	5.07002	23.3157	CFAP61;SPAG17;CFAP54;TTLL8
All	Regulation Of Phospholipase C Activity (GO:1900274)	2/11	0.0102925	0.291793	15.4186	70.5608	ABL2;FGF2
All	Histone H2A Ubiquitination (GO:0033522)	2/11	0.0102925	0.291793	15.4186	70.5608	BRCA1;RNF2
All	Nucleoside Phosphate Biosynthetic Process (GO:1901293)	2/11	0.0102925	0.291793	15.4186	70.5608	AK5;AK7
All	Negative Regulation Of Amide Metabolic Process (GO:0034249)	5/93	0.0108022	0.296363	3.96838	17.9688	FXR1;EPRS1;TRIM2;PRG3;CNOT9
All	Positive Regulation Of Protein Kinase B Signaling (GO:0051897)	5/93	0.0108022	0.296363	3.96838	17.9688	ANGPT1;INSR;RICTOR;PIK3CB;FGF2
All	Positive Regulation Of Ion Transmembrane Transporter Activity (GO:0032414)	3/33	0.0115013	0.310536	6.95548	31.0582	ACTN2;ANK2;ANK3
All	Cellular Response To Leucine Starvation (GO:1990253)	2/12	0.0122353	0.319967	13.8761	61.1022	EIF2AK4;MTOR
All	Histone Monoubiquitination (GO:0010390)	2/12	0.0122353	0.319967	13.8761	61.1022	BRCA1;RNF2
All	Response To Estrogen (GO:0043627)	3/34	0.0124833	0.319967	6.73076	29.5034	BCAS3;EP300;BRCA1
All	Protein Polymerization (GO:0051258)	4/63	0.0126031	0.319967	4.72533	20.6677	DIAPH3;MAPT;UBE2K;GAS7
All	Regulation Of Apoptotic Process (GO:0042981)	18/705	0.0131069	0.323714	1.86016	8.0631	USP47;ANGPT1;ACTN2;FAF1;ANXA4;ANO6;TNFRSF10A;MTOR;MBTD1;DNAJC3;BABAM2;RNF144B;AHI1;RPS6KA2;TRIM2;ABL2;RICTOR;BIRC6
All	Negative Regulation Of Macromolecule Biosynthetic Process (GO:0010558)	5/98	0.0133317	0.323714	3.75407	16.2086	FXR1;EPRS1;TRIM2;PRG3;CNOT9
All	Glutamate Receptor Signaling Pathway (GO:0007215)	3/35	0.0135119	0.323714	6.5201	28.0637	TRPM1;GNAQ;GRIK4
All	Regulation Of Cardiac Muscle Contraction (GO:0055117)	3/35	0.0135119	0.323714	6.5201	28.0637	STC1;ANK2;SLC8A1
All	Cellular Response To Light Stimulus (GO:0071482)	4/65	0.0140124	0.324883	4.56993	19.5036	TRPM1;USP47;EP300;EIF2AK4
All	Mitochondrial DNA Metabolic Process (GO:0032042)	2/13	0.0143247	0.324883	12.614	53.556	POLG2;SSBP1
All	Negative Regulation Of T Cell Differentiation (GO:0045581)	2/13	0.0143247	0.324883	12.614	53.556	LILRB4;GLI3
All	Positive Regulation Of Alpha-Beta T Cell Differentiation (GO:0046638)	2/13	0.0143247	0.324883	12.614	53.556	LILRB4;GLI3
All	Peptidyl-Tyrosine Phosphorylation (GO:0018108)	4/67	0.0155178	0.337793	4.42441	18.431	FER;INSR;ABL2;PIBF1
All	Calcium Ion Import Across Plasma Membrane (GO:0098703)	3/37	0.0157098	0.337793	6.13594	25.4854	TRPM1;SCN8A;SLC8A1
All	Positive Regulation Of Signaling (GO:0023056)	3/37	0.0157098	0.337793	6.13594	25.4854	RIMS2;NSF;CLSTN2
All	Regulation Of Exit From Mitosis (GO:0007096)	2/14	0.0165559	0.337793	11.5622	47.4167	CDC14C;CDC14B
All	Cardiac Cell Development (GO:0055006)	2/14	0.0165559	0.337793	11.5622	47.4167	ASB2;SLC8A1
All	Cellular Response To ATP (GO:0071318)	2/14	0.0165559	0.337793	11.5622	47.4167	P2RY2;SSH1
All	Negative Regulation Of Fatty Acid Biosynthetic Process (GO:0045717)	2/14	0.0165559	0.337793	11.5622	47.4167	BRCA1;PIBF1
All	Establishment Of Protein Localization To Plasma Membrane (GO:0061951)	3/38	0.0168797	0.337793	5.96032	24.3279	NSF;KIF13A;ANK3
All	Positive Regulation Of Bone Mineralization (GO:0030501)	3/38	0.0168797	0.337793	5.96032	24.3279	KL;ANO6;SLC8A1
All	Positive Regulation Of Cation Channel Activity (GO:2001259)	3/38	0.0168797	0.337793	5.96032	24.3279	PPP3CC;ANK2;ANK3
All	Regulation Of Cellular Response To Stress (GO:0080135)	5/107	0.0188365	0.352992	3.42125	13.5891	BABAM2;EP300;BRCA1;MAPT;MTOR
All	Regulation Of miRNA-mediated Gene Silencing (GO:0060964)	2/15	0.0189247	0.352992	10.6723	42.3399	FXR1;LIMD1
All	Polyol Biosynthetic Process (GO:0046173)	2/15	0.0189247	0.352992	10.6723	42.3399	CYP2R1;FGF2
All	Protein Localization To Microtubule Organizing Center (GO:1905508)	2/15	0.0189247	0.352992	10.6723	42.3399	C2CD3;PIBF1
All	Regulation Of Rac Protein Signal Transduction (GO:0035020)	2/15	0.0189247	0.352992	10.6723	42.3399	AUTS2;PIK3CB
All	Regulation Of Glycolytic Process (GO:0006110)	3/40	0.019362	0.352992	5.63757	22.2371	INSR;EP300;MTOR
All	Negative Regulation Of Protein Localization (GO:1903828)	3/40	0.019362	0.352992	5.63757	22.2371	CTNNA1;LILRB4;MTOR
All	Positive Regulation Of Catalytic Activity (GO:0043085)	3/40	0.019362	0.352992	5.63757	22.2371	BCAS3;ABL2;SSBP1
All	Positive Regulation Of DNA Metabolic Process (GO:0051054)	5/108	0.0195277	0.352992	3.38787	13.3344	BABAM2;FAF1;EYA4;BRCA1;FGF2
All	Plasma Membrane Organization (GO:0007009)	4/72	0.0197144	0.352992	4.09804	16.0906	NSF;ANK2;ANO6;ANK3
All	Positive Regulation Of Actin Filament Polymerization (GO:0030838)	3/41	0.0206747	0.358961	5.48893	21.2907	FER;FCHSD2;WASHC2C
All	Positive Regulation Of Ossification (GO:0045778)	3/41	0.0206747	0.358961	5.48893	21.2907	KL;ANO6;SLC8A1
All	Regulation Of Protein Kinase A Signaling (GO:0010738)	2/16	0.0214266	0.358961	9.90946	38.0833	AKAP12;PJA2
All	Positive Regulation By Host Of Viral Transcription (GO:0043923)	2/16	0.0214266	0.358961	9.90946	38.0833	ZNF639;EP300
All	Transmembrane Receptor Protein Tyrosine Kinase Signaling Pathway (GO:0007169)	9/284	0.0214893	0.358961	2.2967	8.81978	KL;AHI1;FER;COL4A2;ANGPT1;INSR;PIK3CB;FGF2;FRK
All	Cytoskeleton Organization (GO:0007010)	5/111	0.0217005	0.358961	3.29148	12.6078	DIAPH3;MAST2;RICTOR;LIMD1;MTOR
All	Regulation Of Osteoclast Differentiation (GO:0045670)	3/42	0.0220351	0.358961	5.34792	20.403	LILRB3;LILRB4;MTOR
All	Modulation By Host Of Symbiont Process (GO:0051851)	3/42	0.0220351	0.358961	5.34792	20.403	EEA1;ZNF639;EP300
All	Monoatomic Cation Transport (GO:0006812)	3/42	0.0220351	0.358961	5.34792	20.403	TRPM1;ANO6;TRPM3
All	Calcium Ion Transport (GO:0006816)	5/112	0.0224582	0.358961	3.26055	12.3774	TRPM1;STIM2;ANO6;SLC8A1;TRPM3
All	Protein Deubiquitination (GO:0016579)	5/112	0.0224582	0.358961	3.26055	12.3774	BABAM2;USP47;USP6;USP32;RNF2
All	Regulation Of Filopodium Assembly (GO:0051489)	3/43	0.0234433	0.358961	5.21396	19.5689	FXR1;BCAS3;MYO10
All	mRNA Destabilization (GO:0061157)	3/43	0.0234433	0.358961	5.21396	19.5689	FXR1;AGO3;DIS3L2
All	Positive Regulation Of Biomineral Tissue Development (GO:0070169)	3/43	0.0234433	0.358961	5.21396	19.5689	KL;ANO6;SLC8A1
All	Regulation Of Tubulin Deacetylation (GO:0090043)	2/17	0.0240573	0.358961	9.24836	34.4715	EP300;MAPT
All	Triglyceride Biosynthetic Process (GO:0019432)	2/17	0.0240573	0.358961	9.24836	34.4715	GPAM;MOGAT2
All	Peroxisomal Membrane Transport (GO:0015919)	2/17	0.0240573	0.358961	9.24836	34.4715	ABCD4;TRIM37
All	Positive Regulation Of Potassium Ion Transmembrane Transport (GO:1901381)	2/17	0.0240573	0.358961	9.24836	34.4715	ANK2;ANO6
All	Protein Localization To Centrosome (GO:0071539)	2/17	0.0240573	0.358961	9.24836	34.4715	C2CD3;PIBF1
All	Actomyosin Structure Organization (GO:0031032)	4/77	0.0245491	0.363114	3.81638	14.1476	TMOD1;ACTN2;PHACTR1;MYPN
All	Positive Regulation Of Innate Immune Response (GO:0045089)	3/45	0.0264028	0.370801	4.96517	18.0448	POLR3B;PLA2G5;UBE2K
All	Regulation Of Translation (GO:0006417)	7/202	0.0265091	0.370801	2.51141	9.11707	FXR1;EPRS1;TRIM2;EIF2AK4;PRG3;CNOT9;MTOR
All	Response To Insulin (GO:0032868)	4/79	0.0266661	0.370801	3.71423	13.4617	FER;EPRS1;INSR;CPEB2
All	Positive Regulation Of Cytoskeleton Organization (GO:0051495)	4/79	0.0266661	0.370801	3.71423	13.4617	BCAS3;FER;FCHSD2;KATNBL1
All	Icosanoid Biosynthetic Process (GO:0046456)	2/18	0.0268128	0.370801	8.66989	31.3753	PLA2G5;PRG3
All	Positive Regulation Of NLRP3 Inflammasome Complex Assembly (GO:1900227)	2/18	0.0268128	0.370801	8.66989	31.3753	STMP1;CD36
All	Positive Regulation Of Cation Transmembrane Transport (GO:1904064)	2/18	0.0268128	0.370801	8.66989	31.3753	ANK2;ANK3
All	Positive Regulation Of Glycolytic Process (GO:0045821)	2/18	0.0268128	0.370801	8.66989	31.3753	INSR;MTOR
All	Positive Regulation Of Cell Cycle Process (GO:0090068)	5/118	0.027365	0.375386	3.08648	11.1067	OR1A2;INSR;PKN2;CDC14C;CDC14B
All	Mitotic G2/M Transition Checkpoint (GO:0044818)	3/46	0.0279541	0.37738	4.84945	17.3474	BABAM2;BRCA1;CDC14B
All	Myofibril Assembly (GO:0030239)	3/46	0.0279541	0.37738	4.84945	17.3474	TMOD1;ACTN2;MYPN
All	Golgi To Plasma Membrane Transport (GO:0006893)	3/47	0.0295528	0.380275	4.739	16.6887	NSF;KIF13A;ANK3
All	Negative Regulation Of Tumor Necrosis Factor Production (GO:0032720)	3/47	0.0295528	0.380275	4.739	16.6887	FXR1;LILRB4;LILRA4
All	Regulation Of Centriole Replication (GO:0046599)	2/19	0.0296889	0.380275	8.15949	28.6968	TRIM37;BRCA1
All	Bicarbonate Transport (GO:0015701)	2/19	0.0296889	0.380275	8.15949	28.6968	SLC4A10;SLC26A7
All	Leukotriene Biosynthetic Process (GO:0019370)	2/19	0.0296889	0.380275	8.15949	28.6968	PLA2G5;PRG3
All	Pore Complex Assembly (GO:0046931)	2/19	0.0296889	0.380275	8.15949	28.6968	FXR1;ANO6
All	Regulation Of Canonical Wnt Signaling Pathway (GO:0060828)	7/207	0.0297334	0.380275	2.44799	8.60588	USP47;SMURF2;GNAQ;GSKIP;LIMD1;GLI3;RBMS3
All	Fatty Acid Metabolic Process (GO:0006631)	5/122	0.0309871	0.390471	2.98035	10.3543	CPT2;GPAM;PCCB;CD36;ACSF3
All	Myelination (GO:0042552)	3/48	0.031199	0.390471	4.63345	16.0659	SCN8A;ACER3;SBF2
All	Calcium Ion Transmembrane Import Into Cytosol (GO:0097553)	4/83	0.0312193	0.390471	3.52545	12.2217	TRPM1;SCN8A;FGF2;SLC8A1
All	Response To ATP (GO:0033198)	2/20	0.0326816	0.391258	7.70579	26.3611	P2RY2;SSH1
All	Leukotriene Metabolic Process (GO:0006691)	2/20	0.0326816	0.391258	7.70579	26.3611	PLA2G5;PRG3
All	Limb Morphogenesis (GO:0035108)	2/20	0.0326816	0.391258	7.70579	26.3611	MBNL1;GLI3
All	Long-Term Memory (GO:0007616)	2/20	0.0326816	0.391258	7.70579	26.3611	EIF2AK4;PJA2
All	Negative Regulation Of Phosphoprotein Phosphatase Activity (GO:0032515)	2/20	0.0326816	0.391258	7.70579	26.3611	MGAT5;PPP4R4
All	Positive Regulation Of Phospholipase Activity (GO:0010518)	2/20	0.0326816	0.391258	7.70579	26.3611	PLA2G5;FGF2
All	Negative Regulation Of Tumor Necrosis Factor Superfamily Cytokine Production (GO:1903556)	3/49	0.0328923	0.391258	4.53249	15.4763	FXR1;LILRB4;LILRA4
All	Positive Regulation Of Endothelial Cell Migration (GO:0010595)	4/85	0.0336568	0.397572	3.43805	11.6603	BCAS3;ANGPT1;PIK3CB;FGF2
All	Positive Regulation Of Developmental Growth (GO:0048639)	3/50	0.0346327	0.406277	4.43583	14.9175	RIMS2;INSR;MAPT
All	Sulfur Compound Transport (GO:0072348)	2/21	0.035787	0.407329	7.29985	24.3098	SLC5A6;SLC26A7
All	Negative Regulation Of GTPase Activity (GO:0034260)	2/21	0.035787	0.407329	7.29985	24.3098	BCAS3;CPEB2
All	Negative Regulation Of Osteoclast Differentiation (GO:0045671)	2/21	0.035787	0.407329	7.29985	24.3098	LILRB3;LILRB4
All	Regulation Of Cardiac Conduction (GO:1903779)	2/21	0.035787	0.407329	7.29985	24.3098	ANK2;SLC8A1
All	Cytosolic Transport (GO:0016482)	5/127	0.0359197	0.407329	2.85748	9.50531	EEA1;SPAG9;WASHC2C;EVI5;WASHC2A
All	Positive Regulation Of Macromolecule Metabolic Process (GO:0010604)	10/364	0.0372918	0.409514	1.9815	6.5171	NSF;ANGPT1;ANK2;ANK3;BRCA1;CD36;PIK3CB;FGF2;MTOR;RBMS3
All	Negative Regulation Of Protein Kinase Activity (GO:0006469)	4/88	0.0375157	0.409514	3.31476	10.8823	GNAQ;GSKIP;LILRB4;SLC8A1
All	Regulation Of Protein Localization To Nucleus (GO:1900180)	3/52	0.0382535	0.409514	4.25434	13.8841	CTNNA1;LILRB4;MTOR
All	Cellular Response To Peptide Hormone Stimulus (GO:0071375)	4/89	0.0388562	0.409514	3.27559	10.6388	FER;EPRS1;INSR;CPEB2
All	Regulation Of Vesicle-Mediated Transport (GO:0060627)	4/89	0.0388562	0.409514	3.27559	10.6388	RIMS2;NSF;USP6;ABL2
All	Fc-epsilon Receptor Signaling Pathway (GO:0038095)	2/22	0.0390014	0.409514	6.93451	22.4966	FER;LILRA4
All	Acylglycerol Biosynthetic Process (GO:0046463)	2/22	0.0390014	0.409514	6.93451	22.4966	GPAM;MOGAT2
All	Regulation Of Release Of Sequestered Calcium Ion Into Cytosol By Sarcoplasmic Reticulum (GO:0010880)	2/22	0.0390014	0.409514	6.93451	22.4966	ANK2;SLC8A1
All	Cytoskeleton-Dependent Intracellular Transport (GO:0030705)	2/22	0.0390014	0.409514	6.93451	22.4966	MYO10;KIF13A
All	Negative Regulation Of Macroautophagy (GO:0016242)	2/22	0.0390014	0.409514	6.93451	22.4966	QSOX1;MTOR
All	Peptidyl-Glutamic Acid Modification (GO:0018200)	2/22	0.0390014	0.409514	6.93451	22.4966	TTLL11;TTLL8
All	Positive Regulation Of Receptor Internalization (GO:0002092)	2/22	0.0390014	0.409514	6.93451	22.4966	ANGPT1;INSR
All	Regulation Of Actin Cytoskeleton Organization (GO:0032956)	4/91	0.0416184	0.424454	3.19997	10.1734	ABL2;RICTOR;IQGAP2;MTOR
All	Regulation Of Exocytosis (GO:0017157)	3/54	0.0420596	0.424454	4.08709	12.9506	RIMS2;NSF;STXBP6
All	Peptidyl-Tyrosine Modification (GO:0018212)	3/54	0.0420596	0.424454	4.08709	12.9506	FER;INSR;ABL2
All	Negative Regulation Of Protein Tyrosine Kinase Activity (GO:0061099)	2/23	0.0423209	0.424454	6.60396	20.8848	LILRB4;SOCS5
All	Non-Membrane-Bounded Organelle Assembly (GO:0140694)	5/135	0.0447673	0.424454	2.68054	8.32649	TMOD1;FXR1;MAPT;LIMD1;ASB2
All	Amyloid Fibril Formation (GO:1990000)	2/24	0.045742	0.424454	6.30346	19.4445	CD36;MAPT
All	Regulation Of Actin Nucleation (GO:0051125)	2/24	0.045742	0.424454	6.30346	19.4445	WASHC2C;WASHC2A
All	Regulation Of Protein Kinase B Signaling (GO:0051896)	5/136	0.045957	0.424454	2.65994	8.19274	ANGPT1;INSR;RICTOR;PIK3CB;FGF2
All	Retrograde Transport, Endosome To Golgi (GO:0042147)	4/94	0.0459651	0.424454	3.09283	9.52552	SPAG9;WASHC2C;EVI5;WASHC2A
All	Mitotic DNA Damage Checkpoint Signaling (GO:0044773)	3/56	0.0460483	0.424454	3.93246	12.1044	BABAM2;BRCA1;CDC14B
All	Regulation Of Cation Channel Activity (GO:2001257)	3/56	0.0460483	0.424454	3.93246	12.1044	ANK2;ANK3;HCN1
All	Protein Localization To Plasma Membrane (GO:0072659)	5/137	0.0471654	0.424454	2.63965	8.06175	DPP10;ACTN2;MAP7;ANK2;ANK3
All	Monoatomic Anion Transport (GO:0006820)	3/57	0.0481105	0.424454	3.85944	11.7105	SLC4A10;SLC26A7;ANO6
All	Regulation Of Calcium Ion Transport (GO:0051924)	3/57	0.0481105	0.424454	3.85944	11.7105	STIM2;STC1;ANK2
All	Negative Regulation Of Programmed Cell Death (GO:0043069)	10/381	0.0481714	0.424454	1.88904	5.72943	DNAJC3;BABAM2;RNF144B;AHI1;USP47;ANGPT1;ANXA4;RICTOR;BIRC6;MTOR
All	Positive Regulation Of Supramolecular Fiber Organization (GO:1902905)	4/96	0.0489982	0.424454	3.02529	9.12417	FER;FCHSD2;MAPT;COLGALT1
All	Activation Of Protein Kinase B Activity (GO:0032148)	2/25	0.0492611	0.424454	6.02909	18.1513	INSR;MTOR
All	Sodium Ion Homeostasis (GO:0055078)	2/25	0.0492611	0.424454	6.02909	18.1513	SLC8A1;SLC9B2
All	Sterol Transport (GO:0015918)	2/25	0.0492611	0.424454	6.02909	18.1513	NPC2;CD36
All	Mitotic Cell Cycle Checkpoint Signaling (GO:0007093)	2/25	0.0492611	0.424454	6.02909	18.1513	BABAM2;BRCA1
All	Negative Regulation Of Signaling Receptor Activity (GO:2000272)	2/25	0.0492611	0.424454	6.02909	18.1513	LILRB4;SOCS5
All	Regulation Of Actin Cytoskeleton Reorganization (GO:2000249)	2/25	0.0492611	0.424454	6.02909	18.1513	BCAS3;ABL2
All	Creatine Kinase	6/61	0.000232899	0.0964153	7.65935	64.0698	LILRA6;CPNE8;RPS6KA2;SLC39A11;LILRB5;CPN1
All	Body Mass Index	46/1971	0.000608927	0.0964153	1.7712	13.1136	CPNE8;CLSTN2;FAF1;MAST2;STC1;AK5;ITGAE;CDC14C;NOL4;FGF2;SLC8A1;HS6ST3;GPR176;CDH4;EVA1A;PSD2;MGAT5;P2RY2;ADAMTS17;ABL2;MACROD2;GPC6;DIS3L2;BCAS3;MBNL1;TMEM178B;AUTS2;MYO10;DCC;INSR;STRBP;SLC39A11;GAD2;UBE2QL1;EIF2AK4;PLXDC2;OXR1;MTOR;FER;DAB1;COL4A2;DPYD;GALNTL6;FRK;CNTNAP5;SLC28A3
All	Vital Capacity	9/170	0.000783011	0.0964153	3.94594	28.2228	RIMS2;MYO10;GSTCD;PHACTR3;KLHL1;ANK2;GALNTL6;MYPN;TRIM44
All	Smoking	26/938	0.00101426	0.0964153	2.06162	14.212	CPM;CLSTN2;PIK3CB;FRY;NOL4;CYP2B6;RPS6KA2;GPC6;SBF2;TRPM3;SOCS5;AUTS2;DCC;EYA4;SLC39A11;PLXDC2;LILRB4;GPAM;DLC1;DPYD;TRIM36;PIGG;ASB2;FRK;GAS7;HCN1
All	Nitric Oxide	4/32	0.00107397	0.0964153	9.97264	68.1769	ANGPT1;DLC1;ANK2;SLC8A1
All	Monocytes	10/217	0.0011806	0.0964153	3.41437	23.0188	DOCK5;MBNL1;GPAM;AUTS2;CSGALNACT2;PKN2;STXBP6;PLXDC2;GPC6;EVI5
All	Colonic Neoplasms	3/17	0.00169595	0.104404	14.9167	95.1613	DPP10;CDH4;HCN1
All	Schizophrenia	35/1453	0.00170455	0.104404	1.79918	11.4688	RERE;DPP10;CPNE8;IQGAP2;CDC14C;NOL4;HS6ST3;RANBP3L;PSD2;MGAT5;PHACTR3;ATXN7L1;MACROD2;GPC6;PPFIA2;MBNL1;TMEM178B;AUTS2;BCL11A;RNLS;DCC;SLC4A10;ANO6;ANK3;OXR1;SLC9B2;FER;DLG2;SCN8A;TSPAN18;DPYD;FRK;CNTNAP5;SNTB1;HCN1
All	Putamen	2/5	0.00198055	0.10783	46.27	288.002	DLG2;DCC
All	Cardiovascular Physiological Phenomena	10/242	0.00263467	0.129099	3.04254	18.0696	MBNL1;CDH4;DLG2;AUTS2;RNLS;DCC;PTGER3;KLHL1;KIAA1549L;SSH1
All	Thiopurine Methyltransferase	2/6	0.0029428	0.131088	34.7007	202.249	RNF144B;KIF13A
All	Platelet Aggregation	6/104	0.00382217	0.142206	4.28921	23.8778	PRKCH;GPAM;DPYD;CDC14C;GPC6;SOCS5
All	Obesity	14/434	0.00407408	0.142206	2.36446	13.0119	PRKCH;GAD2;ANO6;OXR1;SLC8A1;HS6ST3;CDH4;GPAM;MGAT5;P2RY2;SLIT3;MACROD2;ALPK1;FRK
All	Apolipoproteins B	5/75	0.00441012	0.142206	4.99339	27.0834	DPYD;SLC8A1;TRIM44;TRPM3;FRK
All	Immunoglobulins	15/490	0.00484454	0.142206	2.24187	11.949	CPNE8;CPM;AUTS2;ANGPT1;PTGER3;STAB2;FRY;GLI3;ANKFN1;RANBP3L;GNAQ;ADAMTS17;FRK;CNTNAP5;SNTB1
All	Education	11/307	0.00487159	0.142206	2.62405	13.9713	RERE;FARP1;CDH4;BCL11A;DCC;STRBP;SLC4A10;TTLL11;AK5;PPFIA2;HCN1
All	Erythrocytes	5/77	0.00493366	0.142206	4.85419	25.7839	DAB1;DCC;ANO6;GALNTL6;GPC6
All	Thyrotropin	9/225	0.00523725	0.14257	2.93291	15.4035	DPP10;ANGPT1;INSR;MGAT5;CELF2;TSPAN18;PHACTR1;CDC14C;FRY
All	Blood Pressure	55/2756	0.00607563	0.156687	1.49971	7.65372	DPP10;CPNE8;ZNF330;CPM;DOCK5;SLC44A3;LRGUK;ULK4;FRY;GPR176;CDH4;RPS6KA2;CYP2R1;PHACTR3;PHACTR1;CD36;MACROD2;SBF2;ACTN2;DCC;STRBP;SLC39A11;ANK2;RNF144B;TBC1D1;ZNF639;DPYD;UQCRC2;CNTNAP5;GAS7;RBMS3;IQGAP2;RANBP3L;CTNNA1;STXBP6;GPC6;PIBF1;SOCS5;AUTS2;ANGPT1;RNF24;RNLS;INSR;EYA4;KIAA1549L;PLXDC2;LILRB4;ACTL8;OXR1;DAB1;KLHL5;GPAM;UVSSA;GALNTL6;CPEB2
All	Body Weight Changes	6/117	0.00676066	0.165636	3.78436	18.9091	DCC;STC1;MACROD2;NOL4;SLC8A1;CNTNAP5
All	Iron	16/568	0.00798281	0.186266	2.05711	9.93681	FARP1;SLC44A3;TMEM178B;MYO10;STRBP;UBE2QL1;GLI3;SLC8A1;CPN1;DLC1;ATXN7L1;GALNTL6;CFAP54;GPC6;CNTNAP5;GAS7
All	Warfarin	4/56	0.00839618	0.187006	5.36334	25.6366	PSD2;FRY;ACTL8;FRK
All	Intraocular Pressure	3/30	0.00883138	0.188147	7.72949	36.5562	GRIK4;PDE7B;GAS7
All	Cholesterol	23/961	0.0112355	0.229391	1.75054	7.85762	DPP10;CPNE8;AUTS2;PTGER3;GAD2;CDC14C;SLC8A1;TRHR;SSH1;DIAPH3;GPAM;MGAT5;FAM163A;PCCB;PHACTR1;BIRC6;SLIT3;GALNTL6;MACROD2;EVI5;FRK;CNTNAP5;RBMS3
All	S-(3-hydroxypropyl)cysteine N-acetate	11/348	0.0118971	0.233183	2.29994	10.1921	CPM;GPAM;DLC1;EYA4;PIK3CB;NOL4;LILRB4;TRPM3;FRK;GAS7;HCN1
All	Emotions	9/259	0.0125424	0.236376	2.52962	11.0763	DPP10;RERE;DAB1;AUTS2;ANGPT1;KLHL1;NEK1;ANO6;NOL4
All	Urinalysis	4/64	0.0132958	0.238776	4.64634	20.0736	FER;ANK2;MACROD2;STXBP6
All	Uric Acid	12/403	0.0136443	0.238776	2.16435	9.29467	RIMS2;BCAS3;DLG2;DIAPH3;KLHL5;INSR;STC1;ANK2;ANO6;NOL4;FRK;SNTB1
All	Carotid Stenosis	3/36	0.0145873	0.238994	6.3222	26.7277	TBC1D1;CTNNA1;SBF2
All	Pulmonary Disease, Chronic Obstructive	15/557	0.0146323	0.238994	1.9579	8.27119	SPAG17;BCAS3;MBNL1;AUTS2;MYO10;GSTCD;SCLT1;GRIK4;OXR1;ANKFN1;DLG2;PPP4R4;CNTNAP5;SOCS5;RBMS3
All	Mood Disorders	5/102	0.0156223	0.246933	3.59853	14.9665	DPP10;RNF24;SCN8A;MACROD2;HCN1
All	Body Height	34/1632	0.0171703	0.26292	1.52955	6.21697	DPP10;SPAG17;CLSTN2;STC1;KRT23;LDLRAD3;MYPN;CPN1;RANBP3L;EVA1A;MGAT5;ADAMTS17;SLIT3;GPC6;TRPM3;OR4C46;SOCS5;DIS3L2;BCAS3;ATRNL1;INSR;KLHL1;KIAA1549L;ACTL8;TRHR;ANKFN1;FER;DAB1;DLG2;STIM2;DPYD;PCCB;CNTNAP5;GAS7
All	Periodontitis	7/188	0.0187698	0.277737	2.7076	10.7641	TBC1D1;DLG2;SMURF2;ACTN2;TTLL11;CPEB2;SNTB1
All	Body Fat Distribution	8/233	0.0192716	0.277737	2.4926	9.84358	SPAG9;FARP1;DAB1;CRTC1;GAD2;SLC26A7;GALNTL6;FRY
All	Liver Cirrhosis	4/73	0.0206296	0.283981	4.03844	15.6733	FARP1;CDH4;KIAA1549L;MACROD2
All	Gallbladder Diseases	2/16	0.0214266	0.283981	9.90946	38.0833	FXR1;HS6ST3
All	Cholesterol, LDL	26/1192	0.0214435	0.283981	1.59074	6.11215	PTGER3;ADK;FGF2;SLC8A1;RIMS2;CDH4;PHACTR1;CC2D2A;GPC6;EVI5;TRPM3;TMEM178B;ANK2;ANK3;TRHR;SSH1;DAB1;DIAPH3;GPAM;FAM163A;TRIM36;GALNTL6;FRK;CNTNAP5;SLC28A3;RBMS3
All	Blood Glucose	11/384	0.0228916	0.287514	2.0741	7.83385	RIMS2;CPM;ATRNL1;MGAT5;TSPAN18;PTGER3;TTLL11;PHACTR1;CDC14C;LILRB4;SNTB1
All	Calorimetry, Indirect	2/17	0.0240573	0.287514	9.24836	34.4715	DCC;CDC14C
All	Microsatellite Instability	2/17	0.0240573	0.287514	9.24836	34.4715	DPP10;HCN1
All	Suicide, Attempted	2/17	0.0240573	0.287514	9.24836	34.4715	DPP10;KIAA1549L
All	Diabetic Retinopathy	3/44	0.0248992	0.290491	5.08653	18.7841	INSR;PLXDC2;HS6ST3
All	Proteinuria	2/18	0.0268128	0.305541	8.66989	31.3753	PLXDC2;GAS7
All	Survival Rate	3/46	0.0279541	0.311307	4.84945	17.3474	DPP10;CDH4;HCN1
All	Hydroxymethylglutaryl CoA Reductases	4/81	0.0288893	0.313338	3.61739	12.8211	LILRA6;CNTNAP5;LILRB5;SLC28A3
All	Ghrelin	3/47	0.0295528	0.313338	4.739	16.6887	ANO6;FRY;OXR1
All	Circadian Rhythm	5/121	0.0300548	0.313338	3.0062	10.5359	CPNE8;SCN8A;PHACTR1;AK5;NOL4
All	Attention Deficit Disorder With Hyperactivity	13/510	0.0325711	0.332497	1.84124	6.30501	RERE;ANGPT1;BCL11A;ATRNL1;SLC4A10;GRIK4;ANK3;ITGAE;RANBP3L;DLG2;GPC6;CNTNAP5;TTLL8
All	Stroke	24/1127	0.0337928	0.337928	1.54563	5.23582	DPP10;DNAH12;BCAS3;MBNL1;DCC;FAF1;CELF2;STAB2;GRIK4;AK5;NOL4;TBC1D1;DAB1;DLG2;MGAT5;NEK1;PHACTR1;PDE7B;SLC36A4;TRPM3;FRK;CNTNAP5;TTLL8;RBMS3
All	Everolimus	2/21	0.035787	0.350713	7.29985	24.3098	DCC;STC1
All	Lymphocyte Count	6/172	0.0375142	0.36043	2.52341	8.28444	CDH4;PCDHGA4;MYO10;LIMD1;CFAP54;SLC36A4
All	Waist-Hip Ratio	12/473	0.0402548	0.363615	1.82906	5.87591	AKAP12;SPAG9;CPNE8;EVA1A;PHACTR3;KCTD14;STC1;STXBP6;MACROD2;GPC6;CNTNAP5;SLC28A3
All	Prostatic Neoplasms	13/529	0.0416574	0.363615	1.77169	5.63091	DNAH12;ANK2;AK5;FRY;ACTL8;SLC8A1;LILRA5;PPP4R4;DLC1;KIF13A;FRK;CNTNAP5;RBMS3
All	Bronchial Provocation Tests	2/23	0.0423209	0.363615	6.60396	20.8848	BCAS3;ANKFN1
All	Exhalation	2/23	0.0423209	0.363615	6.60396	20.8848	DLC1;MACROD2
All	Smell	2/23	0.0423209	0.363615	6.60396	20.8848	NSF;STAB2
All	Bronchodilator Agents	23/1095	0.0424012	0.363615	1.52079	4.80658	SPAG17;DOCK5;PRKCH;CLSTN2;ZFAND3;GSTCD;ULK4;GRIK4;GAD2;OXR1;SLC8A1;DLG2;PPP4R4;MGAT5;DLC1;TTLL11;RICTOR;TRIM37;TRPM3;CNTNAP5;PPFIA2;RBMS3;HCN1
All	Aorta	4/92	0.0430402	0.363615	3.16344	9.95099	AUTS2;MACROD2;CPEB2;PPFIA2
All	Face	2/24	0.045742	0.365886	6.30346	19.4445	GPC6;GLI3
All	Parietal Lobe	2/24	0.045742	0.365886	6.30346	19.4445	STIM2;TRPM3
All	Risperidone	2/24	0.045742	0.365886	6.30346	19.4445	TRPM1;CNTNAP5
All	Diabetes Mellitus	9/327	0.0462958	0.365886	1.98175	6.08932	CPM;BCAS3;DCC;RPS6KA2;CFAP54;FRK;SLC9B1;SNTB1;RBMS3
All	Memory	4/95	0.0474681	0.369197	3.05869	9.32195	TBC1D1;PTGER3;KLHL1;GPC6
All	P-Selectin	2/25	0.0492611	0.377155	6.02909	18.1513	LRGUK;HS6ST3
All	B cell receptor signaling pathway	8/81	2.06609e-05	0.00479334	7.74258	83.5213	LILRA6;PPP3CC;PIK3CB;LILRB3;LILRB4;LILRA4;LILRB5;LILRA5
All	Osteoclast differentiation	8/127	0.000489358	0.0567655	4.73853	36.119	LILRA6;PPP3CC;PIK3CB;LILRB3;LILRB4;LILRA4;LILRB5;LILRA5
All	Ubiquitin mediated proteolysis	6/140	0.0154936	0.532948	3.13113	13.0485	SMURF2;UBE2QL1;BIRC6;TRIM37;BRCA1;UBE2K
All	Long-term potentiation	4/67	0.0155178	0.532948	4.42441	18.431	PPP3CC;RPS6KA2;GNAQ;EP300
All	Adherens junction	4/71	0.0188248	0.532948	4.15942	16.5236	FER;INSR;CTNNA1;EP300
All	Thiamine metabolism	2/15	0.0189247	0.532948	10.6723	42.3399	AK5;AK7
All	Insulin resistance	5/108	0.0195277	0.532948	3.38787	13.3344	RPS6KA2;INSR;PIK3CB;CD36;MTOR
All	HIF-1 signaling pathway	5/109	0.0202353	0.532948	3.35512	13.0861	ANGPT1;INSR;EP300;PIK3CB;MTOR
All	Homologous recombination	3/41	0.0206747	0.532948	5.48893	21.2907	BABAM2;BRCA1;SSBP1
All	Fat digestion and absorption	3/43	0.0234433	0.543884	5.21396	19.5689	MOGAT2;PLA2G5;CD36
All	Type II diabetes mellitus	3/46	0.0279541	0.563382	4.84945	17.3474	INSR;PIK3CB;MTOR
All	AMPK signaling pathway	5/120	0.0291404	0.563382	3.03249	10.7218	TBC1D1;INSR;PIK3CB;CD36;MTOR
All	Purine metabolism	5/129	0.0380206	0.644639	2.8111	9.19125	ADK;AK5;PDE7B;AK7;GART
All	Endocrine and other factor-regulated calcium reabsorption	3/53	0.0401335	0.644639	4.16905	13.4057	KL;GNAQ;SLC8A1
All	Regulation of lipolysis in adipocytes	3/55	0.0440313	0.644639	4.00829	12.5173	INSR;PTGER3;PIK3CB
All	abnormal hepatic vein morphology MP:0010439	3/10	0.000322328	0.114948	29.844	239.944	COL4A2;CPT2;DRC1
All	abnormal respiratory motile cilium morphology MP:0011050	3/10	0.000322328	0.114948	29.844	239.944	SPAG17;ULK4;AK7
All	abnormal cardiac muscle relaxation MP:0004084	4/24	0.000347171	0.114948	13.9674	111.26	MYBPC3;FGF2;MYPN;SLC8A1
All	abnormal endocardium morphology MP:0003974	4/25	0.000408679	0.114948	13.3016	103.787	BCAS3;ANGPT1;ABI1;SLC8A1
All	decreased susceptibility to induced thrombosis MP:0031120	4/26	0.000477586	0.114948	12.6963	97.0858	TSPAN18;PTGER3;ANO6;CD36
All	abnormal vitelline vasculature morphology MP:0003229	8/127	0.000489358	0.114948	4.73853	36.119	TMOD1;ANGPT1;DLC1;ABI1;EP300;PKN2;ASB2;SLC8A1
All	decreased Purkinje cell number MP:0000880	5/47	0.000541891	0.114948	8.33418	62.6768	KL;NPC2;TRIM2;SCN8A;ANK3
All	impaired pupillary reflex MP:0006243	5/48	0.000597911	0.114948	8.13995	60.4153	TRPM1;DIAPH3;MYO10;STIM2;INTS10
All	abnormal response to new environment MP:0001413	4/30	0.000837028	0.143039	10.7409	76.106	ABCD4;MYBPC3;MYO10;SLC4A10
All	abnormal pericardium morphology MP:0000288	4/31	0.000950317	0.144012	10.3425	71.9707	DIAPH3;CD36;ASB2;GLI3
All	abnormal homeostasis MP:0001764	5/54	0.00103	0.144012	7.14104	49.1175	TBC1D1;CRTC1;MGAT5;ADK;CD36
All	embryonic growth retardation MP:0003984	18/559	0.00121344	0.155523	2.38029	15.982	TMOD1;BCAS3;C2CD3;INTS10;BRCA1;GAPVD1;GLI3;SLC8A1;MTOR;DIAPH3;DLC1;ABI1;EP300;RICTOR;SMN1;ASB2;PIBF1;COLGALT1
All	abnormal sinoatrial node conduction MP:0006142	3/16	0.00141151	0.166993	16.065	105.436	KL;ANK2;HCN1
All	decreased grip strength MP:0010053	15/434	0.00154795	0.170053	2.5489	16.4935	NSF;PRKCH;C2CD3;GSTCD;LIMD1;CPN1;SSH1;FXR1;STIM2;SCN8A;NEK1;MAPT;SMN1;RGS22;GAS7
All	abnormal choroid plexus morphology MP:0000820	4/36	0.00168221	0.172483	8.72429	55.7277	ULK4;SLC4A10;NEK1;GLI3
All	abnormal myocardial fiber morphology MP:0000278	6/95	0.00243461	0.234027	4.72512	28.4356	AKAP12;MYBPC3;TMOD1;FXR1;RPS6KA2;MYPN
All	Purkinje cell degeneration MP:0000876	5/68	0.00288737	0.238212	5.55019	32.4542	KL;NPC2;SCN8A;ACER3;ANK3
All	abnormal lambdoid suture morphology MP:0003841	2/6	0.0029428	0.238212	34.7007	202.249	MBTD1;GLI3
All	obstructive hydrocephaly MP:0000917	2/6	0.0029428	0.238212	34.7007	202.249	ULK4;NEK1
All	abnormal motor coordination/balance MP:0001516	6/101	0.00330731	0.254333	4.42534	25.2758	CDH4;DAB1;SCN8A;GNAQ;ABL2;MAPT
All	impaired mucociliary clearance MP:0010752	2/7	0.0040811	0.298892	27.7592	152.714	SPAG17;AK7
All	increased bone mineral content MP:0010123	9/220	0.00453125	0.300473	3.00318	16.2074	AUTS2;RNF24;POLR3B;FAM163A;MAST2;PCCB;SLC25A30;PHACTR1;MACROD2
All	ataxia MP:0001393	9/221	0.00466615	0.300473	2.98886	16.0425	DAB1;DCC;NPC2;TRIM2;SCN8A;GNAQ;ANK3;MAPT;OXR1
All	mydriasis MP:0002546	3/24	0.00468879	0.300473	9.94094	53.3091	TRPM1;DIAPH3;FAM163A
All	increased circulating glucose level MP:0005559	7/146	0.00510071	0.30757	3.5333	18.6501	RIMS2;GAD2;ANK2;BIRC6;PIK3CB;SLC9B2;TRHR
All	disorganized myocardium MP:0002190	3/25	0.00527244	0.30757	9.4886	49.7702	FXR1;MYBPC3;ABI1
All	decreased heart rate MP:0005333	7/149	0.00569084	0.30757	3.45813	17.8747	KL;SPAG17;SMN1;PIK3CB;CPEB2;SLC8A1;HCN1
All	abnormal cardiac muscle contractility MP:0002972	3/26	0.00589786	0.30757	9.07559	46.5865	MYBPC3;TMOD1;PLA2G5
All	abnormal embryonic tissue morphology MP:0002085	7/150	0.00589847	0.30757	3.43377	17.6257	TMOD1;RERE;CTNNA1;SMN1;BRCA1;GLI3;MTOR
All	embryonic lethality during organogenesis, complete penetrance MP:0011098	17/600	0.00599941	0.30757	2.07379	10.6097	TMOD1;RERE;BCAS3;C2CD3;ANGPT1;BRCA1;SLC8A1;RNF2;MTOR;DIAPH3;DLC1;ABI1;EP300;RICTOR;PKN2;SMN1;COLGALT1
All	paraparesis MP:0009434	3/27	0.00656579	0.325748	8.697	43.7101	SCN8A;SMN1;MAPT
All	disorganized secondary lens fibers MP:0002579	2/9	0.00686517	0.329175	19.826	98.7589	AGPS;ANK2
All	premature death MP:0002083	22/869	0.00707116	0.329175	1.85626	9.19169	KL;STRBP;ULK4;SLC4A10;GAD2;ANK2;ANK3;IQGAP2;AK7;OXR1;FXR1;AKAP12;RIMS2;DNAJC3;DAB1;STIM2;NPC2;SCN8A;NEK1;SLIT3;TRIM37;SMN1
All	abnormal cerebellar Purkinje cell layer MP:0000875	3/28	0.00727694	0.329175	8.34869	41.101	AKAP12;DAB1;GLI3
All	decreased circulating insulin level MP:0002727	12/373	0.00772462	0.33014	2.34786	11.4184	RIMS2;KL;AGO3;GPAM;CPT2;MOGAT2;PCCB;GAD2;ANK2;PHACTR1;TRIM37;SLC9B2
All	abnormal spine curvature MP:0004174	4/55	0.00788328	0.33014	5.46878	26.4854	MBTD1;SMN1;GLI3;DIS3L2
All	decreased susceptibility to pharmacologically induced seizures MP:0002887	3/29	0.00803195	0.33014	8.02718	38.7258	SCN8A;SLC4A10;MAPT
All	abnormal left subclavian artery morphology MP:0010488	2/10	0.00850089	0.33014	17.3468	82.7025	RERE;QSOX1
All	increased total retina thickness MP:0011964	2/10	0.00850089	0.33014	17.3468	82.7025	STRBP;GLI3
All	limb grasping MP:0001513	9/245	0.00894725	0.33014	2.68161	12.6476	TRPM1;AKAP12;SPAG17;CLSTN2;STRBP;SCN8A;ACER3;FGF2;SBF2
All	cataract MP:0001304	9/248	0.00964204	0.33014	2.64754	12.2889	DOCK5;MBNL1;SLC44A3;COL4A2;MYO10;STIM2;AGPS;MAPT;CDC14B
All	abnormal hippocampus pyramidal cell morphology MP:0009940	3/31	0.00967579	0.33014	7.45305	34.5682	DAB1;MAPT;SNTB1
All	abnormal axon extension MP:0003651	4/59	0.0100644	0.33014	5.07002	23.3157	AUTS2;CELF2;P2RY2;MAPT
All	abnormal food preference MP:0001432	2/11	0.0102925	0.33014	15.4186	70.5608	CD36;EIF2AK4
All	abnormal head development MP:0012176	2/11	0.0102925	0.33014	15.4186	70.5608	TMOD1;PKN2
All	embryo tumor MP:0014018	2/11	0.0102925	0.33014	15.4186	70.5608	AUTS2;COL4A2
All	abnormal gait MP:0001406	12/389	0.0105577	0.33014	2.24636	10.2229	FXR1;DAB1;DCC;FAF1;STRBP;SCN8A;KLHL1;SLC4A10;ANK3;SMN1;PPFIA2;HCN1
All	abnormal inferior vena cava morphology MP:0006063	3/33	0.0115013	0.33014	6.95548	31.0582	AUTS2;COL4A2;DRC1
All	abnormal long term object recognition memory MP:0002801	3/33	0.0115013	0.33014	6.95548	31.0582	KL;AUTS2;MAPT
All	abnormal stratification in cerebral cortex MP:0000790	3/33	0.0115013	0.33014	6.95548	31.0582	DAB1;FGF2;GLI3
All	microphthalmia MP:0001297	8/212	0.0115108	0.33014	2.75215	12.2869	RERE;MLLT10;COL4A2;MYO10;AGPS;EP300;QSOX1;GLI3
All	abnormal dendritic cell differentiation MP:0008115	2/12	0.0122353	0.33014	13.8761	61.1022	BCL11A;LILRB3
All	abnormal fatty acids level MP:0005280	2/12	0.0122353	0.33014	13.8761	61.1022	GPAM;CD36
All	abnormal intestinal lipid absorption MP:0005342	2/12	0.0122353	0.33014	13.8761	61.1022	MOGAT2;CD36
All	abnormal Mullerian duct topology MP:0013852	2/12	0.0122353	0.33014	13.8761	61.1022	AUTS2;CPT2
All	abnormal respiratory motile cilium physiology MP:0011055	2/12	0.0122353	0.33014	13.8761	61.1022	SPAG17;AK7
All	absent hippocampal commissure MP:0008223	2/12	0.0122353	0.33014	13.8761	61.1022	DCC;GLI3
All	decreased skeletal muscle fiber size MP:0009400	3/34	0.0124833	0.331023	6.73076	29.5034	SCN8A;EP300;SMN1
All	abnormal myocardial fiber physiology MP:0004215	4/64	0.0132958	0.333411	4.64634	20.0736	AKAP12;MYBPC3;PLA2G5;HCN1
All	decreased neuron apoptosis MP:0003204	3/35	0.0135119	0.333411	6.5201	28.0637	STIM2;MAPT;UBE2K
All	increased insulin secretion MP:0003058	3/35	0.0135119	0.333411	6.5201	28.0637	INSR;PIK3CB;SLC8A1
All	abnormal rostral-caudal body axis extension MP:0003885	2/13	0.0143247	0.333411	12.614	53.556	C2CD3;PKN2
All	abnormal superior colliculus morphology MP:0000904	2/13	0.0143247	0.333411	12.614	53.556	STRBP;GLI3
All	absent myocardial trabeculae MP:0000293	2/13	0.0143247	0.333411	12.614	53.556	TMOD1;ANGPT1
All	decreased adipocyte glucose uptake MP:0030017	2/13	0.0143247	0.333411	12.614	53.556	ANK2;CD36
All	male infertility MP:0001925	13/455	0.0143602	0.333411	2.07628	8.81025	LRGUK;MEI1;CRTC1;EYA4;BRCA1;TDRD5;AK7;PPP3CC;DAB1;AGPS;MAP7;NEK1;TRIM37
All	hydrocephaly MP:0001891	6/138	0.0145244	0.333411	3.1789	13.4529	SPAG17;SMURF2;SCN8A;ULK4;AK7;GLI3
All	decreased body weight MP:0001262	29/1329	0.0154815	0.34535	1.59834	6.66206	RERE;ULK4;ADK;BRCA1;PIK3CB;ADAMTS17;ABL2;SLIT3;CD36;COLGALT1;KL;PRKCH;AUTS2;MYO10;INSR;STRBP;EYA4;GAD2;ANK2;GAPVD1;MTOR;TRHR;DNAJC3;AHI1;TBC1D1;GPAM;NPC2;SCN8A;MAPT
All	open neural tube MP:0000929	6/140	0.0154936	0.34535	3.13113	13.0485	RERE;DLC1;ABI1;EP300;PKN2;BRCA1
All	decreased percent body fat/body weight MP:0005459	4/68	0.0163072	0.350824	4.35505	17.926	DNAJC3;GPAM;MOGAT2;CD36
All	abnormal vitamin D level MP:0011228	2/14	0.0165559	0.350824	11.5622	47.4167	KL;CYP2R1
All	increased cardiac stroke volume MP:0011951	2/14	0.0165559	0.350824	11.5622	47.4167	AKAP12;GSTCD
All	abnormal liver physiology MP:0000609	5/104	0.0168602	0.350824	3.52547	14.3938	KL;GPAM;INSR;CD36;COLGALT1
All	abnormal heart atrium morphology MP:0003105	3/38	0.0168797	0.350824	5.96032	24.3279	DLC1;MYPN;SLC8A1
All	decreased hepatocyte number MP:0000606	2/15	0.0189247	0.378002	10.6723	42.3399	BIRC6;IQGAP2
All	herniated abdominal wall MP:0000757	2/15	0.0189247	0.378002	10.6723	42.3399	SLIT3;GLI3
All	increased heart rate variability MP:0003928	2/15	0.0189247	0.378002	10.6723	42.3399	ANK2;HCN1
All	embryonic lethality MP:0008762	3/40	0.019362	0.381779	5.63757	22.2371	BIRC6;GLI3;MTOR
All	abnormal vascular development MP:0000259	4/73	0.0206296	0.390223	4.03844	15.6733	TMOD1;BCAS3;ANGPT1;PKN2
All	abnormal cerebral aqueduct morphology MP:0005537	2/16	0.0214266	0.390223	9.90946	38.0833	NEK1;GLI3
All	abnormal endplate potential MP:0002914	2/16	0.0214266	0.390223	9.90946	38.0833	SCN8A;SMN1
All	decreased circulating triiodothyronine level MP:0005479	2/16	0.0214266	0.390223	9.90946	38.0833	FRK;TRHR
All	impaired muscle relaxation MP:0003157	2/16	0.0214266	0.390223	9.90946	38.0833	MYBPC3;SCN8A
All	intraventricular hemorrhage MP:0001917	2/16	0.0214266	0.390223	9.90946	38.0833	ULK4;BIRC6
All	abnormal auditory brainstem response MP:0004738	8/238	0.0215663	0.390223	2.43779	9.35287	MLLT10;STIM2;KIF13A;EYA4;SLC4A10;IQGAP2;PIBF1;HCN1
All	abnormal response to cardiac infarction MP:0000343	3/43	0.0234433	0.406595	5.21396	19.5689	PLA2G5;CD36;FGF2
All	early cellular replicative senescence MP:0008008	3/43	0.0234433	0.406595	5.21396	19.5689	EP300;BRCA1;CDC14B
All	abnormal epicardium morphology MP:0003057	2/17	0.0240573	0.406595	9.24836	34.4715	ABI1;EP300
All	abnormal heart septum morphology MP:0006113	2/17	0.0240573	0.406595	9.24836	34.4715	AKAP12;SCN8A
All	craniorachischisis MP:0008784	2/17	0.0240573	0.406595	9.24836	34.4715	MYO10;PKN2
All	increased pancreatic beta cell mass MP:0009113	2/17	0.0240573	0.406595	9.24836	34.4715	INSR;SLC8A1
All	abnormal neuromuscular synapse morphology MP:0001053	4/77	0.0245491	0.410398	3.81638	14.1476	SCN8A;MAPT;SMN1;GAS7
All	abnormal stomach morphology MP:0000470	3/44	0.0248992	0.411306	5.08653	18.7841	KL;ULK4;DPYD
All	cleft palate MP:0000111	6/157	0.0255907	0.411306	2.77621	10.1763	MLLT10;EYA4;QSOX1;COLGALT1;GPC6;GLI3
All	abnormal heart left ventricle morphology MP:0003921	4/78	0.0255944	0.411306	3.76462	13.7987	AKAP12;MYBPC3;NEK1;MYPN
All	irregular heartbeat MP:0001636	3/45	0.0264028	0.411306	4.96517	18.0448	TMOD1;MYPN;SLC8A1
All	abnormal vertebrae morphology MP:0000137	5/117	0.0265038	0.411306	3.1142	11.306	KL;SMURF2;CPT2;ADAMTS17;GLI3
All	reduced cerebellar foliation MP:0009719	2/18	0.0268128	0.411306	8.66989	31.3753	AHI1;GLI3
All	brachyphalangia MP:0002543	2/18	0.0268128	0.411306	8.66989	31.3753	ADAMTS17;GLI3
All	postnatal lethality, complete penetrance MP:0011085	11/394	0.0269634	0.411306	2.0189	7.29485	AHI1;DAB1;COL4A2;INSR;SCN8A;CELF2;EYA4;ADK;ANK2;ANK3;GLI3
All	abnormal locomotor behavior MP:0001392	6/159	0.0270104	0.411306	2.73964	9.89429	AHI1;NPC2;SCN8A;STRBP;ANK2;HCN1
All	edema MP:0001785	8/249	0.0272832	0.411388	2.3252	8.37419	MLLT10;PTGER3;ABI1;EYA4;EP300;BIRC6;GLI3;SLC8A1
All	exencephaly MP:0000914	7/204	0.0277687	0.413398	2.48565	8.9082	C2CD3;MYO10;ABI1;EP300;BRCA1;COLGALT1;GLI3
All	cardiac interstitial fibrosis MP:0005608	3/46	0.0279541	0.413398	4.84945	17.3474	MYBPC3;MYPN;SLC8A1
All	abnormal telencephalon development MP:0000934	3/47	0.0295528	0.422791	4.739	16.6887	RERE;DAB1;GLI3
All	short fibula MP:0002765	2/19	0.0296889	0.422791	8.15949	28.6968	GPC6;GLI3
All	decreased muscle cell glucose uptake MP:0030022	2/19	0.0296889	0.422791	8.15949	28.6968	ANK2;CD36
All	nephrocalcinosis MP:0003197	2/19	0.0296889	0.422791	8.15949	28.6968	KL;POLG2
All	abnormal lens morphology MP:0001303	7/210	0.0317899	0.429466	2.41144	8.31613	SLC44A3;KLHL5;COL4A2;MYO10;AGPS;GAD2;CDC14B
All	postnatal lethality MP:0002082	6/166	0.0323871	0.429466	2.61884	8.98261	DAB1;SCN8A;INSR;EP300;NEK1;GLI3
All	abnormal neuronal migration MP:0006009	4/84	0.0324246	0.429466	3.48121	11.9365	DAB1;AUTS2;FGF2;GLI3
All	abnormal brain morphology MP:0002152	7/211	0.032496	0.429466	2.3995	8.22222	DAB1;COL4A2;MYO10;DCC;SCN8A;CD36;GLI3
All	abnormal interatrial septum morphology MP:0000282	2/20	0.0326816	0.429466	7.70579	26.3611	AUTS2;COL4A2
All	cerebellum hypoplasia MP:0000851	2/20	0.0326816	0.429466	7.70579	26.3611	AHI1;DAB1
All	delayed heart development MP:0012082	2/20	0.0326816	0.429466	7.70579	26.3611	ANGPT1;EP300
All	abnormal autopod morphology MP:0000572	3/50	0.0346327	0.429466	4.43583	14.9175	KL;COL4A2;TMPO
All	abnormal platelet physiology MP:0005464	3/50	0.0346327	0.429466	4.43583	14.9175	GNAQ;ANO6;PIK3CB
All	abnormal placental labyrinth vasculature morphology MP:0008803	4/86	0.0349161	0.429466	3.39595	11.3928	DLC1;BIRC6;RICTOR;COLGALT1
All	absent heartbeat MP:0004086	2/21	0.035787	0.429466	7.29985	24.3098	TMOD1;SLC8A1
All	disorganized yolk sac vascular plexus MP:0001723	2/21	0.035787	0.429466	7.29985	24.3098	BCAS3;PKN2
All	increased urine glucose level MP:0001759	2/21	0.035787	0.429466	7.29985	24.3098	DNAJC3;INSR
All	distended pericardium MP:0000292	3/51	0.0364198	0.429466	4.3432	14.3875	TMOD1;SMN1;SLC8A1
All	eyelids fail to open MP:0005176	2/22	0.0390014	0.429466	6.93451	22.4966	DIAPH3;GLI3
All	abnormal iris morphology MP:0001322	3/53	0.0401335	0.429466	4.16905	13.4057	DIAPH3;MYO10;FAM163A
All	abnormal pharyngeal arch morphology MP:0002884	3/53	0.0401335	0.429466	4.16905	13.4057	DLC1;GLI3;SLC8A1
All	increased anxiety-related response MP:0001363	7/222	0.0409624	0.429466	2.27545	7.2703	CRTC1;SCN8A;KIF13A;SLC4A10;GAD2;MAPT;TRHR
All	respiratory distress MP:0001954	6/176	0.041205	0.429466	2.46353	7.85668	KL;SPAG17;DCC;SCN8A;SLIT3;GLI3
All	increased startle reflex MP:0001488	5/132	0.0413103	0.429466	2.74428	8.74503	FARP1;AUTS2;STIM2;PKN2;IQGAP2
All	abnormal muscle physiology MP:0002106	4/91	0.0416184	0.429466	3.19997	10.1734	MBNL1;SCN8A;CD36;MTOR
All	enlarged brain ventricles MP:0011380	3/54	0.0420596	0.429466	4.08709	12.9506	SPAG17;SCN8A;ULK4
All	abnormal body temperature homeostasis MP:0001777	2/24	0.045742	0.429466	6.30346	19.4445	PTGER3;ADK
All	shortened QT interval MP:0003900	2/24	0.045742	0.429466	6.30346	19.4445	RNF144B;HCN1
All	abnormal cerebral cortex pyramidal cell morphology MP:0009969	2/24	0.045742	0.429466	6.30346	19.4445	ABL2;FGF2
All	thin cerebellar molecular layer MP:0000890	2/24	0.045742	0.429466	6.30346	19.4445	KLHL1;ANK3
All	abnormal miniature endplate potential MP:0004835	2/24	0.045742	0.429466	6.30346	19.4445	SCN8A;SMN1
All	abnormal small intestinal villus morphology MP:0008108	2/24	0.045742	0.429466	6.30346	19.4445	EP300;BRCA1
All	abnormal vascular branching morphogenesis MP:0003227	2/24	0.045742	0.429466	6.30346	19.4445	BCAS3;MYO10
All	decreased metastatic potential MP:0001273	2/24	0.045742	0.429466	6.30346	19.4445	MGAT5;STAB2
All	decreased insulin secretion MP:0003059	4/94	0.0459651	0.429466	3.09283	9.52552	RIMS2;KL;ANK2;SLC9B2
All	decreased startle reflex MP:0001489	8/277	0.0463801	0.429466	2.08018	6.38799	DPP10;CDH4;SCN8A;GSTCD;NEK1;ABL2;BIRC6;ASB2
All	abnormal retinal vasculature morphology MP:0002792	5/137	0.0471654	0.429466	2.63965	8.06175	SLC44A3;MYO10;PKN2;MAPT;PPFIA2
All	increased thigmotaxis MP:0002797	6/183	0.0481994	0.429466	2.36525	7.17242	KIF13A;SLC4A10;GAD2;MAPT;RGS22;HCN1
All	decreased physiological sensitivity to xenobiotic MP:0008874	5/138	0.0483925	0.429466	2.61967	7.93344	KIF13A;GRIK4;TNFRSF10A;PLA2G5;PIK3CB
All	persistence of hyaloid vascular system MP:0001289	4/96	0.0489982	0.429466	3.02529	9.12417	SLC44A3;MYO10;SLC25A30;MAPT
All	premature aging MP:0003786	2/25	0.0492611	0.429466	6.02909	18.1513	KL;CDC14B
All	abnormal cerebral hemisphere morphology MP:0008540	2/25	0.0492611	0.429466	6.02909	18.1513	RERE;GLI3
All	abnormal ductus venosus valve morphology MP:0013877	2/25	0.0492611	0.429466	6.02909	18.1513	AUTS2;COL4A2
All	abnormal optic stalk morphology MP:0004268	2/25	0.0492611	0.429466	6.02909	18.1513	COL4A2;GLI3
All	abnormal optic vesicle formation MP:0003425	2/25	0.0492611	0.429466	6.02909	18.1513	RERE;GLI3
All	apnea MP:0001957	2/25	0.0492611	0.429466	6.02909	18.1513	ADK;CPEB2
All	myoclonus MP:0000243	2/25	0.0492611	0.429466	6.02909	18.1513	SCN8A;GAD2
America	Negative Regulation Of Hippo Signaling (GO:0035331)	5/12	6.79135e-07	0.00121633	45.341	643.953	WWC1;WWC2;LIMD1;SHANK2;VGLL4
America	Regulation Of Hippo Signaling (GO:0035330)	5/25	3.85032e-05	0.0344796	15.8589	161.202	WWC1;WWC2;LIMD1;SHANK2;VGLL4
America	Glutamate Receptor Signaling Pathway (GO:0007215)	5/35	0.000206803	0.104725	10.5672	89.6494	TRPM1;GRID2;GNAQ;GRIK4;PLCB1
America	Regulation Of Cytokinesis (GO:0032465)	7/80	0.000267222	0.104725	6.10585	50.2355	OR1A2;UVRAG;KIF13A;BIRC6;PKN2;CDC14C;CDC14B
America	Negative Regulation Of GTPase Activity (GO:0034260)	4/21	0.000292365	0.104725	14.8803	121.088	BCAS3;RDX;DAB2IP;CPEB2
America	Phosphatidylinositol-3-Phosphate Biosynthetic Process (GO:0036092)	3/11	0.000581359	0.173536	23.6502	176.198	UVRAG;PIK3CB;PIK3C2A
America	Cilium Organization (GO:0044782)	11/228	0.00102616	0.240214	3.24624	22.3404	CFAP61;AHI1;IFT43;C2CD3;SCLT1;NEK1;RABL2B;ALPK1;CDC14C;TTLL8;CDC14B
America	Regulation Of Plasma Membrane Bounded Cell Projection Assembly (GO:0120032)	6/75	0.00117767	0.240214	5.52019	37.2293	FXR1;TBC1D1;FER;MYO10;RDX;EVI5
America	Central Nervous System Neuron Differentiation (GO:0021953)	4/31	0.00135802	0.240214	9.3643	61.8206	GRID2;FOXN4;MAPT;PALS1
America	Regulation Of Cellular Response To Heat (GO:1900034)	3/15	0.00152994	0.240214	15.7636	102.188	EP300;MAPT;MTOR
America	Negative Regulation Of Translation (GO:0017148)	7/107	0.00153015	0.240214	4.45114	28.854	FXR1;AGO3;TRIM2;EIF2AK4;PRG3;CNOT9;CPEB2
America	Cilium Assembly (GO:0060271)	11/243	0.00170791	0.240214	3.03401	19.3342	AHI1;LRGUK;IFT43;C2CD3;SCLT1;NEK1;RABL2B;ALPK1;CDC14C;TTLL8;CDC14B
America	Positive Regulation Of Cell Migration Involved In Sprouting Angiogenesis (GO:0090050)	3/16	0.00186117	0.240214	14.5503	91.4711	PIK3C2A;FGF2;HDAC9
America	Protein Localization To Cell Periphery (GO:1990778)	8/142	0.00187772	0.240214	3.80203	23.868	DPP10;RDX;MAP7;ANK2;LIN7A;ANK3;PALS1;CLASP2
America	Regulation Of Trans-Synaptic Signaling (GO:0099177)	4/36	0.00239025	0.268239	7.89912	47.6819	GRIA1;GRID2;NRG3;GRIK4
America	Plus-End-Directed Organelle Transport Along Microtubule (GO:0072386)	2/5	0.00239632	0.268239	41.9212	252.945	KIF13A;MAPT
America	Regulation Of Intracellular Signal Transduction (GO:1902531)	12/297	0.002764	0.270963	2.69585	15.8814	AKAP12;VAV3;WWC1;ULK4;CHN1;WWC2;DAB2IP;EP300;RICTOR;MAPT;PJA2;MTOR
America	Establishment Of Protein Localization To Plasma Membrane (GO:0061951)	4/38	0.00292241	0.270963	7.43371	43.3782	NSF;KIF13A;RDX;ANK3
America	Regulation Of Vascular Endothelial Growth Factor Signaling Pathway (GO:1900746)	3/19	0.00310995	0.270963	11.8203	68.2404	DAB2IP;PIK3CB;ROBO1
America	Regulation Of Behavior (GO:0050795)	3/19	0.00310995	0.270963	11.8203	68.2404	AHI1;EIF2AK4;MTOR
America	Positive Regulation Of Cytokinesis (GO:0032467)	4/39	0.00321659	0.270963	7.22095	41.4441	OR1A2;PKN2;CDC14C;CDC14B
America	Modulation Of Chemical Synaptic Transmission (GO:0050804)	7/123	0.00337054	0.270963	3.83405	21.826	RIMS2;GRIA1;FXR1;GRID2;CLSTN2;NRG3;GRIK4
America	Negative Regulation Of Intracellular Signal Transduction (GO:1902532)	10/231	0.00375703	0.270963	2.88762	16.1248	PPM1B;WWC1;WWC2;DAB2IP;PIK3CB;LIMD1;LILRB4;HDAC9;VGLL4;SHANK2
America	Protein Localization (GO:0008104)	13/351	0.00394483	0.270963	2.46396	13.6389	NSF;GRID2;LRBA;RABL2A;RABL2B;ANK2;ANK3;PTPRK;DNAJC15;LYST;AHI1;PARD3;KIF13A
America	Positive Regulation Of Supramolecular Fiber Organization (GO:1902905)	6/96	0.00412218	0.270963	4.22762	23.2154	SEMA5A;FER;FCHSD2;NAV3;MAPT;COLGALT1
America	Negative Regulation Of Interleukin-2 Production (GO:0032703)	3/21	0.0041705	0.270963	10.5059	57.5693	NAV3;HDAC9;LILRB4
America	Negative Regulation Of Cell Migration (GO:0030336)	8/163	0.00438366	0.270963	3.28339	17.8284	NAV3;DAB2IP;ARID4B;PTPRK;PODN;FGF2;ROBO1;CLASP2
America	Positive Regulation Of Cell Division (GO:0051781)	4/43	0.00459477	0.270963	6.47902	34.8755	OR1A2;PKN2;CDC14C;CDC14B
America	Fc-epsilon Receptor Signaling Pathway (GO:0038095)	3/22	0.00477327	0.270963	9.95243	53.193	VAV3;FER;LILRA4
America	Negative Regulation Of Protein Localization To Nucleus (GO:1900181)	3/22	0.00477327	0.270963	9.95243	53.193	CTNNA1;LILRB4;MTOR
America	Regulation Of Wound Healing, Spreading Of Epidermal Cells (GO:1903689)	2/7	0.0049283	0.270963	25.1502	133.617	MTOR;CLASP2
America	Histone H2A K63-linked Deubiquitination (GO:0070537)	2/7	0.0049283	0.270963	25.1502	133.617	BABAM2;BRCA1
America	Phosphatidylinositol Phosphate Biosynthetic Process (GO:0046854)	4/44	0.00499261	0.270963	6.31672	33.4773	UVRAG;PIK3CB;PIK3C2A;SOCS5
America	Protein Localization To Plasma Membrane (GO:0072659)	7/137	0.00606557	0.296388	3.41871	17.4529	DPP10;RDX;MAP7;ANK2;ANK3;PALS1;CLASP2
America	Negative Regulation Of Hydrolase Activity (GO:0051346)	4/47	0.00632308	0.296388	5.87512	29.749	BCAS3;RDX;DAB2IP;CPEB2
America	Cellular Response To Organonitrogen Compound (GO:0071417)	6/105	0.00636652	0.296388	3.84152	19.4254	P2RY2;CTNNA1;BRCA1;MTOR;SSH1;HCN1
America	Regulation Of Organ Growth (GO:0046620)	2/8	0.00650295	0.296388	20.9574	105.531	WWC1;WWC2
America	Internal Protein Amino Acid Acetylation (GO:0006475)	2/8	0.00650295	0.296388	20.9574	105.531	EP300;MAPT
America	Regulation Of Cell Size (GO:0008361)	3/25	0.00688535	0.296388	8.59397	42.7839	VAV3;RDX;MTOR
America	Regulation Of Cellular Response To Stress (GO:0080135)	6/107	0.0069664	0.296388	3.76507	18.6998	BABAM2;EP300;BRCA1;MAPT;VHL;MTOR
America	Regulation Of GTPase Activity (GO:0043087)	9/214	0.00702121	0.296388	2.79484	13.8591	VAV3;DOCK10;BCAS3;SNX18;RDX;CHN1;DAB2IP;CPEB2;EVI5
America	Negative Regulation Of Gene Expression (GO:0010629)	12/336	0.00728572	0.296388	2.36658	11.6479	FXR1;AGO3;TRIM2;PRG3;MAPT;VHL;FGF2;CNOT9;HDAC9;ROBO1;DIS3L2;RBMS3
America	Fc Receptor Signaling Pathway (GO:0038093)	3/26	0.00769391	0.296388	8.2199	40.0089	VAV3;FER;LILRA4
America	Positive Regulation Of Cytoskeleton Organization (GO:0051495)	5/79	0.00818907	0.296388	4.27441	20.5384	SEMA5A;BCAS3;FER;FCHSD2;KATNBL1
America	SNARE Complex Assembly (GO:0035493)	2/9	0.00827437	0.296388	17.9626	86.1232	UVRAG;STXBP6
America	Regulation Of Long-Term Synaptic Depression (GO:1900452)	2/9	0.00827437	0.296388	17.9626	86.1232	GRID2;MAPT
America	Mitochondrial DNA Replication (GO:0006264)	2/9	0.00827437	0.296388	17.9626	86.1232	POLG2;SSBP1
America	Morphogenesis Of An Epithelial Sheet (GO:0002011)	2/9	0.00827437	0.296388	17.9626	86.1232	BMP5;PALS1
America	Negative Regulation Of Vascular Endothelial Growth Factor Signaling Pathway (GO:1900747)	2/9	0.00827437	0.296388	17.9626	86.1232	DAB2IP;PIK3CB
America	Positive Regulation Of miRNA-mediated Gene Silencing (GO:2000637)	2/9	0.00827437	0.296388	17.9626	86.1232	FXR1;LIMD1
America	Synaptic Transmission, Glutamatergic (GO:0035249)	3/27	0.00855617	0.300473	7.877	37.5032	GRIA1;GRID2;GRIK4
America	Regulation Of Cell Migration (GO:0030334)	14/434	0.00926756	0.319196	2.13344	9.98715	SEMA5A;SPAG9;ULK4;RDX;ARID4B;LAMB1;PTPRK;PODN;FGF2;ROBO1;DOCK10;FER;NAV3;MGAT5
America	Golgi To Plasma Membrane Protein Transport (GO:0043001)	3/28	0.00947286	0.320111	7.56154	35.2317	NSF;KIF13A;ANK3
America	Positive Regulation Of Dendrite Development (GO:1900006)	2/10	0.010236	0.329162	15.7165	72.0103	DAB2IP;BMP5
America	Positive Regulation Of Post-Transcriptional Gene Silencing By RNA (GO:1900370)	2/10	0.010236	0.329162	15.7165	72.0103	FXR1;LIMD1
America	Regulation Of Exocytosis (GO:0017157)	4/54	0.0102921	0.329162	5.0508	23.1144	RIMS2;NSF;STXBP6;CLASP2
America	Protein Localization To Membrane (GO:0072657)	8/192	0.0113299	0.336829	2.76179	12.3737	DPP10;RDX;MAP7;ANK2;LIN7A;ANK3;PALS1;CLASP2
America	Regulation Of Potassium Ion Transport (GO:0043266)	3/30	0.0114721	0.336829	7.00071	31.278	DPP10;ANK2;ANK3
America	Mitotic G2 DNA Damage Checkpoint Signaling (GO:0007095)	3/30	0.0114721	0.336829	7.00071	31.278	BABAM2;BRCA1;CDC14B
America	Positive Regulation Of Cell Communication (GO:0010647)	3/30	0.0114721	0.336829	7.00071	31.278	RIMS2;CLSTN2;ANK3
America	Regulation Of Cell Migration Involved In Sprouting Angiogenesis (GO:0090049)	3/30	0.0114721	0.336829	7.00071	31.278	PIK3C2A;FGF2;HDAC9
America	Plasma Membrane Bounded Cell Projection Assembly (GO:0120031)	10/275	0.0121946	0.346489	2.40272	10.5882	AHI1;IFT43;C2CD3;SCLT1;NEK1;RABL2B;ALPK1;CDC14C;TTLL8;CDC14B
America	Regulation Of Phospholipase C Activity (GO:1900274)	2/11	0.0123815	0.346489	13.9695	61.3476	ABL2;FGF2
America	Negative Regulation Of Cellular Response To Vascular Endothelial Growth Factor Stimulus (GO:1902548)	2/11	0.0123815	0.346489	13.9695	61.3476	DAB2IP;PIK3CB
America	Selective Autophagy (GO:0061912)	4/58	0.0131508	0.356865	4.67572	20.2518	SNX18;LRBA;USP30;VHL
America	Memory (GO:0007613)	4/58	0.0131508	0.356865	4.67572	20.2518	MAPT;EIF2AK4;PLCB1;PJA2
America	Organelle Assembly (GO:0070925)	11/322	0.013546	0.36073	2.25413	9.69649	FXR1;AHI1;IFT43;C2CD3;SCLT1;NEK1;RABL2B;ALPK1;CDC14C;TTLL8;CDC14B
America	Negative Regulation Of Osteoblast Differentiation (GO:0045668)	3/32	0.0136961	0.36073	6.51724	27.9632	RANBP3L;LIMD1;HDAC9
America	Cellular Response To Leucine Starvation (GO:1990253)	2/12	0.0147046	0.376228	12.5719	53.0483	EIF2AK4;MTOR
America	Negative Regulation Of Mononuclear Cell Migration (GO:0071676)	2/12	0.0147046	0.376228	12.5719	53.0483	PLCB1;BMP5
America	Transmembrane Receptor Protein Tyrosine Kinase Signaling Pathway (GO:0007169)	10/284	0.0149771	0.377801	2.32272	9.75831	KL;AHI1;FER;COL4A2;NAMPT;CHN1;PIK3CB;PLCB1;PIK3C2A;FGF2
America	Response To Estrogen (GO:0043627)	3/34	0.016148	0.384186	6.09615	25.1525	BCAS3;EP300;BRCA1
America	Microtubule Polymerization (GO:0046785)	3/34	0.016148	0.384186	6.09615	25.1525	NDE1;MAPT;CLASP2
America	Positive Regulation Of Organelle Organization (GO:0010638)	3/34	0.016148	0.384186	6.09615	25.1525	UVRAG;KATNBL1;LNPK
America	Phosphatidylinositol-Mediated Signaling (GO:0048015)	4/62	0.0164707	0.384186	4.35237	17.8716	PLCH1;PIK3CB;PIK3C2A;PLCB1
America	Regulation Of Canonical Wnt Signaling Pathway (GO:0060828)	8/207	0.0171305	0.384186	2.55165	10.3773	SEMA5A;SCEL;PPM1B;GNAQ;DAB2IP;LIMD1;GLI3;RBMS3
America	Mitochondrial DNA Metabolic Process (GO:0032042)	2/13	0.0171992	0.384186	11.4284	46.4324	POLG2;SSBP1
America	Negative Regulation Of T Cell Differentiation (GO:0045581)	2/13	0.0171992	0.384186	11.4284	46.4324	LILRB4;GLI3
America	Positive Regulation Of Alpha-Beta T Cell Differentiation (GO:0046638)	2/13	0.0171992	0.384186	11.4284	46.4324	LILRB4;GLI3
America	Positive Regulation Of Epithelial Cell Migration (GO:0010634)	5/95	0.0172084	0.384186	3.51165	14.2656	BCAS3;PIK3CB;FGF2;MTOR;CLASP2
America	Regulation Of Cellular Catabolic Process (GO:0031329)	4/63	0.0173752	0.384186	4.27838	17.339	UVRAG;EP300;ABL2;MAPT
America	Synapse Organization (GO:0050808)	6/131	0.0176725	0.385994	3.03845	12.2624	DNER;ANK3;MAPT;PDZRN3;SHANK2;PPFIA2
America	Negative Regulation Of Sequestering Of Calcium Ion (GO:0051283)	3/36	0.0188302	0.394373	5.72611	22.7458	PLCH1;PLCB1;FGF2
America	Cellular Response To Light Stimulus (GO:0071482)	4/65	0.0192758	0.394373	4.13768	16.3393	TRPM1;EP300;PTPRK;EIF2AK4
America	Phosphatidylinositol Biosynthetic Process (GO:0006661)	5/98	0.0194244	0.394373	3.39785	13.3917	PIK3CB;PIK3C2A;PIGG;FGF2;SOCS5
America	Regulation Of Endothelial Cell Chemotaxis (GO:2001026)	2/14	0.0198593	0.394373	10.4755	41.0544	SEMA5A;FGF2
America	Regulation Of Exit From Mitosis (GO:0007096)	2/14	0.0198593	0.394373	10.4755	41.0544	CDC14C;CDC14B
America	Cellular Response To ATP (GO:0071318)	2/14	0.0198593	0.394373	10.4755	41.0544	P2RY2;SSH1
America	Positive Regulation Of Endothelial Cell Chemotaxis (GO:2001028)	2/14	0.0198593	0.394373	10.4755	41.0544	SEMA5A;FGF2
America	Cellular Response To Insulin Stimulus (GO:0032869)	5/99	0.0202028	0.394373	3.36153	13.1165	FER;NAMPT;PIK3C2A;CPEB2;HDAC9
America	Regulation Of p38MAPK Cascade (GO:1900744)	3/37	0.0202582	0.394373	5.55741	21.6694	ULK4;DAB2IP;PJA2
America	Positive Regulation Of Signaling (GO:0023056)	3/37	0.0202582	0.394373	5.55741	21.6694	RIMS2;NSF;CLSTN2
America	Protein Ubiquitination (GO:0016567)	13/434	0.0206961	0.398567	1.9697	7.63814	UBE2QL1;BRCA1;PJA2;BABAM2;RNF144B;NFX1;TRIM2;UVSSA;BIRC6;VHL;PDZRN3;UBE2K;TRIM44
America	Negative Regulation Of Cellular Biosynthetic Process (GO:0031327)	6/137	0.0215167	0.406185	2.89839	11.1267	FXR1;TRIM2;EP300;PRG3;BRCA1;CNOT9
America	Regulation Of miRNA-mediated Gene Silencing (GO:0060964)	2/15	0.0226793	0.406185	9.66921	36.6106	FXR1;LIMD1
America	Negative Regulation Of Cell-Substrate Junction Organization (GO:0150118)	2/15	0.0226793	0.406185	9.66921	36.6106	BCAS3;CLASP2
America	Negative Regulation Of Focal Adhesion Assembly (GO:0051895)	2/15	0.0226793	0.406185	9.66921	36.6106	BCAS3;CLASP2
America	Negative Regulation Of Synaptic Transmission (GO:0050805)	2/15	0.0226793	0.406185	9.66921	36.6106	SHANK2;HCN1
America	Platelet-Derived Growth Factor Receptor Signaling Pathway (GO:0048008)	2/15	0.0226793	0.406185	9.66921	36.6106	FER;PIK3C2A
America	Regulation Of Rac Protein Signal Transduction (GO:0035020)	2/15	0.0226793	0.406185	9.66921	36.6106	AUTS2;PIK3CB
America	Release Of Sequestered Calcium Ion Into Cytosol (GO:0051209)	3/39	0.023288	0.408911	5.24813	19.732	PLCH1;PLCB1;FGF2
America	Neuron Projection Extension (GO:1990138)	3/39	0.023288	0.408911	5.24813	19.732	SEMA5A;AUTS2;EIF2AK4
America	Negative Regulation Of Extrinsic Apoptotic Signaling Pathway (GO:2001237)	4/70	0.0245724	0.412759	3.82325	14.1695	EYA4;BIRC6;BRCA1;BMP5
America	Positive Regulation Of Protein Polymerization (GO:0032273)	4/70	0.0245724	0.412759	3.82325	14.1695	FER;FCHSD2;NAV3;MAPT
America	Establishment Or Maintenance Of Epithelial Cell Apical/Basal Polarity (GO:0045197)	3/40	0.02489	0.412759	5.10603	18.858	PARD3;LIN7A;PALS1
America	Negative Regulation Of Protein Localization (GO:1903828)	3/40	0.02489	0.412759	5.10603	18.858	CTNNA1;LILRB4;MTOR
America	Positive Regulation Of Catalytic Activity (GO:0043085)	3/40	0.02489	0.412759	5.10603	18.858	BCAS3;ABL2;SSBP1
America	Positive Regulation Of Monoatomic Ion Transport (GO:0043270)	3/40	0.02489	0.412759	5.10603	18.858	STIM2;ANK2;ANK3
America	Regulation Of Protein Kinase A Signaling (GO:0010738)	2/16	0.0256533	0.415106	8.97809	32.8875	AKAP12;PJA2
America	Positive Regulation By Host Of Viral Transcription (GO:0043923)	2/16	0.0256533	0.415106	8.97809	32.8875	ZNF639;EP300
America	Regulation Of Hydrolase Activity (GO:0051336)	4/71	0.0257268	0.415106	3.76599	13.7844	VAV3;CHN1;RDX;DAB2IP
America	Positive Regulation Of Cell Growth (GO:0030307)	5/106	0.0262243	0.416765	3.12744	11.3872	RIMS2;ZNF639;RICTOR;MAPT;MTOR
America	Regulation Of Dendrite Development (GO:0050773)	3/41	0.02655	0.416765	4.97141	18.0399	BCL11A;DAB2IP;BMP5
America	Plasma Membrane Organization (GO:0007009)	4/72	0.0269134	0.416765	3.71042	13.4137	NSF;SNX18;ANK2;ANK3
America	Regulation Of Osteoclast Differentiation (GO:0045670)	3/42	0.0282677	0.416765	4.84369	17.2728	LILRB3;LILRB4;MTOR
America	Modulation By Host Of Symbiont Process (GO:0051851)	3/42	0.0282677	0.416765	4.84369	17.2728	EEA1;ZNF639;EP300
America	Monoatomic Cation Transport (GO:0006812)	3/42	0.0282677	0.416765	4.84369	17.2728	TRPM1;PKD2L1;TRPM3
America	Negative Regulation Of I-kappaB kinase/NF-kappaB Signaling (GO:0043124)	3/42	0.0282677	0.416765	4.84369	17.2728	PPM1B;DAB2IP;LILRB4
America	G Protein-Coupled Acetylcholine Receptor Signaling Pathway (GO:0007213)	2/17	0.0287759	0.416765	8.37913	29.731	GNAQ;PLCB1
America	Cell Migration Involved In Sprouting Angiogenesis (GO:0002042)	2/17	0.0287759	0.416765	8.37913	29.731	FGF2;ROBO1
America	Regulation Of Tubulin Deacetylation (GO:0090043)	2/17	0.0287759	0.416765	8.37913	29.731	EP300;MAPT
America	Central Nervous System Neuron Development (GO:0021954)	2/17	0.0287759	0.416765	8.37913	29.731	MAPT;PALS1
America	Embryo Development Ending In Birth Or Egg Hatching (GO:0009792)	2/17	0.0287759	0.416765	8.37913	29.731	SCEL;RICTOR
America	Positive Regulation Of Cell Migration (GO:0030335)	9/272	0.0289751	0.416765	2.172	7.69174	SEMA5A;SPAG9;FER;MGAT5;RDX;DAB2IP;LAMB1;MTOR;CLASP2
America	Chemical Synaptic Transmission (GO:0007268)	9/273	0.0295663	0.416765	2.16366	7.6185	GRIA1;GPR176;GRID2;DTNA;FCHSD2;GRIK4;LIN7A;PDE7B;GABRG3
America	Regulation Of Filopodium Assembly (GO:0051489)	3/43	0.0300432	0.416765	4.72236	16.5524	FXR1;BCAS3;MYO10
America	mRNA Destabilization (GO:0061157)	3/43	0.0300432	0.416765	4.72236	16.5524	FXR1;AGO3;DIS3L2
America	Regulation Of Cellular Component Size (GO:0032535)	3/43	0.0300432	0.416765	4.72236	16.5524	VAV3;RDX;MTOR
America	Vesicle-Mediated Transport (GO:0016192)	12/411	0.0303741	0.416765	1.91429	6.68885	EEA1;NSF;SPAG9;UVRAG;AHI1;SNX18;KIF13A;DNER;STAB2;PIK3C2A;ATP9B;REPS1
America	Negative Regulation Of Multicellular Organismal Process (GO:0051241)	8/231	0.0304361	0.416765	2.27423	7.94189	WWC1;WWC2;PLCL2;DAB2IP;ARID4B;HDAC9;ROBO1;BMP5
America	Endocytosis (GO:0006897)	7/189	0.0304837	0.416765	2.43544	8.50106	EEA1;SNX18;DNER;STAB2;PIK3C2A;ATP9B;REPS1
America	Cytoskeleton Organization (GO:0007010)	5/111	0.0311594	0.418881	2.97915	10.3336	DIAPH3;MAST2;RICTOR;LIMD1;MTOR
America	Regulation Of Transport (GO:0051049)	3/44	0.0318762	0.418881	4.60694	15.875	USP6;WWC1;GAPVD1
America	Neuromuscular Synaptic Transmission (GO:0007274)	2/18	0.0320417	0.418881	7.85503	27.0269	DTNA;FCHSD2
America	Positive Regulation Of Cation Transmembrane Transport (GO:1904064)	2/18	0.0320417	0.418881	7.85503	27.0269	ANK2;ANK3
America	Positive Regulation Of Extracellular Matrix Organization (GO:1903055)	2/18	0.0320417	0.418881	7.85503	27.0269	COLGALT1;CLASP2
America	Positive Regulation Of Nervous System Process (GO:0031646)	2/18	0.0320417	0.418881	7.85503	27.0269	RIMS2;PARD3
America	Positive Regulation Of Synaptic Transmission (GO:0050806)	4/77	0.0333327	0.4326	3.4554	11.7526	RIMS2;CLSTN2;EIF2AK4;SHANK2
America	Regulation Of Cytoskeleton Organization (GO:0051493)	5/114	0.0343818	0.440847	2.89672	9.76259	KATNBL1;RICTOR;MAPT;IQGAP2;MTOR
America	Positive Regulation Of Axon Extension (GO:0045773)	2/19	0.0354454	0.440847	7.3926	24.6895	SEMA5A;MAPT
America	Regulation Of Epidermal Growth Factor Receptor Signaling Pathway (GO:0042058)	3/46	0.0357137	0.440847	4.39222	14.6358	FER;DAB2IP;CNOT9
America	Mitotic G2/M Transition Checkpoint (GO:0044818)	3/46	0.0357137	0.440847	4.39222	14.6358	BABAM2;BRCA1;CDC14B
America	Positive Regulation Of Blood Vessel Endothelial Cell Migration (GO:0043536)	3/46	0.0357137	0.440847	4.39222	14.6358	PIK3C2A;FGF2;HDAC9
America	Positive Regulation Of Catabolic Process (GO:0009896)	4/79	0.0361292	0.440847	3.36292	11.1671	NSF;RDX;DAB2IP;VGLL4
America	Regulation Of Autophagy (GO:0010506)	8/241	0.0376457	0.440847	2.1755	7.13464	UVRAG;EP300;ABL2;MAPT;PIK3CB;VHL;PIK3C2A;MTOR
America	Golgi To Plasma Membrane Transport (GO:0006893)	3/47	0.0377176	0.440847	4.29218	14.0682	NSF;KIF13A;ANK3
America	Regulation Of Interleukin-2 Production (GO:0032663)	3/47	0.0377176	0.440847	4.29218	14.0682	NAV3;HDAC9;LILRB4
America	Insulin Receptor Signaling Pathway (GO:0008286)	3/47	0.0377176	0.440847	4.29218	14.0682	FER;NAMPT;PIK3C2A
America	Negative Regulation Of Tumor Necrosis Factor Production (GO:0032720)	3/47	0.0377176	0.440847	4.29218	14.0682	FXR1;LILRB4;LILRA4
America	Response To ATP (GO:0033198)	2/20	0.038982	0.440847	6.98154	22.6527	P2RY2;SSH1
America	Limb Morphogenesis (GO:0035108)	2/20	0.038982	0.440847	6.98154	22.6527	MBNL1;GLI3
America	Long-Term Memory (GO:0007616)	2/20	0.038982	0.440847	6.98154	22.6527	EIF2AK4;PJA2
America	Negative Regulation Of Microtubule Depolymerization (GO:0007026)	2/20	0.038982	0.440847	6.98154	22.6527	NAV3;CLASP2
America	Negative Regulation Of Phosphoprotein Phosphatase Activity (GO:0032515)	2/20	0.038982	0.440847	6.98154	22.6527	MGAT5;PPP4R4
America	Positive Regulation Of Antigen Receptor-Mediated Signaling Pathway (GO:0050857)	2/20	0.038982	0.440847	6.98154	22.6527	PRKCH;TESPA1
America	Regulation Of Cardiac Muscle Cell Proliferation (GO:0060043)	2/20	0.038982	0.440847	6.98154	22.6527	FGF2;VGLL4
America	Positive Regulation Of Growth (GO:0045927)	4/81	0.0390573	0.440847	3.27523	10.6207	ZNF639;RICTOR;PLCB1;MTOR
America	Myelination (GO:0042552)	3/48	0.0397778	0.440847	4.19658	13.5317	PARD3;ACER3;SBF2
America	Phosphorylation (GO:0016310)	12/429	0.0400471	0.440847	1.82995	5.88823	UVRAG;FER;PRKCH;MAST2;NEK1;RICTOR;PKN2;BIRC6;EIF2AK4;PIK3CB;LIMD1;MTOR
America	Negative Regulation Of Tumor Necrosis Factor Superfamily Cytokine Production (GO:1903556)	3/49	0.041894	0.440847	4.10514	13.024	FXR1;LILRB4;LILRA4
America	Regulation Of Epithelial To Mesenchymal Transition (GO:0010717)	4/83	0.0421171	0.440847	3.19199	10.11	DAB2IP;MTOR;CLASP2;BMP5
America	Calcium Ion Transmembrane Import Into Cytosol (GO:0097553)	4/83	0.0421171	0.440847	3.19199	10.11	TRPM1;PLCH1;PLCB1;FGF2
America	Epigenetic Regulation Of Gene Expression (GO:0040029)	4/83	0.0421171	0.440847	3.19199	10.11	KMT2A;KDM1B;EP300;HDAC9
America	Regulation Of NIK/NF-kappaB Signaling (GO:1901222)	4/83	0.0421171	0.440847	3.19199	10.11	PPM1B;EP300;HDAC9;TRIM44
America	Negative Regulation Of Osteoclast Differentiation (GO:0045671)	2/21	0.0426463	0.440847	6.61375	20.8652	LILRB3;LILRB4
America	Positive Regulation Of Developmental Growth (GO:0048639)	3/50	0.0440657	0.440847	4.01759	12.5432	RIMS2;MAPT;PLCB1
America	Positive Regulation Of Endothelial Cell Migration (GO:0010595)	4/85	0.0453087	0.440847	3.11286	9.63198	SEMA5A;BCAS3;PIK3CB;FGF2
America	Positive Regulation Of Ras Protein Signal Transduction (GO:0046579)	3/51	0.0462926	0.440847	3.93369	12.0873	AUTS2;PIK3CB;ROBO1
America	Acetylcholine Receptor Signaling Pathway (GO:0095500)	2/22	0.0464337	0.440847	6.28275	19.2863	GNAQ;PLCB1
America	Blood Vessel Endothelial Cell Migration (GO:0043534)	2/22	0.0464337	0.440847	6.28275	19.2863	FGF2;ROBO1
America	Cytoskeleton-Dependent Intracellular Transport (GO:0030705)	2/22	0.0464337	0.440847	6.28275	19.2863	MYO10;KIF13A
America	Vesicle Transport Along Microtubule (GO:0047496)	2/22	0.0464337	0.440847	6.28275	19.2863	NDE1;KIF13A
America	Negative Regulation Of Cell Communication (GO:0010648)	2/22	0.0464337	0.440847	6.28275	19.2863	VHL;SOCS5
America	Negative Regulation Of Macroautophagy (GO:0016242)	2/22	0.0464337	0.440847	6.28275	19.2863	QSOX1;MTOR
America	Negative Regulation Of Angiogenesis (GO:0016525)	4/86	0.0469538	0.440847	3.07474	9.40437	COL4A2;DAB2IP;PIK3CB;ISM1
America	Regulation Of Protein Localization To Nucleus (GO:1900180)	3/52	0.0485741	0.440847	3.85322	11.6547	CTNNA1;LILRB4;MTOR
America	Sprouting Angiogenesis (GO:0002040)	3/52	0.0485741	0.440847	3.85322	11.6547	SEMA5A;FGF2;ROBO1
America	Creatine Kinase	7/61	4.7345e-05	0.0215866	8.26221	82.2754	LILRA6;CPNE8;SLC39A11;PCDH15;ADAMTS6;LILRB5;WDR11
America	Immunoglobulins	20/490	0.000108149	0.0215866	2.77173	25.3114	CPNE8;CPM;GRID2;AUTS2;PTGER3;STAB2;LAMB1;FRY;JAKMIP1;GLI3;ANKFN1;RANBP3L;NRG3;GNAQ;ADAMTS17;DNER;PLCH1;PIK3AP1;GPR158;CNTNAP5
America	Colonic Neoplasms	4/17	0.000122188	0.0215866	19.4628	175.359	DPP10;CDH4;ISM1;HCN1
America	Metabolome	4/21	0.000292365	0.0267631	14.8803	121.088	UGT1A5;UGT1A4;PKD2L1;UGT1A3
America	Cholelithiasis	3/9	0.000302978	0.0267631	31.5369	255.507	UGT1A5;UGT1A4;UGT1A3
America	DNA	3/9	0.000302978	0.0267631	31.5369	255.507	UGT1A5;UGT1A4;UGT1A3
America	Depressive Disorder	19/509	0.000488832	0.0370116	2.51451	19.1694	RERE;DPP10;CPM;KMT2A;AUTS2;MYO10;RNF24;ANK3;ZZEF1;ENOX1;DOCK10;NAV3;PARD3;PLCB1;CNNM2;TRPM3;ADAMTS6;REPS1;HCN1
America	Aorta	7/92	0.000627761	0.0415891	5.24064	38.6411	SEMA5A;NRG3;AUTS2;PLCH1;MACROD2;CPEB2;PPFIA2
America	Survival Rate	5/46	0.000758179	0.0446483	7.72777	55.5209	DPP10;GRIA1;CDH4;ISM1;HCN1
America	Anemia, Sickle Cell	5/49	0.00101496	0.050047	7.19978	49.6274	BCL11A;UGT1A5;UGT1A4;UGT1A3;ABCB11
America	Mood Disorders	7/102	0.00115818	0.050047	4.6866	31.6857	DOCK10;DPP10;NAV3;RNF24;MACROD2;ADAMTS6;HCN1
America	Apolipoproteins B	6/75	0.00117767	0.050047	5.52019	37.2293	NAMPT;DPYD;PTPRK;PLCB1;TRIM44;TRPM3
America	Blood Pressure	63/2756	0.00133633	0.050047	1.57742	10.4391	SEMA5A;DPP10;CPNE8;ZNF330;CPM;SLC44A3;LRGUK;WWC1;ULK4;WWC2;FRY;ROBO1;GPR176;CDH4;NAMPT;DNER;MACROD2;SBF2;STRBP;SLC39A11;ANK2;FRMD4B;GABRG3;TMC3;RNF144B;TBC1D1;IFT43;NAV3;NRG3;ZNF639;DPYD;PLCB1;SHANK2;CNTNAP5;RBMS3;KMT2A;IQGAP2;ABCB11;JAKMIP1;AXDND1;HDAC9;RANBP3L;CTNNA1;STXBP6;CNNM2;GPC6;SOCS5;AUTS2;RNF24;EYA4;KIAA1549L;LHFPL3;SORBS2;LAMB1;LILRB4;OXR1;ENOX1;DAB1;KLHL5;UVSSA;PLCH1;GALNTL6;CPEB2
America	Cholesterol	28/961	0.00134561	0.050047	1.96084	12.9629	SEMA5A;DPP10;CPNE8;KMT2A;PTGER3;WWC2;ABCB11;CDC14C;MFSD6;MGAT5;UGT1A5;UGT1A4;UGT1A3;SLIT3;MACROD2;EVI5;AUTS2;SSH1;DIAPH3;NAV3;NRG3;FAM163A;PCCB;BIRC6;GALNTL6;PDZRN3;CNTNAP5;RBMS3
America	Pulmonary Disease, Chronic Obstructive	19/557	0.00141642	0.050047	2.28444	14.9851	GRIA1;BCAS3;MBNL1;GRID2;C5ORF34;AUTS2;MYO10;GSTCD;PCDH15;SCLT1;GRIK4;PKD2L1;OXR1;ANKFN1;PPP4R4;ADAMTS6;CNTNAP5;SOCS5;RBMS3
America	Bupropion	4/32	0.00153297	0.0507797	9.0294	58.5154	DOCK10;NAV3;ADAMTS6;HCN1
America	Microsatellite Instability	3/17	0.00223382	0.0637729	13.5103	82.4675	DPP10;GRIA1;HCN1
America	Forced Expiratory Volume	23/761	0.00226765	0.0637729	2.02222	12.3133	VAV3;GRIA1;CLSTN2;GSTCD;TMEM132B;PCDH15;GRIK4;PKD2L1;JAKMIP1;OXR1;TMC3;WDR11;RIMS2;DIAPH3;PPP4R4;GIPC2;CHN1;RICTOR;TRPM3;SHANK2;CNTNAP5;PPFIA2;RBMS3
America	Bipolar Disorder	21/675	0.00248228	0.0637729	2.07853	12.4682	RERE;DPP10;CPNE8;KMT2A;AUTS2;BCL11A;ATRNL1;TMEM132B;SLC4A10;KIAA1549L;LHFPL3;ANK3;PIK3C2A;HDAC9;ZZEF1;FXR1;CDH4;NRG3;DLC1;CNNM2;VGLL4
America	Vitamin A	5/60	0.00252587	0.0637729	5.7566	34.4312	NRG3;PLCL2;MACROD2;PLCB1;IQGAP2
America	Schizophrenia	37/1453	0.00263305	0.0637729	1.71715	10.1992	GRIA1;RERE;DPP10;CPNE8;KMT2A;PCDH15;PTPRK;IQGAP2;CDC14C;PIK3C2A;RANBP3L;MGAT5;ATXN7L1;MACROD2;CNNM2;GPC6;ADAMTS6;PPFIA2;MBNL1;DTNA;AUTS2;BCL11A;PLCL2;SLC4A10;LHFPL3;ANK3;FRMD4B;OXR1;ZZEF1;SLC9B2;ENOX1;FER;NRG3;DPYD;PLCB1;CNTNAP5;HCN1
America	Atrial Natriuretic Factor	4/37	0.00264718	0.0637729	7.65936	45.4526	NAV3;MGAT5;DNER;HDAC9
America	Urinalysis	5/64	0.00335108	0.0754112	5.36523	30.5736	FER;ANK2;PTPRK;MACROD2;STXBP6
America	Hearing Loss	2/6	0.00355713	0.0754112	31.4393	177.28	PTPRK;IQGAP2
America	Thiopurine Methyltransferase	2/6	0.00355713	0.0754112	31.4393	177.28	RNF144B;KIF13A
America	Glucose	14/399	0.00455585	0.0928693	2.33162	12.5706	BCL11A;PCDH15;CDKAL1;ABCB11;CDC14C;JAKMIP1;ZZEF1;RNF144B;NRG3;MGAT5;P2RY2;NAMPT;GALNTL6;PDZRN3
America	Bronchial Provocation Tests	3/23	0.00542597	0.102706	9.45433	49.319	BCAS3;ANKFN1;PCDH15
America	Smell	3/23	0.00542597	0.102706	9.45433	49.319	NSF;SNX18;STAB2
America	Vital Capacity	8/170	0.00562879	0.102871	3.14039	16.2668	RIMS2;MYO10;GSTCD;KLHL1;ANK2;GALNTL6;MYPN;TRIM44
America	Ghrelin	4/47	0.00632308	0.111708	5.87512	29.749	GRIA1;FRY;ATP9B;OXR1
America	Binge-Eating Disorder	4/48	0.00681398	0.116497	5.7413	28.6421	FXR1;ATP8A2;NRG3;MACROD2
America	Blood Glucose	13/384	0.00819465	0.129234	2.24096	10.7662	SEMA5A;CPM;ATRNL1;PTGER3;CDKAL1;FOXN4;ABCB11;CDC14C;DNAJC15;LILRB4;RIMS2;PPM1B;MGAT5
America	Osteosarcoma	2/9	0.00827437	0.129234	17.9626	86.1232	ADAMTS17;ADAMTS6
America	HIV-1	11/300	0.00829049	0.129234	2.42847	11.6388	DAB1;NRG3;UGT1A5;KIAA1549L;UGT1A4;UGT1A3;PIK3C2A;GPC6;HDAC9;PJA2;WDR11
America	Thyrotropin	9/225	0.00958602	0.14202	2.65101	12.3204	VAV3;DOCK10;DPP10;NRG3;PARD3;MGAT5;CELF2;CDC14C;FRY
America	Chemical And Drug Induced Liver Injury	4/53	0.00964664	0.14202	5.15414	23.9211	CPNE8;RNF24;LRBA;ROBO1
America	Bilirubin	8/190	0.0106836	0.151228	2.79243	12.6749	UGT1A5;KLHL1;UGT1A4;UGT1A3;LHFPL3;CDC14C;TRPM3;TRIM44
America	Pulse Wave Analysis	9/231	0.011254	0.151228	2.57856	11.5701	BCAS3;NAV3;SORBS2;CDKAL1;MACROD2;VGLL4;PJA2;MTOR;RBMS3
America	Body Mass Index	44/1971	0.0113851	0.151228	1.49622	6.69627	SEMA5A;CPNE8;ACSS3;CLSTN2;MAST2;ITGAE;ISM1;CDC14C;FGF2;HDAC9;GPR176;CDH4;EVA1A;MGAT5;P2RY2;ADAMTS17;ABL2;MACROD2;GPC6;ADAMTS6;DIS3L2;BCAS3;MBNL1;DTNA;AUTS2;MYO10;LRBA;STRBP;TMEM132B;SLC39A11;UBE2QL1;CDKAL1;EIF2AK4;OXR1;MTOR;FER;DAB1;COL4A2;NAV3;NRG3;DPYD;PLCH1;GALNTL6;CNTNAP5
America	Birth Weight	3/30	0.0114721	0.151228	7.00071	31.278	DPP10;CDKAL1;DNAJC15
America	Stroke	28/1127	0.0116988	0.151228	1.64993	7.33931	GRIA1;DPP10;CELF2;STAB2;GRIK4;LIN7A;HDAC9;ROBO1;TESPA1;MGAT5;NEK1;PSMF1;CNNM2;SLC36A4;TRPM3;DNAH12;BCAS3;MBNL1;GRID2;LHFPL3;CDKAL1;TBC1D1;DAB1;PDE7B;PLCB1;CNTNAP5;TTLL8;RBMS3
America	Potassium	8/194	0.0120046	0.151486	2.73181	12.0814	GRIA1;ZNF330;STARD3NL;NAV3;MGAT5;FRMD4B;GAPVD1;PLCB1
America	Erythrocyte Indices	22/830	0.0123966	0.152795	1.75419	7.70148	DTNA;CLSTN2;RBPMS;PLCL2;PCDH15;SLC39A11;ZZEF1;OR52N2;WDR11;RNF144B;NAV3;NRG3;PARD3;NAMPT;DPYD;EP300;SLIT3;STXBP6;GALNTL6;GPC6;CNTNAP5;SOCS5
America	Cholesterol, LDL	29/1192	0.0135202	0.160575	1.61488	6.94975	SEMA5A;PTGER3;WWC2;PTPRK;FGF2;RIMS2;CDH4;MFSD6;NAMPT;UGT1A5;UGT1A4;UGT1A3;GPC6;EVI5;TRPM3;UVRAG;GRID2;ANK2;ANK3;GABRG3;SSH1;DAB1;DIAPH3;NAV3;NRG3;FAM163A;GALNTL6;CNTNAP5;RBMS3
America	Smoking	24/938	0.0137207	0.160575	1.69379	7.26441	SEMA5A;CPM;CLSTN2;AUTS2;EYA4;SLC39A11;PIK3CB;FRY;LILRB4;TMC3;SCEL;SNX18;CYP2B6;NAV3;PAPPA;DLC1;DPYD;PIGG;PLCB1;GPC6;SBF2;TRPM3;SOCS5;HCN1
America	Corneal Topography	4/59	0.0139367	0.160575	4.59047	19.6161	EIF2AK4;GABRG3;ADAMTS6;MTOR
America	Beta-Amyloid Peptide 1-42 (E22delta) Click Peptide	2/12	0.0147046	0.164448	12.5719	53.0483	ACSS3;ANK3
America	Phosphorus	3/33	0.0148934	0.164448	6.29968	26.5017	DAB2IP;GALNTL6;PDE7B
America	Body Height	37/1632	0.0159409	0.172422	1.50951	6.24764	SEMA5A;GRIA1;DPP10;ACSS3;CLSTN2;WWC2;KRT23;JAKMIP1;MYPN;RANBP3L;EVA1A;MGAT5;ADAMTS17;SLIT3;GPC6;TRPM3;SOCS5;DIS3L2;VAV3;BCAS3;STARD3NL;ATRNL1;KLHL1;KIAA1549L;LAMB1;DNAJC15;ANKFN1;FER;PPM1B;DAB1;STIM2;PAPPA;PARD3;DPYD;PCCB;VGLL4;CNTNAP5
America	Muscle, Skeletal	11/332	0.0166365	0.176346	2.18278	8.941	ANKFN1;EVA1A;AUTS2;NAV3;NAMPT;SLIT3;ATXN7L1;GALNTL6;PIK3C2A;LYST;SBF2
America	Memory	5/95	0.0172084	0.176725	3.51165	14.2656	SEMA5A;TBC1D1;PTGER3;KLHL1;GPC6
America	Sleep Apnea, Obstructive	3/35	0.0174602	0.176725	5.90535	23.9038	CDH4;TMEM132B;PLCB1
America	Nutritional And Metabolic Diseases	6/131	0.0176725	0.176725	3.03845	12.2624	DPP10;NTN4;KRT23;SLIT3;LAMB1;ADAMTS6
America	Carotid Stenosis	3/36	0.0188302	0.184815	5.72611	22.7458	TBC1D1;CTNNA1;SBF2
America	Lithium	4/66	0.0202724	0.192437	4.07074	15.8698	SEMA5A;LHFPL3;HDAC9;RBMS3
America	Aspartate Aminotransferases	7/174	0.0205726	0.192437	2.65623	10.3163	SEMA5A;GRIA1;MEI1;CELF2;PLCB1;COLGALT1;ROBO1
America	Obesity	13/434	0.0206961	0.192437	1.9697	7.63814	PRKCH;LHFPL3;OXR1;CDH4;MGAT5;P2RY2;UGT1A5;UGT1A4;UGT1A3;SLIT3;MACROD2;ALPK1;SHANK2
America	Platelet Aggregation	5/104	0.0243999	0.222964	3.19094	11.8485	PRKCH;DPYD;CDC14C;GPC6;SOCS5
America	Creatinine	14/493	0.0250644	0.225155	1.86493	6.87471	BCAS3;GRID2;ACSS3;PRKCH;CLSTN2;TMEM132B;CELF2;KIAA1549L;ANK3;HDAC9;NAV3;NRG3;GPC6;SHANK2
America	Anti-Inflammatory Agents, Non-Steroidal	2/16	0.0256533	0.226604	8.97809	32.8875	IFT43;TMC3
America	Alanine Transaminase	7/183	0.0261984	0.227625	2.51924	9.17522	SEMA5A;ATP8A2;PCOLCE2;CELF2;EYA4;SLC39A11;PTPRK
America	Subcutaneous Fat	5/107	0.0271683	0.22763	3.09662	11.1655	ATP8A2;STARD3NL;NAV3;MGAT5;STXBP6
America	Autosomal Dominant Compelling Helio Ophthalmic Outburst Syndrome	4/73	0.0281322	0.22763	3.65646	13.0566	NRG3;AUTS2;TRIM44;ENOX1
America	Tissue Plasminogen Activator	3/42	0.0282677	0.22763	4.84369	17.2728	DIAPH3;HDAC9;GLI3
America	Beta Carotene	3/42	0.0282677	0.22763	4.84369	17.2728	SEMA5A;ANK3;DIS3L2
America	Retinal Diseases	2/17	0.0287759	0.22763	8.37913	29.731	NRG3;HDAC9
America	Suicide, Attempted	2/17	0.0287759	0.22763	8.37913	29.731	DPP10;KIAA1549L
America	Child Development Disorders, Pervasive	55/2726	0.0308135	0.23821	1.34748	4.68896	RERE;DPP10;ZNF330;LRGUK;OLA1;ARID4B;ITGAE;ISM1;CDC14C;KLHL30;ROBO1;CDH4;MFSD6;NAMPT;ATXN7L1;MACROD2;ADAMTS6;VAV3;BCAS3;MBNL1;GRID2;SLC39A11;CDKAL1;ANK3;GABRG3;NAV3;NRG3;STIM2;PARD3;NDUFS4;PLCB1;SHANK2;KMT2A;PCDH15;GLYAT;ABR;SCEL;FAM168A;MGAT5;ADAMTS17;PSMF1;CNNM2;GPC6;TRIM44;REPS1;OR14A16;AUTS2;TMEM132B;PLCL2;LHFPL3;SORBS2;LILRB4;ENOX1;GNAQ;HCN1
America	Rotator Cuff	6/150	0.0316948	0.23821	2.63498	9.0949	EVA1A;NAV3;NAMPT;SLIT3;IQGAP2;ZBTB40
America	Leucine	3/44	0.0318762	0.23821	4.60694	15.875	CDH4;DAB2IP;ISM1
America	Attention Deficit Disorder With Hyperactivity	14/510	0.0320872	0.23821	1.79942	6.18874	RERE;KMT2A;BCL11A;ATRNL1;SLC4A10;GRIK4;PAWR;ANK3;ITGAE;RANBP3L;CNNM2;GPC6;CNTNAP5;TTLL8
America	Fibrinogen	12/415	0.0323606	0.23821	1.8949	6.50104	CPM;SLC44A3;CDH4;STARD3NL;PCCB;PLCH1;STXBP6;GALNTL6;FRY;TRPM3;CNTNAP5;WDR11
America	Longevity	10/326	0.0344944	0.250439	2.00965	6.76641	GRIA1;CDH4;GRID2;MGAT5;UVSSA;PKD2L1;ANK2;ATXN7L1;CPEB2;TRPM3
America	Intracranial Aneurysm	2/19	0.0354454	0.253619	7.3926	24.6895	CNNM2;HDAC9
America	Brain	6/155	0.0363225	0.253619	2.5459	8.44048	CDH4;CLSTN2;AUTS2;NAV3;ULK4;NTN4
America	Lipoprotein(a)	9/285	0.0373302	0.253619	2.06831	6.8005	CPNE8;SLC44A3;STRBP;NAMPT;DNER;PLCL2;MACROD2;ISM1;RBMS3
America	Fantasy	3/47	0.0377176	0.253619	4.29218	14.0682	SCEL;SNX18;PAPPA
America	Rhinitis, Allergic, Seasonal	3/47	0.0377176	0.253619	4.29218	14.0682	VAV3;ABL2;GLI3
America	Body Weight Changes	5/117	0.0378035	0.253619	2.81869	9.23221	GRIA1;DTNA;MACROD2;PLCB1;CNTNAP5
America	Cardiovascular Physiological Phenomena	8/242	0.0384246	0.254563	2.1661	7.05943	MBNL1;CDH4;AUTS2;PTGER3;KLHL1;KIAA1549L;LAMB1;SSH1
America	Multiple Sclerosis	9/288	0.0394701	0.258261	2.04575	6.6123	AHI1;CDH4;CLSTN2;TRIM2;MGAT5;PLCL2;PTPRK;AXDND1;EVI5
America	Bronchodilator Agents	25/1095	0.0405879	0.262336	1.49976	4.80565	GRIA1;CLSTN2;GSTCD;ULK4;PCDH15;GRIK4;PKD2L1;LYST;PPP4R4;MGAT5;CHN1;RICTOR;TRPM3;PPFIA2;GRID2;PRKCH;C5ORF34;TMEM132B;OXR1;DLC1;GIPC2;SHANK2;CNTNAP5;RBMS3;HCN1
America	Prostatic Neoplasms	14/529	0.0415232	0.265148	1.73132	5.50819	UPF2;DNAH12;ATP8A2;DAB2IP;ANK2;FRY;LILRA5;NFX1;PPP4R4;DLC1;KIF13A;ATP9B;CNTNAP5;RBMS3
America	Albuminuria	4/85	0.0453087	0.285876	3.11286	9.63198	CDKAL1;PTPRK;GLI3;EIF3A
America	White Matter	4/86	0.0469538	0.292771	3.07474	9.40437	DAB1;COL4A2;MACROD2;CNNM2
America	Hip	22/956	0.049059	0.300342	1.50741	4.54445	SEMA5A;ACSS3;C2CD3;AUTS2;TMEM132B;RDX;PCDH15;KLHL1;LHFPL3;FRMD4B;ABCB11;NRG3;PPP4R4;PARD3;NAMPT;ADAMTS17;PKN2;GALNTL6;MAPT;MACROD2;CPEB2;DIS3L2
America	B cell receptor signaling pathway	9/81	5.13431e-06	0.00115009	8.01185	97.5808	VAV3;LILRA6;PIK3CB;LILRB3;PIK3AP1;LILRB4;LILRA4;LILRB5;LILRA5
America	Ascorbate and aldarate metabolism	4/30	0.00119749	0.134119	9.72496	65.4249	KL;UGT1A5;UGT1A4;UGT1A3
America	Pentose and glucuronate interconversions	4/34	0.00192881	0.144018	8.42658	52.6733	KL;UGT1A5;UGT1A4;UGT1A3
America	Osteoclast differentiation	7/127	0.00402175	0.225218	3.70549	20.4396	LILRA6;PIK3CB;LILRB3;LILRB4;LILRA4;LILRB5;LILRA5
America	Spinocerebellar ataxia	7/143	0.00761563	0.34118	3.26688	15.9344	GRIA1;PSMD12;DAB1;GNAQ;PIK3CB;PLCB1;MTOR
America	Long-term depression	4/60	0.0147517	0.370703	4.50827	19.0086	GRIA1;GRID2;GNAQ;PLCB1
America	GnRH secretion	4/64	0.0183102	0.370703	4.20686	16.8287	GNAQ;PIK3CB;PLCB1;HCN1
America	Inflammatory mediator regulation of TRP channels	5/98	0.0194244	0.370703	3.39785	13.3917	PRKCH;GNAQ;P2RY2;PIK3CB;PLCB1
America	Long-term potentiation	4/67	0.0213001	0.370703	4.00592	15.419	GRIA1;GNAQ;EP300;PLCB1
America	Retinol metabolism	4/68	0.0223592	0.370703	3.94313	14.9859	CYP2B6;UGT1A5;UGT1A4;UGT1A3
America	Regulation of actin cytoskeleton	8/218	0.0225658	0.370703	2.41663	9.16221	VAV3;DIAPH3;RDX;ITGAE;PIK3CB;IQGAP2;FGF2;SSH1
America	Amoebiasis	5/102	0.0226593	0.370703	3.25707	12.3351	COL4A2;GNAQ;LAMB1;PIK3CB;PLCB1
America	Axon guidance	7/182	0.0255265	0.370703	2.53377	9.29395	SEMA5A;PARD3;NTN4;SLIT3;PIK3CB;SSH1;ROBO1
America	Adherens junction	4/71	0.0257268	0.370703	3.76599	13.7844	FER;PARD3;CTNNA1;EP300
America	Homologous recombination	3/41	0.02655	0.370703	4.97141	18.0399	BABAM2;BRCA1;SSBP1
America	Inositol phosphate metabolism	4/73	0.0281322	0.370703	3.65646	13.0566	PLCH1;PIK3CB;PIK3C2A;PLCB1
America	Drug metabolism	5/108	0.0281337	0.370703	3.0664	10.9494	CYP2B6;DPYD;UGT1A5;UGT1A4;UGT1A3
America	Porphyrin and chlorophyll metabolism	3/43	0.0300432	0.373871	4.72236	16.5524	UGT1A5;UGT1A4;UGT1A3
America	Metabolism of xenobiotics by cytochrome P450	4/76	0.0319836	0.37707	3.50357	12.0612	CYP2B6;UGT1A5;UGT1A4;UGT1A3
America	Glutamatergic synapse	5/114	0.0343818	0.385076	2.89672	9.76259	GRIA1;GNAQ;GRIK4;PLCB1;SHANK2
America	Growth hormone synthesis, secretion and action	5/119	0.0401965	0.422881	2.76896	8.89937	GNAQ;EP300;PIK3CB;PLCB1;MTOR
America	Proteoglycans in cancer	7/205	0.0441441	0.422881	2.2368	6.97948	VAV3;RDX;ANK2;ANK3;PIK3CB;FGF2;MTOR
America	Hippo signaling pathway	6/163	0.0445893	0.422881	2.41519	7.51187	WWC1;PARD3;CTNNA1;LIMD1;BMP5;PALS1
America	ErbB signaling pathway	4/85	0.0453087	0.422881	3.11286	9.63198	NRG3;ABL2;PIK3CB;MTOR
America	decreased startle reflex MP:0001489	14/277	0.000136436	0.109688	3.43479	30.5684	GRIA1;DPP10;ATP8A2;USP53;GSTCD;SORBS2;CDH4;DNER;NDUFS4;NEK1;ABL2;BIRC6;PLCB1;CNNM2
America	abnormal gait MP:0001406	17/389	0.000158964	0.109688	2.96169	25.9054	GRIA1;GRID2;ATP8A2;STRBP;PCDH15;KLHL1;SLC4A10;LAMB1;ANK3;LYST;FXR1;DAB1;CHN1;NDUFS4;SMN1;PPFIA2;HCN1
America	abnormal motor coordination/balance MP:0001516	8/101	0.000196792	0.109688	5.48969	46.8455	CDH4;GRID2;ATP8A2;DAB1;GNAQ;NDUFS4;ABL2;MAPT
America	retropulsion MP:0010323	3/9	0.000302978	0.109688	31.5369	255.507	GRID2;NDUFS4;PCDH15
America	abnormal axon extension MP:0003651	6/59	0.000325097	0.109688	7.19253	57.7659	AUTS2;CELF2;P2RY2;CHN1;MAPT;ROBO1
America	abnormal hepatic vein morphology MP:0010439	3/10	0.000427785	0.117758	27.0302	209.67	COL4A2;CPT2;DRC1
America	limb grasping MP:0001513	12/245	0.000537357	0.117758	3.30634	24.8929	TRPM1;AKAP12;GRID2;ATP8A2;CLSTN2;STRBP;ACER3;NDUFS4;LAMB1;FGF2;SBF2;SHANK2
America	abnormal embryonic tissue morphology MP:0002085	9/150	0.000634252	0.117758	4.07676	30.0175	TMOD1;RERE;PPM1B;CTNNA1;SMN1;BRCA1;GLI3;MTOR;BMP5
America	impaired cued conditioning behavior MP:0009456	6/68	0.000701661	0.117758	6.14563	44.6299	NRG3;USP53;AUTS2;CRTC1;WWC1;MAPT
America	abnormal sexual interaction MP:0002566	5/46	0.000758179	0.117758	7.72777	55.5209	GRIA1;GRID2;CRTC1;MAPT;SHANK2
America	decreased bone mineral content MP:0010124	15/368	0.000786827	0.117758	2.73824	19.5716	GRIA1;KL;USP53;AUTS2;RNF24;RABL2A;SLC4A10;GABRG3;FGF2;ROBO1;BMP5;PAPPA;FAM163A;NEK1;SMN1
America	decreased Purkinje cell number MP:0000880	5/47	0.000837636	0.117758	7.54339	53.4444	KL;GRID2;TRIM2;ANK3;LYST
America	abnormal cerebellar Purkinje cell layer MP:0000875	4/28	0.000917079	0.119009	10.5364	73.6952	AKAP12;GRID2;DAB1;GLI3
America	abnormal response to new environment MP:0001413	4/30	0.00119749	0.144298	9.72496	65.4249	GRIA1;MYBPC3;MYO10;SLC4A10
America	decreased lean body mass MP:0003961	13/311	0.00138484	0.155749	2.80047	18.4332	GRIA1;USP53;RNF24;GSTCD;RABL2A;GRIK4;ITGAE;PIK3C2A;GABRG3;MTOR;TBC1D1;PAPPA;CNTNAP5
America	impaired balance MP:0001525	7/107	0.00153015	0.161335	4.45114	28.854	GRID2;DAB1;NDUFS4;PCDH15;ANK2;MAPT;LYST
America	abnormal long term object recognition memory MP:0002801	4/33	0.00172302	0.165179	8.7176	55.476	KL;AUTS2;SORBS2;MAPT
America	abnormal sinoatrial node conduction MP:0006142	3/16	0.00186117	0.165179	14.5503	91.4711	KL;ANK2;HCN1
America	increased hematocrit MP:0002608	7/112	0.00198921	0.165179	4.2381	26.361	DOCK10;FAM163A;CHN1;VHL;PIK3C2A;GPR158;TMPO
America	abnormal neuronal migration MP:0006009	6/84	0.00211343	0.165179	4.88101	30.0643	DAB1;AUTS2;NDE1;FGF2;GLI3;ROBO1
America	decreased body size MP:0001265	24/805	0.00218717	0.165179	1.99628	12.2275	GRIA1;RERE;KL;GRID2;ATP8A2;KMT2A;MYO10;ULK4;PCDH15;PIK3C2A;MTOR;BMP5;RIMS2;DNAJC3;AHI1;DAB1;ADAMTS17;CHN1;NDUFS4;EP300;NEK1;SMN1;PLCB1;VGLL4
America	decreased creatinine clearance MP:0005558	3/17	0.00223382	0.165179	13.5103	82.4675	VAV3;DLC1;PIK3C2A
America	heart left ventricle hypertrophy MP:0002625	5/59	0.00234509	0.165179	5.8635	35.506	MYBPC3;VAV3;HDAC9;ADAMTS6;ROBO1
America	abnormal choroid plexus morphology MP:0000820	4/36	0.00239025	0.165179	7.89912	47.6819	ULK4;SLC4A10;NEK1;GLI3
America	reduced cerebellar foliation MP:0009719	3/18	0.00264955	0.165179	12.609	74.8137	AHI1;GRID2;GLI3
America	sternebra fusion MP:0010082	3/18	0.00264955	0.165179	12.609	74.8137	KMT2A;GLI3;ADAMTS6
America	hydroureter MP:0000536	3/18	0.00264955	0.165179	12.609	74.8137	BMP5;ROBO1;DIS3L2
America	ataxia MP:0001393	10/221	0.00274155	0.165179	3.02603	17.8512	GRID2;ATP8A2;DAB1;TRIM2;GNAQ;NDUFS4;PCDH15;ANK3;MAPT;OXR1
America	impaired coordination MP:0001405	14/379	0.00289345	0.168319	2.46193	14.3907	GRID2;DTNA;PCDH15;KLHL1;LAMB1;JAKMIP1;GNAQ;ACER3;DNER;NDUFS4;ABL2;MAPT;SBF2;SHANK2
America	embryonic growth retardation MP:0003984	18/559	0.00346705	0.179108	2.14463	12.1481	TMOD1;BCAS3;C2CD3;BRCA1;GAPVD1;PIK3C2A;GLI3;MTOR;DIAPH3;PARD3;DLC1;ABI1;EP300;RICTOR;SMN1;VHL;CNNM2;COLGALT1
America	cleft palate MP:0000111	8/157	0.00349548	0.179108	3.41665	19.3256	MLLT10;EYA4;QSOX1;COLGALT1;GPC6;GLI3;ADAMTS6;ROBO1
America	increased mammary gland epithelial cell proliferation MP:0010173	2/6	0.00355713	0.179108	31.4393	177.28	BRCA1;ROBO1
America	obstructive hydrocephaly MP:0000917	2/6	0.00355713	0.179108	31.4393	177.28	ULK4;NEK1
America	decreased body weight MP:0001262	34/1329	0.0036423	0.179108	1.71824	9.64817	GRIA1;RERE;ATP8A2;KMT2A;ULK4;BRCA1;PIK3CB;ABCB11;PIK3C2A;ADAMTS17;CHN1;ABL2;SLIT3;COLGALT1;KL;GRID2;PRKCH;AUTS2;MYO10;STRBP;EYA4;ANK2;CDKAL1;GAPVD1;MTOR;BMP5;DNAJC3;AHI1;TBC1D1;PAPPA;MAPT;PLCB1;VGLL4;SHANK2
America	decreased insulin secretion MP:0003059	6/94	0.00371592	0.179108	4.32414	24.1941	RIMS2;KL;NAMPT;ANK2;CDKAL1;SLC9B2
America	abnormal myocardial fiber morphology MP:0000278	6/95	0.00391515	0.183468	4.27534	23.6978	AKAP12;MYBPC3;TMOD1;VAV3;FXR1;MYPN
America	Purkinje cell degeneration MP:0000876	5/68	0.00435435	0.197953	5.02355	27.3109	KL;GRID2;NDUFS4;ACER3;ANK3
America	abnormal cerebellum morphology MP:0000849	6/98	0.00456037	0.197953	4.13529	22.2907	RERE;GRID2;DAB1;JAKMIP1;AK7;GLI3
America	early cellular replicative senescence MP:0008008	4/43	0.00459477	0.197953	6.47902	34.8755	KMT2A;EP300;BRCA1;CDC14B
America	decreased areal bone mineral density MP:0013618	2/7	0.0049283	0.197953	25.1502	133.617	BMP5;ZBTB40
America	ectopic ovary MP:0011727	2/7	0.0049283	0.197953	25.1502	133.617	GLI3;BMP5
America	fused outer hair cell stereocilia MP:0004528	2/7	0.0049283	0.197953	25.1502	133.617	USP53;RDX
America	abnormal cardiac muscle relaxation MP:0004084	3/24	0.00612967	0.207046	9.00366	45.8702	MYBPC3;FGF2;MYPN
America	thin cerebellar molecular layer MP:0000890	3/24	0.00612967	0.207046	9.00366	45.8702	GRID2;KLHL1;ANK3
America	abnormal vascular branching morphogenesis MP:0003227	3/24	0.00612967	0.207046	9.00366	45.8702	SEMA5A;BCAS3;MYO10
America	decreased metastatic potential MP:0001273	3/24	0.00612967	0.207046	9.00366	45.8702	MGAT5;STAB2;LYST
America	mydriasis MP:0002546	3/24	0.00612967	0.207046	9.00366	45.8702	TRPM1;DIAPH3;FAM163A
America	cataract MP:0001304	10/248	0.00614633	0.207046	2.67902	13.6413	MBNL1;SLC44A3;COL4A2;MYO10;STIM2;NDUFS4;PTPRK;MAPT;ADAMTS6;CDC14B
America	abnormal telencephalon development MP:0000934	4/47	0.00632308	0.207046	5.87512	29.749	RERE;DAB1;PARD3;GLI3
America	abnormal olfactory tract morphology MP:0005237	2/8	0.00650295	0.207046	20.9574	105.531	GLI3;ROBO1
America	abnormal parietal endoderm morphology MP:0011187	2/8	0.00650295	0.207046	20.9574	105.531	LAMB1;BRCA1
America	abnormal Purkinje cell innervation MP:0003894	2/8	0.00650295	0.207046	20.9574	105.531	GRID2;DNER
America	abnormal retina morphology MP:0001325	11/290	0.00650471	0.207046	2.51681	12.6727	KL;SLC44A3;MYO10;PARD3;SORBS2;PKN2;BIRC6;ABCB11;LYST;FGF2;GLI3
America	impaired pupillary reflex MP:0006243	4/48	0.00681398	0.209863	5.7413	28.6421	TRPM1;DIAPH3;MYO10;STIM2
America	disorganized myocardium MP:0002190	3/25	0.00688535	0.209863	8.59397	42.7839	FXR1;MYBPC3;ABI1
America	increased hemoglobin content MP:0005564	6/107	0.0069664	0.209863	3.76507	18.6998	DOCK10;FAM163A;MACROD2;PIK3CB;VHL;ZZEF1
America	embryonic lethality during organogenesis, complete penetrance MP:0011098	18/600	0.00710301	0.210224	1.98927	9.84141	SEMA5A;TMOD1;RERE;BCAS3;C2CD3;KMT2A;BRCA1;MTOR;DIAPH3;PARD3;DLC1;ABI1;EP300;RICTOR;PKN2;SMN1;VHL;COLGALT1
America	abnormal autopod morphology MP:0000572	4/50	0.00786998	0.216002	5.49112	26.6028	KL;COL4A2;RABL2A;TMPO
America	abnormal eye blink conditioning behavior MP:0002807	2/9	0.00827437	0.216002	17.9626	86.1232	GRID2;HCN1
America	abnormal hippocampal commissure morphology MP:0008221	2/9	0.00827437	0.216002	17.9626	86.1232	FGF2;ROBO1
America	abnormal laryngeal cartilage morphology MP:0002256	2/9	0.00827437	0.216002	17.9626	86.1232	GLI3;BMP5
America	fused inner hair cell stereocilia MP:0004533	2/9	0.00827437	0.216002	17.9626	86.1232	RDX;PCDH15
America	increased circulating noradrenaline level MP:0005665	2/9	0.00827437	0.216002	17.9626	86.1232	VAV3;KL
America	increased bone mineral content MP:0010123	9/220	0.00834481	0.216002	2.71452	12.992	AUTS2;RNF24;POLR3B;FAM163A;MAST2;PCCB;PCDH15;ARID4B;MACROD2
America	paraparesis MP:0009434	3/27	0.00855617	0.216002	7.877	37.5032	SMN1;MAPT;LYST
America	abnormal hippocampus pyramidal cell layer MP:0008284	3/27	0.00855617	0.216002	7.877	37.5032	DAB1;LYST;GLI3
America	hyperactivity MP:0001399	20/706	0.00857864	0.216002	1.87765	8.93476	GRIA1;GRID2;CLSTN2;USP53;STRBP;EYA4;PCDH15;SLC4A10;ARID4B;PTPRK;BRCA1;SNX18;DIAPH3;DPYD;CHN1;GALNTL6;MAPT;MACROD2;PLCB1;SHANK2
America	abnormal iris morphology MP:0001322	4/53	0.00964664	0.228833	5.15414	23.9211	DIAPH3;MYO10;FAM163A;LYST
America	abnormal pharyngeal arch morphology MP:0002884	4/53	0.00964664	0.228833	5.15414	23.9211	IFT43;DLC1;VHL;GLI3
America	abnormal ear position MP:0000023	2/10	0.010236	0.228833	15.7165	72.0103	LRBA;GLI3
America	abnormal left subclavian artery morphology MP:0010488	2/10	0.010236	0.228833	15.7165	72.0103	RERE;QSOX1
America	abnormal pulmonary interalveolar septum morphology MP:0010900	2/10	0.010236	0.228833	15.7165	72.0103	KL;ROBO1
America	abnormal respiratory motile cilium morphology MP:0011050	2/10	0.010236	0.228833	15.7165	72.0103	ULK4;AK7
America	increased total retina thickness MP:0011964	2/10	0.010236	0.228833	15.7165	72.0103	STRBP;GLI3
America	abnormal homeostasis MP:0001764	4/54	0.0102921	0.228833	5.0508	23.1144	TBC1D1;CRTC1;MGAT5;CNNM2
America	absent long term depression MP:0001899	3/29	0.0104447	0.228833	7.27034	33.1649	GRIA1;GRID2;GNAQ
America	decreased cardiac stroke volume MP:0011952	3/29	0.0104447	0.228833	7.27034	33.1649	MYBPC3;NEK1;VGLL4
America	abnormal vertebrae morphology MP:0000137	6/117	0.0105926	0.229045	3.42412	15.5715	KL;CPT2;ADAMTS17;GLI3;ADAMTS6;BMP5
America	abnormal coat/hair pigmentation MP:0002075	7/153	0.0108231	0.229045	3.04156	13.7663	MYO10;KLHL5;KIAA1549L;BRCA1;LYST;ZZEF1;MYPN
America	premature death MP:0002083	23/869	0.0108616	0.229045	1.75401	7.93255	KL;ATP8A2;KMT2A;STRBP;ULK4;SLC4A10;ANK2;ANK3;IQGAP2;PIK3C2A;AK7;OXR1;FXR1;AKAP12;RIMS2;DNAJC3;DAB1;STIM2;NDUFS4;NEK1;SLIT3;SMN1;VGLL4
America	abnormal placental labyrinth vasculature morphology MP:0008803	5/86	0.0115837	0.241256	3.90362	17.403	DLC1;BIRC6;RICTOR;VHL;COLGALT1
America	impaired righting response MP:0001523	6/121	0.0123616	0.245737	3.30435	14.5165	GRID2;DAB1;NDUFS4;CHN1;PCDH15;SHANK2
America	abnormal eye anterior chamber morphology MP:0005205	2/11	0.0123815	0.245737	13.9695	61.3476	COL4A2;LYST
America	abnormal head development MP:0012176	2/11	0.0123815	0.245737	13.9695	61.3476	TMOD1;PKN2
America	embryo tumor MP:0014018	2/11	0.0123815	0.245737	13.9695	61.3476	AUTS2;COL4A2
America	abnormal excitatory postsynaptic currents MP:0002910	5/88	0.0127061	0.249246	3.80917	16.6296	GRID2;DNER;GRIK4;PLCB1;GPR158
America	abnormal locomotor behavior MP:0001392	7/159	0.0131644	0.251251	2.9206	12.6469	GRIA1;AHI1;STRBP;CHN1;ANK2;SHANK2;HCN1
America	increased heart rate MP:0002626	6/123	0.0133197	0.251251	3.24753	14.0245	NSF;VAV3;STRBP;SORBS2;CNNM2;PJA2
America	abnormal auditory brainstem response MP:0004738	9/238	0.0134647	0.251251	2.49884	10.7642	MLLT10;USP53;STIM2;GIPC2;KIF13A;EYA4;SLC4A10;IQGAP2;HCN1
America	decreased prepulse inhibition MP:0009142	9/238	0.0134647	0.251251	2.49884	10.7642	GRIA1;USP53;NRG3;STIM2;GRIK4;NEK1;SORBS2;IQGAP2;PLCB1
America	abnormal dendritic cell differentiation MP:0008115	2/12	0.0147046	0.251251	12.5719	53.0483	BCL11A;LILRB3
America	abnormal Mullerian duct topology MP:0013852	2/12	0.0147046	0.251251	12.5719	53.0483	AUTS2;CPT2
America	decreased tail pigmentation MP:0011277	2/12	0.0147046	0.251251	12.5719	53.0483	MYO10;LYST
America	enlarged cranium MP:0000439	2/12	0.0147046	0.251251	12.5719	53.0483	PLCB1;GLI3
America	loss of cortex neurons MP:0003241	2/12	0.0147046	0.251251	12.5719	53.0483	NDE1;FGF2
America	optic nerve degeneration MP:0006219	2/12	0.0147046	0.251251	12.5719	53.0483	ATP8A2;ANK2
America	abnormal maternal nurturing MP:0001386	4/60	0.0147517	0.251251	4.50827	19.0086	RIMS2;ANXA4;MGAT5;PCDH15
America	abnormal inferior vena cava morphology MP:0006063	3/33	0.0148934	0.251251	6.29968	26.5017	AUTS2;COL4A2;DRC1
America	abnormal skin pigmentation MP:0002095	3/33	0.0148934	0.251251	6.29968	26.5017	GNAQ;BRCA1;LYST
America	abnormal stratification in cerebral cortex MP:0000790	3/33	0.0148934	0.251251	6.29968	26.5017	DAB1;FGF2;GLI3
America	postnatal growth retardation MP:0001732	17/603	0.0154026	0.257269	1.85928	7.7592	RERE;KL;ATP8A2;KMT2A;ULK4;PCDH15;EIF2AK4;BRCA1;PIK3CB;ABCB11;PIK3C2A;AK7;FXR1;STIM2;NDUFS4;MAPT;PLCB1
America	increased mean corpuscular hemoglobin MP:0005561	7/165	0.0158491	0.259445	2.80883	11.6416	RDX;CHN1;SLC4A10;SORBS2;PIK3CB;ZZEF1;MTOR
America	abnormal cerebellar foliation MP:0000857	3/34	0.016148	0.259445	6.09615	25.1525	GRID2;DAB1;DNER
America	abnormal nest building behavior MP:0001447	3/34	0.016148	0.259445	6.09615	25.1525	CRTC1;NDUFS4;SHANK2
America	abnormal reflex MP:0001961	3/34	0.016148	0.259445	6.09615	25.1525	GRID2;ATP8A2;PCDH15
America	postnatal lethality MP:0002082	7/166	0.0163317	0.25992	2.79102	11.4841	GRID2;ATP8A2;DAB1;EP300;NEK1;PLCB1;GLI3
America	premature hair loss MP:0005114	2/13	0.0171992	0.266193	11.4284	46.4324	NDUFS4;LYST
America	abnormal rostral-caudal body axis extension MP:0003885	2/13	0.0171992	0.266193	11.4284	46.4324	C2CD3;PKN2
America	abnormal superior colliculus morphology MP:0000904	2/13	0.0171992	0.266193	11.4284	46.4324	STRBP;GLI3
America	decreased neuron apoptosis MP:0003204	3/35	0.0174602	0.267776	5.90535	23.9038	STIM2;MAPT;UBE2K
America	decreased exploration in new environment MP:0001417	9/251	0.0184021	0.276231	2.36303	9.44098	GRIA1;SLC44A3;GRID2;KLHL5;AUTS2;CRTC1;CHN1;PAWR;SORBS2
America	abnormal vocalization MP:0001529	5/97	0.0186661	0.276231	3.43496	13.6747	RNF144B;KLHL5;KIAA1549L;MYPN;SHANK2
America	abnormal heart echocardiography feature MP:0011925	3/36	0.0188302	0.276231	5.72611	22.7458	MYBPC3;UVRAG;MYPN
America	decreased corpus callosum size MP:0000781	3/36	0.0188302	0.276231	5.72611	22.7458	ULK4;ANK2;ROBO1
America	head tilt MP:0005191	3/36	0.0188302	0.276231	5.72611	22.7458	GRID2;NDUFS4;PCDH15
America	polycystic kidney MP:0008528	4/65	0.0192758	0.28033	4.13768	16.3393	PCCB;NEK1;MAPT;ROBO1
America	microphthalmia MP:0001297	8/212	0.019469	0.28072	2.48847	9.80192	RERE;MLLT10;COL4A2;NAV3;MYO10;EP300;QSOX1;GLI3
America	placenta hemorrhage MP:0030975	2/14	0.0198593	0.281535	10.4755	41.0544	VHL;COLGALT1
America	increased cardiac stroke volume MP:0011951	2/14	0.0198593	0.281535	10.4755	41.0544	AKAP12;GSTCD
America	increased erythroid progenitor cell number MP:0003135	3/37	0.0202582	0.284796	5.55741	21.6694	KMT2A;VHL;TMPO
America	decreased anxiety-related response MP:0001364	7/174	0.0205726	0.286183	2.65623	10.3163	GRIA1;AUTS2;STRBP;SLC4A10;MAPT;JAKMIP1;GPR158
America	decreased grip strength MP:0010053	13/434	0.0206961	0.286183	1.9697	7.63814	NSF;PRKCH;DTNA;C2CD3;GSTCD;LIMD1;SSH1;FXR1;STIM2;CHN1;NEK1;MAPT;SMN1
America	reduced long term depression MP:0001475	3/38	0.0217441	0.29823	5.39835	20.6671	GRID2;WWC1;SHANK2
America	short sperm flagellum MP:0009239	2/15	0.0226793	0.301259	9.66921	36.6106	LRGUK;RABL2A
America	decreased hepatocyte number MP:0000606	2/15	0.0226793	0.301259	9.66921	36.6106	BIRC6;IQGAP2
America	herniated abdominal wall MP:0000757	2/15	0.0226793	0.301259	9.66921	36.6106	SLIT3;GLI3
America	increased heart rate variability MP:0003928	2/15	0.0226793	0.301259	9.66921	36.6106	ANK2;HCN1
America	increased exploration in new environment MP:0001415	7/178	0.0229573	0.302571	2.59357	9.78843	GRIA1;NRG3;TRIM2;STRBP;CDKAL1;MACROD2;GAPVD1
America	impaired swimming MP:0001522	4/69	0.0234499	0.306666	3.88227	14.5697	NDUFS4;PCDH15;LAMB1;LYST
America	open neural tube MP:0000929	6/140	0.0236355	0.306716	2.83307	10.6099	RERE;DLC1;ABI1;EP300;PKN2;BRCA1
America	embryonic lethality MP:0008762	3/40	0.02489	0.310008	5.10603	18.858	BIRC6;GLI3;MTOR
America	heart right ventricle hypertrophy MP:0000276	3/40	0.02489	0.310008	5.10603	18.858	SLIT3;ADAMTS6;ROBO1
America	renal fibrosis MP:0003985	2/16	0.0256533	0.310008	8.97809	32.8875	VAV3;KL
America	abnormal cerebral aqueduct morphology MP:0005537	2/16	0.0256533	0.310008	8.97809	32.8875	NEK1;GLI3
America	abnormal mammary gland duct morphology MP:0009503	2/16	0.0256533	0.310008	8.97809	32.8875	BRCA1;ROBO1
America	abnormal medulla oblongata morphology MP:0000846	2/16	0.0256533	0.310008	8.97809	32.8875	NDUFS4;GLI3
America	abnormal voluntary movement MP:0003491	2/16	0.0256533	0.310008	8.97809	32.8875	ATP8A2;SHANK2
America	decreased aggression MP:0005656	2/16	0.0256533	0.310008	8.97809	32.8875	NDUFS4;ABL2
America	intraventricular hemorrhage MP:0001917	2/16	0.0256533	0.310008	8.97809	32.8875	ULK4;BIRC6
America	increased mean corpuscular hemoglobin concentration MP:0005641	4/71	0.0257268	0.310008	3.76599	13.7844	NSF;DIAPH3;ZZEF1;ENOX1
America	increased thigmotaxis MP:0002797	7/183	0.0261984	0.313451	2.51924	9.17522	KIF13A;SLC4A10;ARID4B;MAPT;DNAJC15;SHANK2;HCN1
America	abnormal cerebellar granule layer morphology MP:0000886	3/41	0.02655	0.315421	4.97141	18.0399	AHI1;GRID2;DAB1
America	increased kidney weight MP:0003917	4/72	0.0269134	0.317503	3.71042	13.4137	DLC1;PLCB1;LYST;ZZEF1
America	increased cardiac muscle contractility MP:0005599	3/42	0.0282677	0.321489	4.84369	17.2728	AKAP12;MYBPC3;VGLL4
America	increased circulating glucose level MP:0005559	6/146	0.0282831	0.321489	2.71082	9.66539	RIMS2;ANK2;BIRC6;PIK3CB;DNAJC15;SLC9B2
America	spongiform encephalopathy MP:0002654	2/17	0.0287759	0.321489	8.37913	29.731	NDUFS4;GLI3
America	abnormal epicardium morphology MP:0003057	2/17	0.0287759	0.321489	8.37913	29.731	ABI1;EP300
America	abnormal rib development MP:0002823	2/17	0.0287759	0.321489	8.37913	29.731	KMT2A;BMP5
America	craniorachischisis MP:0008784	2/17	0.0287759	0.321489	8.37913	29.731	MYO10;PKN2
America	double outlet right ventricle with atrioventricular septal defect MP:0011667	2/17	0.0287759	0.321489	8.37913	29.731	SLIT3;ADAMTS6
America	increased cranium width MP:0000441	2/17	0.0287759	0.321489	8.37913	29.731	PLCB1;BMP5
America	short humerus MP:0004351	3/43	0.0300432	0.328322	4.72236	16.5524	ADAMTS17;GLI3;BMP5
America	abnormal circulating amino acid level MP:0005311	3/43	0.0300432	0.328322	4.72236	16.5524	ATP8A2;NDUFS4;EIF2AK4
America	cardiomyopathy MP:0005330	3/43	0.0300432	0.328322	4.72236	16.5524	MYBPC3;UVRAG;DTNA
America	tremors MP:0000745	9/274	0.0301659	0.328322	2.15538	7.54609	GRID2;ATP8A2;DAB1;TRIM2;NDUFS4;ANK3;MAPT;LYST;HCN1
America	decreased heart rate MP:0005333	6/149	0.0308179	0.333268	2.65354	9.23342	KL;NDUFS4;SMN1;PIK3CB;CPEB2;HCN1
America	decreased vertical activity MP:0002757	7/190	0.031241	0.333567	2.42201	8.39473	GRIA1;RNF144B;CDH4;GRID2;STRBP;ACER3;SMN1
America	increased blood urea nitrogen level MP:0005565	7/190	0.031241	0.333567	2.42201	8.39473	GRIA1;GPR176;LRBA;NEK1;MACROD2;PDE7B;PIK3C2A
America	abnormal stomach morphology MP:0000470	3/44	0.0318762	0.337839	4.60694	15.875	KL;ULK4;DPYD
America	brachyphalangia MP:0002543	2/18	0.0320417	0.337839	7.85503	27.0269	ADAMTS17;GLI3
America	short snout MP:0000445	5/113	0.0332857	0.348776	2.92369	9.94822	KMT2A;NEK1;QSOX1;ADAMTS6;BMP5
America	lethality at weaning, complete penetrance MP:0011083	3/45	0.0337664	0.351629	4.49702	15.2372	GRID2;ATP8A2;DAB1
America	abnormal heart left ventricle morphology MP:0003921	4/78	0.0347145	0.352333	3.40853	11.4547	AKAP12;MYBPC3;NEK1;MYPN
America	decreased subcutaneous adipose tissue amount MP:0008844	4/78	0.0347145	0.352333	3.40853	11.4547	KL;ADAMTS17;CDKAL1;BRCA1
America	short fibula MP:0002765	2/19	0.0354454	0.352333	7.3926	24.6895	GPC6;GLI3
America	abnormal inner hair cell stereociliary bundle morphology MP:0004532	2/19	0.0354454	0.352333	7.3926	24.6895	RDX;PCDH15
America	dystonia MP:0005323	2/19	0.0354454	0.352333	7.3926	24.6895	PCDH15;LAMB1
America	nephrocalcinosis MP:0003197	2/19	0.0354454	0.352333	7.3926	24.6895	KL;POLG2
America	abnormal hindbrain morphology MP:0000841	3/46	0.0357137	0.352333	4.39222	14.6358	GRID2;COL4A2;GLI3
America	abnormal midbrain morphology MP:0000897	3/46	0.0357137	0.352333	4.39222	14.6358	GRID2;GLI3;MTOR
America	cardiac interstitial fibrosis MP:0005608	3/46	0.0357137	0.352333	4.39222	14.6358	MYBPC3;UVRAG;MYPN
America	shortened RR interval MP:0010507	4/80	0.0375768	0.365687	3.3185	10.8892	NSF;SORBS2;CNNM2;PJA2
America	abnormal trophoblast layer morphology MP:0005031	4/80	0.0375768	0.365687	3.3185	10.8892	BIRC6;BRCA1;VHL;MTOR
America	cochlear hair cell degeneration MP:0004362	3/47	0.0377176	0.365687	4.29218	14.0682	USP53;RDX;PCDH15
America	abnormal interatrial septum morphology MP:0000282	2/20	0.038982	0.37154	6.98154	22.6527	AUTS2;COL4A2
America	abnormal orientation of outer hair cell stereociliary bundles MP:0004491	2/20	0.038982	0.37154	6.98154	22.6527	USP53;PCDH15
America	cerebellum hypoplasia MP:0000851	2/20	0.038982	0.37154	6.98154	22.6527	AHI1;DAB1
America	abnormal heart development MP:0000267	6/160	0.0413632	0.392021	2.46262	7.84433	TMOD1;PARD3;DLC1;EP300;BRCA1;VGLL4
America	organ of Corti degeneration MP:0000043	3/49	0.041894	0.394833	4.10514	13.024	USP53;RDX;PCDH15
America	disorganized yolk sac vascular plexus MP:0001723	2/21	0.0426463	0.399691	6.61375	20.8652	BCAS3;PKN2
America	exencephaly MP:0000914	7/204	0.0431918	0.400056	2.24827	7.0643	C2CD3;MYO10;ABI1;EP300;BRCA1;COLGALT1;GLI3
America	abnormal optic disk morphology MP:0008259	3/50	0.0440657	0.400056	4.01759	12.5432	PARD3;ZZEF1;PPFIA2
America	abnormal platelet physiology MP:0005464	3/50	0.0440657	0.400056	4.01759	12.5432	GNAQ;PIK3CB;PIK3C2A
America	edema MP:0001785	8/249	0.0441799	0.400056	2.10242	6.55848	MLLT10;PARD3;PTGER3;ABI1;EYA4;EP300;BIRC6;GLI3
America	no abnormal phenotype detected MP:0002169	35/1654	0.0451153	0.400056	1.39484	4.32197	SEMA5A;GRIA1;KMT2A;PCOLCE2;PCDH15;STAB2;GRIK4;LIN7A;BRCA1;MYPN;AKAP12;RIMS2;ABR;SCEL;CPT2;KIF13A;CHN1;EP300;SMN1;VHL;SOCS5;VAV3;PAWR;SORBS2;CDKAL1;MTOR;TBC1D1;DAB1;POLG2;PAPPA;DLC1;NDUFS4;BIRC6;MAPT;HCN1
America	hunched posture MP:0001505	4/85	0.0453087	0.400056	3.11286	9.63198	KL;ATP8A2;KMT2A;NDUFS4
America	abnormal cued conditioning behavior MP:0001454	3/51	0.0462926	0.400056	3.93369	12.0873	KL;MAPT;JAKMIP1
America	decreased platelet aggregation MP:0009549	3/51	0.0462926	0.400056	3.93369	12.0873	GNAQ;PIK3CB;PIK3C2A
America	increased B cell proliferation MP:0005154	3/51	0.0462926	0.400056	3.93369	12.0873	PLCL2;PAWR;LILRB3
America	proportional dwarf MP:0008974	2/22	0.0464337	0.400056	6.28275	19.2863	PAPPA;NEK1
America	abnormal blood cell morphology/development MP:0002429	2/22	0.0464337	0.400056	6.28275	19.2863	KMT2A;DLC1
America	abnormal nail morphology MP:0000579	2/22	0.0464337	0.400056	6.28275	19.2863	RABL2A;GLI3
America	absent startle reflex MP:0006359	2/22	0.0464337	0.400056	6.28275	19.2863	PCDH15;ABL2
America	eyelids fail to open MP:0005176	2/22	0.0464337	0.400056	6.28275	19.2863	DIAPH3;GLI3
America	hypopigmentation MP:0005408	2/22	0.0464337	0.400056	6.28275	19.2863	LYST;GLI3
America	abnormal blood vessel morphology MP:0001614	6/165	0.046825	0.400056	2.38456	7.29995	SEMA5A;FXR1;MLLT10;SLIT3;SMN1;VHL
America	abnormal spatial learning MP:0001463	6/165	0.046825	0.400056	2.38456	7.29995	GRID2;STIM2;MAPT;PLCB1;SHANK2;HCN1
America	abnormal B cell physiology MP:0002459	4/86	0.0469538	0.400056	3.07474	9.40437	DOCK10;PLCL2;LILRB3;MTOR
America	increased lean body mass MP:0003960	10/345	0.0474932	0.402618	1.89381	5.77076	NSF;AUTS2;STIM2;FAM163A;MAST2;CELF2;CHN1;ARID4B;ABCB11;ZZEF1
America	decreased fibroblast proliferation MP:0011704	4/87	0.0486317	0.40641	3.03754	9.18394	KMT2A;EP300;BRCA1;PIK3CB
America	decreased liver weight MP:0003402	4/87	0.0486317	0.40641	3.03754	9.18394	KL;EIF2AK4;SHANK2;BMP5
America	abnormal lens morphology MP:0001303	7/210	0.0491084	0.40641	2.18115	6.57338	SLC44A3;KLHL5;COL4A2;MYO10;DNER;CDKAL1;CDC14B
Asia&Oceania	Cellular Response To Organonitrogen Compound (GO:0071417)	8/105	0.000153703	0.262218	5.69508	50.0056	GABRB3;P2RY2;CTNNA1;BRCA1;SLIT2;MTOR;SSH1;HCN1
Asia&Oceania	Negative Regulation Of Hippo Signaling (GO:0035331)	3/12	0.000614584	0.364471	22.7209	168.011	WWC1;WWC2;LIMD1
Asia&Oceania	Negative Regulation Of Translation (GO:0017148)	7/107	0.000989164	0.364471	4.816	33.3202	FXR1;AGO3;TRIM2;EIF2AK4;PRG3;CNOT9;CPEB2
Asia&Oceania	Histone H2A Monoubiquitination (GO:0035518)	3/14	0.000995081	0.364471	18.5879	128.492	TRIM37;BRCA1;RNF2
Asia&Oceania	Regulation Of Cellular Response To Heat (GO:1900034)	3/15	0.00123047	0.364471	17.0381	114.161	EP300;MAPT;MTOR
Asia&Oceania	Regulation Of Endothelial Cell Migration (GO:0010594)	6/88	0.00183133	0.364471	5.02115	31.6469	BCAS3;ANGPT1;STC1;PIK3CB;SLIT2;FGF2
Asia&Oceania	Inclusion Body Assembly (GO:0070841)	2/5	0.00206342	0.364471	45.2989	280.101	TRIM37;MAPT
Asia&Oceania	Nucleoside Triphosphate Biosynthetic Process (GO:0009142)	2/5	0.00206342	0.364471	45.2989	280.101	AK5;AK7
Asia&Oceania	Plus-End-Directed Organelle Transport Along Microtubule (GO:0072386)	2/5	0.00206342	0.364471	45.2989	280.101	KIF13A;MAPT
Asia&Oceania	Intracellular Lipid Transport (GO:0032365)	3/18	0.00213641	0.364471	13.6284	83.7958	ABCD4;CPT2;NPC2
Asia&Oceania	Regulation Of Behavior (GO:0050795)	3/19	0.00250978	0.367727	12.776	76.4968	AHI1;EIF2AK4;MTOR
Asia&Oceania	Regulation Of Skeletal Muscle Satellite Cell Proliferation (GO:0014842)	2/6	0.00306532	0.367727	33.9724	196.619	ANGPT1;FGF2
Asia&Oceania	Spontaneous Synaptic Transmission (GO:0098814)	2/6	0.00306532	0.367727	33.9724	196.619	RIMS2;NSG1
Asia&Oceania	Monoatomic Cation Transport (GO:0006812)	4/42	0.00322032	0.367727	7.18933	41.2543	TRPM1;PKD2L1;ANO6;TRPM3
Asia&Oceania	Fc-epsilon Receptor Signaling Pathway (GO:0038095)	3/22	0.00386194	0.367727	10.7571	59.7725	VAV3;FER;LILRA4
Asia&Oceania	Negative Regulation Of Protein Localization To Nucleus (GO:1900181)	3/22	0.00386194	0.367727	10.7571	59.7725	CTNNA1;LILRB4;MTOR
Asia&Oceania	Regulation Of Neuron Projection Development (GO:0010975)	8/174	0.00412708	0.367727	3.31614	18.2062	NTRK2;NDRG4;DCC;ZNF804A;EP300;ABL2;ROR1;PPFIA2
Asia&Oceania	Cobalamin Metabolic Process (GO:0009235)	2/7	0.00425016	0.367727	27.1766	148.406	ABCD4;CUBN
Asia&Oceania	Purine-Containing Compound Metabolic Process (GO:0072521)	2/7	0.00425016	0.367727	27.1766	148.406	MACROD2;FHIT
Asia&Oceania	Positive Regulation Of Cell Growth (GO:0030307)	6/106	0.00463983	0.367727	4.11357	22.1025	RIMS2;USP47;ZNF639;RICTOR;MAPT;MTOR
Asia&Oceania	Negative Regulation Of Tumor Necrosis Factor Production (GO:0032720)	4/47	0.00484812	0.367727	6.35174	33.8495	FXR1;DEFB114;LILRB4;LILRA4
Asia&Oceania	Regulation Of Hippo Signaling (GO:0035330)	3/25	0.00558491	0.367727	9.28877	48.1872	WWC1;WWC2;LIMD1
Asia&Oceania	Regulation Of Organ Growth (GO:0046620)	2/8	0.00561243	0.367727	22.646	117.369	WWC1;WWC2
Asia&Oceania	Cobalamin Transport (GO:0015889)	2/8	0.00561243	0.367727	22.646	117.369	ABCD4;CUBN
Asia&Oceania	Internal Protein Amino Acid Acetylation (GO:0006475)	2/8	0.00561243	0.367727	22.646	117.369	EP300;MAPT
Asia&Oceania	Negative Regulation Of Tumor Necrosis Factor Superfamily Cytokine Production (GO:1903556)	4/49	0.00562973	0.367727	6.06883	31.4347	FXR1;DEFB114;LILRB4;LILRA4
Asia&Oceania	Fc Receptor Signaling Pathway (GO:0038093)	3/26	0.00624602	0.367727	8.88446	45.0958	VAV3;FER;LILRA4
Asia&Oceania	Cilium Organization (GO:0044782)	9/228	0.00650073	0.367727	2.8301	14.2519	CFAP61;AHI1;C2CD3;SCLT1;NEK1;ALPK1;TTC29;PIBF1;TTLL8
Asia&Oceania	Regulation Of Cytoskeleton Organization (GO:0051493)	6/114	0.00658898	0.367727	3.8073	19.1216	KATNBL1;TRIM36;RICTOR;MAPT;IQGAP2;MTOR
Asia&Oceania	Tetrapyrrole Metabolic Process (GO:0033013)	2/9	0.00714673	0.367727	19.4099	95.906	ABCD4;CUBN
Asia&Oceania	Mitochondrial DNA Replication (GO:0006264)	2/9	0.00714673	0.367727	19.4099	95.906	POLG2;SSBP1
Asia&Oceania	Positive Regulation Of miRNA-mediated Gene Silencing (GO:2000637)	2/9	0.00714673	0.367727	19.4099	95.906	FXR1;LIMD1
Asia&Oceania	Regulation Of Actin Filament-Based Movement (GO:1903115)	2/9	0.00714673	0.367727	19.4099	95.906	MYBPC3;STC1
Asia&Oceania	Actin Cytoskeleton Reorganization (GO:0031532)	4/53	0.00743583	0.367727	5.57228	27.3122	FER;AUTS2;RICTOR;ASB2
Asia&Oceania	Golgi To Plasma Membrane Protein Transport (GO:0043001)	3/28	0.00770313	0.367727	8.17287	39.7702	NSF;KIF13A;ANK3
Asia&Oceania	Positive Regulation Of Cell Projection Organization (GO:0031346)	6/118	0.00775977	0.367727	3.67058	17.8346	NTRK2;NDRG4;ZNF804A;EP300;ROR1;SLIT2
Asia&Oceania	Nucleoside Triphosphate Metabolic Process (GO:0009141)	2/10	0.00884777	0.375857	16.9828	80.2875	AK5;AK7
Asia&Oceania	Positive Regulation Of Post-Transcriptional Gene Silencing By RNA (GO:1900370)	2/10	0.00884777	0.375857	16.9828	80.2875	FXR1;LIMD1
Asia&Oceania	Transmembrane Receptor Protein Tyrosine Kinase Signaling Pathway (GO:0007169)	10/284	0.00917932	0.375857	2.51514	11.798	KL;AHI1;NTRK2;FER;COL4A2;ANGPT1;ROR1;PIK3CB;FGF2;FRK
Asia&Oceania	Regulation Of Potassium Ion Transport (GO:0043266)	3/30	0.00934452	0.375857	7.56671	35.3589	DPP10;ANK2;ANK3
Asia&Oceania	Positive Regulation Of Cell Communication (GO:0010647)	3/30	0.00934452	0.375857	7.56671	35.3589	RIMS2;CLSTN2;ANK3
Asia&Oceania	Cilium Assembly (GO:0060271)	9/243	0.00966363	0.375857	2.64664	12.2788	SPAG17;AHI1;LRGUK;C2CD3;SCLT1;NEK1;ALPK1;PIBF1;TTLL8
Asia&Oceania	Enzyme-Linked Receptor Protein Signaling Pathway (GO:0007167)	6/124	0.00978682	0.375857	3.48287	16.1143	AHI1;NTRK2;LIFR;ROR1;PIK3CB;FRK
Asia&Oceania	Regulation Of Long-Term Synaptic Potentiation (GO:1900271)	3/31	0.0102358	0.375857	7.29609	33.4297	FXR1;EIF2AK4;NSG1
Asia&Oceania	Negative Regulation Of Developmental Growth (GO:0048640)	3/31	0.0102358	0.375857	7.29609	33.4297	DCC;WWC1;WWC2
Asia&Oceania	Regulation Of Phospholipase C Activity (GO:1900274)	2/11	0.0107104	0.375857	15.095	68.4792	ABL2;FGF2
Asia&Oceania	Histone H2A Ubiquitination (GO:0033522)	2/11	0.0107104	0.375857	15.095	68.4792	BRCA1;RNF2
Asia&Oceania	Nucleoside Phosphate Biosynthetic Process (GO:1901293)	2/11	0.0107104	0.375857	15.095	68.4792	AK5;AK7
Asia&Oceania	Cilium Movement (GO:0003341)	4/59	0.0107995	0.375857	4.96288	22.4732	CFAP61;SPAG17;TTC29;TTLL8
Asia&Oceania	Muscle Cell Development (GO:0055001)	3/32	0.0111747	0.375857	7.04415	31.6571	ANK2;ASB2;SGCZ
Asia&Oceania	Positive Regulation Of Neuron Projection Development (GO:0010976)	5/92	0.0112361	0.375857	3.92907	17.6361	NTRK2;NDRG4;ZNF804A;EP300;ROR1
Asia&Oceania	Negative Regulation Of Amide Metabolic Process (GO:0034249)	5/93	0.0117367	0.375998	3.88423	17.2655	FXR1;NTRK2;TRIM2;PRG3;CNOT9
Asia&Oceania	Regulation Of Lamellipodium Assembly (GO:0010591)	3/33	0.0121617	0.375998	6.809	30.024	FER;AUTS2;SLIT2
Asia&Oceania	Regulation Of Intracellular Signal Transduction (GO:1902531)	10/297	0.0122876	0.375998	2.39961	10.5563	AKAP12;VAV3;NTRK2;WWC1;WWC2;EP300;RICTOR;MAPT;PJA2;MTOR
Asia&Oceania	Cellular Response To Leucine Starvation (GO:1990253)	2/12	0.0127296	0.375998	13.5848	59.2818	EIF2AK4;MTOR
Asia&Oceania	Fatty Acid Transmembrane Transport (GO:1902001)	2/12	0.0127296	0.375998	13.5848	59.2818	ABCD4;CPT2
Asia&Oceania	Histone Monoubiquitination (GO:0010390)	2/12	0.0127296	0.375998	13.5848	59.2818	BRCA1;RNF2
Asia&Oceania	Positive Regulation Of Epithelial Cell Migration (GO:0010634)	5/95	0.012783	0.375998	3.79752	16.5558	BCAS3;ANGPT1;PIK3CB;FGF2;MTOR
Asia&Oceania	Response To Estrogen (GO:0043627)	3/34	0.0131971	0.381599	6.58902	28.5156	BCAS3;EP300;BRCA1
Asia&Oceania	Glutamate Receptor Signaling Pathway (GO:0007215)	3/35	0.0142814	0.394089	6.38279	27.1192	TRPM1;GNAQ;GRIK4
Asia&Oceania	Non-Membrane-Bounded Organelle Assembly (GO:0140694)	6/135	0.0144368	0.394089	3.18409	13.4941	TMOD1;FXR1;SQLE;MAPT;LIMD1;ASB2
Asia&Oceania	Mitochondrial DNA Metabolic Process (GO:0032042)	2/13	0.0149003	0.394089	12.3492	51.9454	POLG2;SSBP1
Asia&Oceania	Negative Regulation Of T Cell Differentiation (GO:0045581)	2/13	0.0149003	0.394089	12.3492	51.9454	LILRB4;GLI3
Asia&Oceania	Positive Regulation Of Alpha-Beta T Cell Differentiation (GO:0046638)	2/13	0.0149003	0.394089	12.3492	51.9454	LILRB4;GLI3
Asia&Oceania	Cellular Response To Light Stimulus (GO:0071482)	4/65	0.0150151	0.394089	4.47336	18.7823	TRPM1;USP47;EP300;EIF2AK4
Asia&Oceania	Negative Regulation Of Cellular Biosynthetic Process (GO:0031327)	6/137	0.0154229	0.398658	3.13516	13.0796	FXR1;TRIM2;EP300;PRG3;BRCA1;CNOT9
Asia&Oceania	Negative Regulation Of Endothelial Cell Migration (GO:0010596)	3/37	0.0165974	0.410297	6.00672	24.6186	STC1;SLIT2;FGF2
Asia&Oceania	Positive Regulation Of Signaling (GO:0023056)	3/37	0.0165974	0.410297	6.00672	24.6186	RIMS2;NSF;CLSTN2
Asia&Oceania	Cellular Response To ATP (GO:0071318)	2/14	0.0172179	0.410297	11.3195	45.9778	P2RY2;SSH1
Asia&Oceania	Negative Regulation Of Fatty Acid Biosynthetic Process (GO:0045717)	2/14	0.0172179	0.410297	11.3195	45.9778	BRCA1;PIBF1
Asia&Oceania	Negative Regulation Of Smooth Muscle Cell Migration (GO:0014912)	2/14	0.0172179	0.410297	11.3195	45.9778	NDRG4;SLIT2
Asia&Oceania	Establishment Of Protein Localization To Plasma Membrane (GO:0061951)	3/38	0.0178295	0.410297	5.8348	23.4962	NSF;KIF13A;ANK3
Asia&Oceania	Positive Regulation Of Axonogenesis (GO:0050772)	3/38	0.0178295	0.410297	5.8348	23.4962	NTRK2;SLIT2;MAPT
Asia&Oceania	Positive Regulation Of Cation Channel Activity (GO:2001259)	3/38	0.0178295	0.410297	5.8348	23.4962	PPP3CC;ANK2;ANK3
Asia&Oceania	Carboxylic Acid Transmembrane Transport (GO:1905039)	3/39	0.0191112	0.410297	5.67243	22.4485	SLC5A6;SLC38A7;SLC36A4
Asia&Oceania	Vitamin Transport (GO:0051180)	3/39	0.0191112	0.410297	5.67243	22.4485	ABCD4;SLC5A6;CUBN
Asia&Oceania	Regulation Of Actin Filament Polymerization (GO:0030833)	4/70	0.019224	0.410297	4.13342	16.3336	FER;FCHSD2;SLIT2;SSH1
Asia&Oceania	Regulation Of miRNA-mediated Gene Silencing (GO:0060964)	2/15	0.0196775	0.410297	10.4483	41.0437	FXR1;LIMD1
Asia&Oceania	Polyol Biosynthetic Process (GO:0046173)	2/15	0.0196775	0.410297	10.4483	41.0437	CYP2R1;FGF2
Asia&Oceania	Protein Localization To Microtubule Organizing Center (GO:1905508)	2/15	0.0196775	0.410297	10.4483	41.0437	C2CD3;PIBF1
Asia&Oceania	Regulation Of Rac Protein Signal Transduction (GO:0035020)	2/15	0.0196775	0.410297	10.4483	41.0437	AUTS2;PIK3CB
Asia&Oceania	Plasma Membrane Bounded Cell Projection Assembly (GO:0120031)	9/275	0.0201295	0.410297	2.32442	9.0782	AHI1;ABLIM2;C2CD3;SCLT1;NEK1;ANO6;ALPK1;PIBF1;TTLL8
Asia&Oceania	Negative Regulation Of Protein Localization (GO:1903828)	3/40	0.0204427	0.410297	5.51884	21.469	CTNNA1;LILRB4;MTOR
Asia&Oceania	Positive Regulation Of Catalytic Activity (GO:0043085)	3/40	0.0204427	0.410297	5.51884	21.469	BCAS3;ABL2;SSBP1
Asia&Oceania	Positive Regulation Of Monoatomic Ion Transport (GO:0043270)	3/40	0.0204427	0.410297	5.51884	21.469	ANK2;ANO6;ANK3
Asia&Oceania	Plasma Membrane Organization (GO:0007009)	4/72	0.0210918	0.418403	4.01144	15.4796	NSF;ANK2;ANO6;ANK3
Asia&Oceania	Regulation Of Protein Kinase A Signaling (GO:0010738)	2/16	0.0222746	0.422354	9.70148	36.9074	AKAP12;PJA2
Asia&Oceania	Positive Regulation By Host Of Viral Transcription (GO:0043923)	2/16	0.0222746	0.422354	9.70148	36.9074	ZNF639;EP300
Asia&Oceania	Regulation Of Osteoclast Differentiation (GO:0045670)	3/42	0.023255	0.422354	5.23529	19.6912	LILRB3;LILRB4;MTOR
Asia&Oceania	Modulation By Host Of Symbiont Process (GO:0051851)	3/42	0.023255	0.422354	5.23529	19.6912	EEA1;ZNF639;EP300
Asia&Oceania	Regulation Of Plasma Membrane Bounded Cell Projection Assembly (GO:0120032)	4/75	0.0240957	0.422354	3.84135	14.3118	FXR1;TBC1D1;FER;MYO10
Asia&Oceania	Cellular Response To Organic Cyclic Compound (GO:0071407)	6/152	0.0243391	0.422354	2.8109	10.4444	GABRB3;P2RY2;CTNNA1;BRCA1;SSH1;HCN1
Asia&Oceania	Regulation Of Filopodium Assembly (GO:0051489)	3/43	0.0247358	0.422354	5.10415	18.8828	FXR1;BCAS3;MYO10
Asia&Oceania	mRNA Destabilization (GO:0061157)	3/43	0.0247358	0.422354	5.10415	18.8828	FXR1;AGO3;DIS3L2
Asia&Oceania	Cell Migration Involved In Sprouting Angiogenesis (GO:0002042)	2/17	0.0250046	0.422354	9.05425	33.3984	SLIT2;FGF2
Asia&Oceania	Regulation Of Tubulin Deacetylation (GO:0090043)	2/17	0.0250046	0.422354	9.05425	33.3984	EP300;MAPT
Asia&Oceania	Central Nervous System Neuron Development (GO:0021954)	2/17	0.0250046	0.422354	9.05425	33.3984	NTRK2;MAPT
Asia&Oceania	Peroxisomal Membrane Transport (GO:0015919)	2/17	0.0250046	0.422354	9.05425	33.3984	ABCD4;TRIM37
Asia&Oceania	Positive Regulation Of Macrophage Derived Foam Cell Differentiation (GO:0010744)	2/17	0.0250046	0.422354	9.05425	33.3984	PRKCH;PLA2G5
Asia&Oceania	Positive Regulation Of Potassium Ion Transmembrane Transport (GO:1901381)	2/17	0.0250046	0.422354	9.05425	33.3984	ANK2;ANO6
Asia&Oceania	Protein Localization To Centrosome (GO:0071539)	2/17	0.0250046	0.422354	9.05425	33.3984	C2CD3;PIBF1
Asia&Oceania	Phosphatidylinositol Phosphate Biosynthetic Process (GO:0046854)	3/44	0.0262664	0.436195	4.97941	18.1224	PI4K2B;PIK3CB;SOCS5
Asia&Oceania	Protein Ubiquitination (GO:0016567)	12/434	0.0263354	0.436195	1.95863	7.12324	RNF144B;SMURF2;TRIM2;UVSSA;UBE2QL1;BIRC6;TRIM37;BRCA1;ASB2;UBE2K;PJA2;TRIM44
Asia&Oceania	Positive Regulation Of Innate Immune Response (GO:0045089)	3/45	0.0278467	0.444247	4.8606	17.406	POLR3B;PLA2G5;UBE2K
Asia&Oceania	Icosanoid Biosynthetic Process (GO:0046456)	2/18	0.0278631	0.444247	8.48793	30.3906	PLA2G5;PRG3
Asia&Oceania	Positive Regulation Of Cation Transmembrane Transport (GO:1904064)	2/18	0.0278631	0.444247	8.48793	30.3906	ANK2;ANK3
Asia&Oceania	Positive Regulation Of Nervous System Process (GO:0031646)	2/18	0.0278631	0.444247	8.48793	30.3906	RIMS2;PARD3
Asia&Oceania	Positive Regulation Of Cytoskeleton Organization (GO:0051495)	4/79	0.0284844	0.449948	3.63574	12.9374	BCAS3;FER;FCHSD2;KATNBL1
Asia&Oceania	Regulation Of Cytokinesis (GO:0032465)	4/80	0.0296509	0.457591	3.58772	12.6225	OR1A2;KIF13A;BIRC6;PKN2
Asia&Oceania	Activation Of Protein Kinase Activity (GO:0032147)	4/81	0.0308454	0.457591	3.54095	12.3181	ANGPT1;TNFRSF10A;PIBF1;MTOR
Asia&Oceania	Positive Regulation Of Growth (GO:0045927)	4/81	0.0308454	0.457591	3.54095	12.3181	USP47;ZNF639;RICTOR;MTOR
Asia&Oceania	Regulation Of Centriole Replication (GO:0046599)	2/19	0.0308458	0.457591	7.98824	27.7891	TRIM37;BRCA1
Asia&Oceania	Regulation Of Smooth Muscle Cell Migration (GO:0014910)	2/19	0.0308458	0.457591	7.98824	27.7891	NDRG4;SLIT2
Asia&Oceania	Leukotriene Biosynthetic Process (GO:0019370)	2/19	0.0308458	0.457591	7.98824	27.7891	PLA2G5;PRG3
Asia&Oceania	Pore Complex Assembly (GO:0046931)	2/19	0.0308458	0.457591	7.98824	27.7891	FXR1;ANO6
Asia&Oceania	Golgi To Plasma Membrane Transport (GO:0006893)	3/47	0.0311557	0.458203	4.63919	16.0922	NSF;KIF13A;ANK3
Asia&Oceania	Negative Regulation Of Cell Migration (GO:0030336)	6/163	0.0327198	0.467067	2.61249	8.93413	NDRG4;ZMYND8;STC1;SLIT2;PODN;FGF2
Asia&Oceania	Myelination (GO:0042552)	3/48	0.0328841	0.467067	4.53587	15.4889	PARD3;ACER3;SBF2
Asia&Oceania	Response To ATP (GO:0033198)	2/20	0.0339486	0.467067	7.54406	25.5209	P2RY2;SSH1
Asia&Oceania	Leukotriene Metabolic Process (GO:0006691)	2/20	0.0339486	0.467067	7.54406	25.5209	PLA2G5;PRG3
Asia&Oceania	Limb Morphogenesis (GO:0035108)	2/20	0.0339486	0.467067	7.54406	25.5209	MBNL1;GLI3
Asia&Oceania	Long-Term Memory (GO:0007616)	2/20	0.0339486	0.467067	7.54406	25.5209	EIF2AK4;PJA2
Asia&Oceania	Negative Regulation Of Phosphoprotein Phosphatase Activity (GO:0032515)	2/20	0.0339486	0.467067	7.54406	25.5209	MGAT5;PPP4R4
Asia&Oceania	Positive Regulation Of Phospholipase Activity (GO:0010518)	2/20	0.0339486	0.467067	7.54406	25.5209	PLA2G5;FGF2
Asia&Oceania	Positive Regulation Of Endothelial Cell Migration (GO:0010595)	4/85	0.0359038	0.473474	3.3654	11.1964	BCAS3;ANGPT1;PIK3CB;FGF2
Asia&Oceania	Cellular Response To Nerve Growth Factor Stimulus (GO:1990090)	2/21	0.0371673	0.473474	7.14664	23.5291	NTRK2;MAPT
Asia&Oceania	Negative Regulation Of GTPase Activity (GO:0034260)	2/21	0.0371673	0.473474	7.14664	23.5291	BCAS3;CPEB2
Asia&Oceania	Negative Regulation Of Osteoclast Differentiation (GO:0045671)	2/21	0.0371673	0.473474	7.14664	23.5291	LILRB3;LILRB4
Asia&Oceania	Regulation Of Protein Localization To Nucleus (GO:1900180)	3/52	0.0402857	0.473474	4.16475	13.3762	CTNNA1;LILRB4;MTOR
Asia&Oceania	Sprouting Angiogenesis (GO:0002040)	3/52	0.0402857	0.473474	4.16475	13.3762	ANGPT1;SLIT2;FGF2
Asia&Oceania	Blood Vessel Endothelial Cell Migration (GO:0043534)	2/22	0.0404978	0.473474	6.78897	21.7689	SLIT2;FGF2
Asia&Oceania	Cytoskeleton-Dependent Intracellular Transport (GO:0030705)	2/22	0.0404978	0.473474	6.78897	21.7689	MYO10;KIF13A
Asia&Oceania	Negative Regulation Of Macroautophagy (GO:0016242)	2/22	0.0404978	0.473474	6.78897	21.7689	QSOX1;MTOR
Asia&Oceania	Regulation Of Vesicle-Mediated Transport (GO:0060627)	4/89	0.0414136	0.473474	3.20637	10.2096	RIMS2;NSF;USP6;ABL2
Asia&Oceania	Sodium Ion Transport (GO:0006814)	4/89	0.0414136	0.473474	3.20637	10.2096	SLC5A6;SLC38A7;PKD2L1;HCN1
Asia&Oceania	Positive Regulation Of DNA Repair (GO:0045739)	4/89	0.0414136	0.473474	3.20637	10.2096	SMARCC1;FAM168A;EYA4;BRCA1
Asia&Oceania	Positive Regulation Of Macromolecule Metabolic Process (GO:0010604)	10/364	0.0419508	0.473474	1.93873	6.14823	NSF;NTRK2;ANGPT1;ZNF804A;ANK2;ANK3;BRCA1;PIK3CB;FGF2;MTOR
Asia&Oceania	Protein Homotetramerization (GO:0051289)	3/53	0.0422567	0.473474	4.08125	12.913	PKD2L1;SSBP1;HCN1
Asia&Oceania	Axon Extension (GO:0048675)	2/23	0.0439363	0.473474	6.46535	20.2043	AUTS2;SLIT2
Asia&Oceania	Long-Chain Fatty Acid Transport (GO:0015909)	2/23	0.0439363	0.473474	6.46535	20.2043	ABCD4;CPT2
Asia&Oceania	Negative Regulation Of Actin Filament Polymerization (GO:0030837)	2/23	0.0439363	0.473474	6.46535	20.2043	SLIT2;SSH1
Asia&Oceania	Negative Regulation Of Protein Tyrosine Kinase Activity (GO:0061099)	2/23	0.0439363	0.473474	6.46535	20.2043	LILRB4;SOCS5
Asia&Oceania	Regulation Of Exocytosis (GO:0017157)	3/54	0.0442753	0.473474	4.00102	12.4725	RIMS2;NSF;STXBP6
Asia&Oceania	Apical Junction Assembly (GO:0043297)	3/54	0.0442753	0.473474	4.00102	12.4725	PARD3;CTNNA1;PKN2
Asia&Oceania	Monoatomic Anion Transmembrane Transport (GO:0098656)	3/54	0.0442753	0.473474	4.00102	12.4725	GABRB3;SLC5A6;ANO6
Asia&Oceania	Regulation Of Actin Cytoskeleton Organization (GO:0032956)	4/91	0.0443382	0.473474	3.13234	9.7601	ABL2;RICTOR;IQGAP2;MTOR
Asia&Oceania	Neuron Migration (GO:0001764)	3/55	0.0463412	0.473474	3.92388	12.0531	NTRK2;AUTS2;DCC
Asia&Oceania	Positive Regulation Of Protein Kinase B Signaling (GO:0051897)	4/93	0.0473757	0.473474	3.06164	9.33692	ANGPT1;RICTOR;PIK3CB;FGF2
Asia&Oceania	Chemical Synaptic Transmission (GO:0007268)	8/273	0.0477851	0.473474	2.06676	6.28509	GABRB3;GPR176;DLG2;FCHSD2;GRIK4;GAD2;NSG1;PDE7B
Asia&Oceania	Positive Regulation Of ERK1 And ERK2 Cascade (GO:0070374)	6/179	0.0479331	0.473474	2.36893	7.19669	NTRK2;NDRG4;ANGPT1;ROR1;PLA2G5;FGF2
Asia&Oceania	Peptide Metabolic Process (GO:0006518)	3/56	0.0484539	0.473474	3.84964	11.6534	CPM;CPD;CPN1
Asia&Oceania	Regulation Of Cation Channel Activity (GO:2001257)	3/56	0.0484539	0.473474	3.84964	11.6534	ANK2;ANK3;HCN1
Asia&Oceania	Regulation Of Protein Kinase B Signaling (GO:0051896)	5/136	0.0494398	0.473474	2.60353	7.82882	NTRK2;ANGPT1;RICTOR;PIK3CB;FGF2
Asia&Oceania	Regulation Of Cell Growth (GO:0001558)	7/227	0.0495759	0.473474	2.17569	6.53633	USP47;ZNF639;RICTOR;BRCA1;SLIT2;RNF2;MTOR
Asia&Oceania	Cardiovascular Physiological Phenomena	13/242	6.03168e-05	0.0301045	3.96342	38.5082	MBNL1;AUTS2;RNLS;DCC;KLHL1;KIAA1549L;FHIT;SGCZ;SSH1;CDH4;DLG2;ZNF385D;CSMD1
Asia&Oceania	Body Height	43/1632	0.000113175	0.0301045	1.96915	17.8929	GABRB3;DPP10;SPAG17;CLSTN2;WWC2;STC1;KRT23;TMTC1;ABCA13;MYPN;CPN1;RANBP3L;MGAT5;ADAMTS17;SLIT3;RAB28;GPC6;CSMD1;TRPM3;OR4C46;SOCS5;DIS3L2;VAV3;CUBN;BCAS3;NTRK2;STARD3NL;ATRNL1;KLHL1;KIAA1549L;ZNF804A;NAV2;SORCS2;ACTL8;TRHR;ANKFN1;FER;DAB1;DLG2;PARD3;DPYD;PCCB;ROR1
Asia&Oceania	Schizophrenia	38/1453	0.000340127	0.0575532	1.9341	15.4461	RERE;DPP10;TMTC1;IQGAP2;NOL4;FHIT;RANBP3L;PSD2;MGAT5;SLC38A7;PHACTR3;ATXN7L1;MACROD2;GPC6;CSMD1;PPFIA2;SPECC1;MBNL1;AUTS2;BCL11A;RNLS;DCC;COL25A1;PLCL2;SLC4A10;ZNF804A;ANO6;ANK3;FRMD4B;NSG1;OXR1;SGCZ;FER;DLG2;TSPAN18;DPYD;FRK;HCN1
Asia&Oceania	Body Mass Index	47/1971	0.000525855	0.0575532	1.77319	13.3885	CLSTN2;STC1;TMTC1;AK5;ITGAE;NOL4;FGF2;FHIT;GPR176;CDH4;ABLIM2;PSD2;MGAT5;P2RY2;ADAMTS17;ABL2;MACROD2;ZNF385D;RAB28;ANKRD50;GPC6;CSMD1;DIS3L2;BCAS3;NTRK2;MBNL1;AUTS2;MYO10;DCC;COL25A1;STRBP;GAD2;UBE2QL1;CDKAL1;EIF2AK4;PLXDC2;OXR1;SGCZ;NAALADL2;MTOR;FER;DAB1;COL4A2;DPYD;GALNTL6;FRK;SLC28A3
Asia&Oceania	Attention Deficit Disorder With Hyperactivity	18/510	0.000540914	0.0575532	2.56578	19.3005	RERE;ANGPT1;BCL11A;ATRNL1;SLC4A10;ZNF804A;GRIK4;ANK3;ITGAE;NAV2;SORCS2;FHIT;RANBP3L;DLG2;ZNF385D;GPC6;CSMD1;TTLL8
Asia&Oceania	Vital Capacity	9/170	0.000906443	0.069567	3.86109	27.0508	RIMS2;MYO10;GSTCD;PHACTR3;KLHL1;ANK2;GALNTL6;MYPN;TRIM44
Asia&Oceania	Erythrocytes	6/77	0.000915356	0.069567	5.80232	40.5942	CUBN;DAB1;DCC;ANO6;GALNTL6;GPC6
Asia&Oceania	Longevity	13/326	0.00106929	0.071108	2.88725	19.751	GABRB3;DCC;PKD2L1;ANK2;TMTC1;NAV2;CDH4;MGAT5;UVSSA;ATXN7L1;CPEB2;CSMD1;TRPM3
Asia&Oceania	Blood Pressure	59/2756	0.00145071	0.078251	1.59715	10.4385	GABRB3;DPP10;ZNF330;CPM;SLC44A3;LRGUK;WWC1;WWC2;FRY;TTC29;ABCA13;GPR176;CDH4;CYP2R1;PHACTR3;MACROD2;ZNF385D;SBF2;CUBN;DCC;COL25A1;STRBP;ANK2;FRMD4A;FRMD4B;SORCS2;NAALADL2;RNF144B;TBC1D1;ZNF639;DPYD;UQCRC2;IQGAP2;FHIT;RANBP3L;CTNNA1;STXBP6;ANKRD50;GPC6;CSMD1;PIBF1;SOCS5;AUTS2;ANGPT1;RNF24;RNLS;EYA4;KIAA1549L;ZNF804A;PLXDC2;LILRB4;ACTL8;OXR1;SGCZ;DAB1;KLHL5;UVSSA;GALNTL6;CPEB2
Asia&Oceania	Pulmonary Disease, Chronic Obstructive	18/557	0.00147088	0.078251	2.33632	15.2372	SPAG17;BCAS3;MBNL1;AUTS2;MYO10;GSTCD;SCLT1;GRIK4;PKD2L1;FHIT;OXR1;ANKFN1;DLG2;ABLIM2;PPP4R4;ZNF385D;CSMD1;SOCS5
Asia&Oceania	Colonic Neoplasms	3/17	0.00179965	0.0840081	14.6026	92.2906	DPP10;CDH4;HCN1
Asia&Oceania	Obesity	15/434	0.00189492	0.0840081	2.49291	15.627	PRKCH;DNAH6;GAD2;ANO6;FHIT;OXR1;CDH4;MGAT5;P2RY2;ROR1;SLIT3;MACROD2;ALPK1;CSMD1;FRK
Asia&Oceania	Putamen	2/5	0.00206342	0.0844414	45.2989	280.101	DLG2;DCC
Asia&Oceania	Smoking	25/938	0.0028404	0.103213	1.92753	11.3027	GABRB3;CPM;CLSTN2;SOGA3;PIK3CB;FRY;NOL4;CYP2B6;GPC6;SBF2;TRPM3;SOCS5;NTRK2;AUTS2;DCC;EYA4;FRMD4A;PLXDC2;LILRB4;DLC1;DPYD;TRIM36;ASB2;FRK;HCN1
Asia&Oceania	Thiopurine Methyltransferase	2/6	0.00306532	0.103213	33.9724	196.619	RNF144B;KIF13A
Asia&Oceania	Glomerular Filtration Rate	16/510	0.00354627	0.103213	2.25477	12.7211	GABRB3;BCAS3;NTRK2;PRKCH;DCC;CELF2;STC1;ANK3;FHIT;SGCZ;NAALADL2;DAB1;COL4A2;PKN2;ZNF385D;FRK
Asia&Oceania	Urine	13/377	0.00379891	0.103213	2.47619	13.7999	VAV3;TMOD1;SPECC1;CUBN;OR1A1;AGXT2;CELF2;SOGA3;SGCZ;ACER3;RICTOR;SLIT2;CSMD1
Asia&Oceania	Bronchial Provocation Tests	3/23	0.00439374	0.103213	10.2187	55.4627	BCAS3;ANKFN1;CSMD1
Asia&Oceania	Exhalation	3/23	0.00439374	0.103213	10.2187	55.4627	DLC1;MACROD2;CSMD1
Asia&Oceania	Monocytes	9/217	0.00474023	0.103213	2.98145	15.9557	MBNL1;AUTS2;CSGALNACT2;PKN2;STXBP6;PLXDC2;CSMD1;GPC6;FHIT
Asia&Oceania	Child Development Disorders, Pervasive	56/2726	0.00479238	0.103213	1.5142	8.08693	RERE;DPP10;ZNF330;LRGUK;ZMYND8;OLA1;ITGAE;CDH4;PHACTR3;ATXN7L1;MACROD2;VAV3;EPM2A;CUBN;BCAS3;SMARCC1;MBNL1;DCC;CDKAL1;FRMD4A;ANK3;NAV2;SORCS2;NAALADL2;TRHR;PARD3;ROR1;DNAH6;TMTC1;FHIT;ABR;ABLIM2;FAM168A;MGAT5;ADAMTS17;SLIT2;ANKRD50;GPC6;CSMD1;TRIM44;SPECC1;NTRK2;OR14A16;AUTS2;AGXT2;PLCL2;ZNF804A;GAD2;NSG1;PLXDC2;LILRB4;SGCZ;GNAQ;TRIM37;SLC28A3;HCN1
Asia&Oceania	Apolipoproteins B	5/75	0.00481222	0.103213	4.88751	26.0826	DPYD;ZNF385D;TRIM44;TRPM3;FRK
Asia&Oceania	Ghrelin	4/47	0.00484812	0.103213	6.35174	33.8495	ANO6;FRY;OXR1;SGCZ
Asia&Oceania	Lung Diseases, Interstitial	4/47	0.00484812	0.103213	6.35174	33.8495	NSF;MAPT;MUC5B;CSMD1
Asia&Oceania	Emotions	10/259	0.00492462	0.103213	2.77123	14.7249	DPP10;RERE;DAB1;AUTS2;ANGPT1;ZMYND8;KLHL1;NEK1;ANO6;NOL4
Asia&Oceania	Bipolar Disorder	19/675	0.00504424	0.103213	2.02129	10.6916	RERE;DPP10;NTRK2;AUTS2;BCL11A;RNLS;ATRNL1;SLC4A10;KIAA1549L;ZNF804A;ANK3;SORCS2;NAALADL2;FXR1;CDH4;DLC1;ROR1;ZNF385D;CSMD1
Asia&Oceania	Erythrocyte Indices	22/830	0.00533352	0.10509	1.90594	9.97521	CUBN;CLSTN2;PLCL2;ANO6;FRMD4A;NAV2;TRHR;RNF144B;DLG2;PARD3;DPYD;EP300;ROR1;SLIT3;STXBP6;GALNTL6;ZNF385D;ASB2;GPC6;CSMD1;FRK;SOCS5
Asia&Oceania	Thyrotropin	9/225	0.00597749	0.113301	2.86985	14.6929	VAV3;DPP10;ANGPT1;PARD3;MGAT5;CELF2;TSPAN18;ROR1;FRY
Asia&Oceania	Age-Related Hearing Impairment 1	8/189	0.00673034	0.113301	3.03899	15.1984	FER;DHRS7;DLG2;CLSTN2;AUTS2;CSMD1;SGCZ;CPN1
Asia&Oceania	Coronary Aneurysm	3/27	0.00695186	0.113301	8.51384	42.3031	MACROD2;NAV2;CSMD1
Asia&Oceania	Hip	24/956	0.007105	0.113301	1.80411	8.92487	EPM2A;NTRK2;C2CD3;AUTS2;DCC;KLHL1;STC1;FRMD4B;TTC29;SGCZ;DLG2;PPP4R4;PARD3;ADAMTS17;PKN2;GALNTL6;MAPT;MACROD2;ZNF385D;SLIT2;CPEB2;CSMD1;FRK;DIS3L2
Asia&Oceania	Epilepsies, Partial	2/9	0.00714673	0.113301	19.4099	95.906	NTRK2;ZNF385D
Asia&Oceania	Cytokine Receptor Gp130	4/53	0.00743583	0.113301	5.57228	27.3122	FAM168A;MGAT5;FRMD4A;SORCS2
Asia&Oceania	Mucocutaneous Lymph Node Syndrome	4/53	0.00743583	0.113301	5.57228	27.3122	MACROD2;NAV2;CSMD1;NAALADL2
Asia&Oceania	Body Weight Changes	6/117	0.00745402	0.113301	3.70384	18.1451	DCC;STC1;TMTC1;MACROD2;NOL4;SGCZ
Asia&Oceania	Stroke	27/1127	0.0080443	0.117334	1.72355	8.31234	DPP10;CELF2;GRIK4;AK5;NOL4;FHIT;MGAT5;NEK1;SLIT2;CSMD1;SLC36A4;TRPM3;CUBN;DNAH12;BCAS3;MBNL1;DCC;CDKAL1;FRMD4A;NAV2;NAALADL2;TBC1D1;DAB1;DLG2;PDE7B;FRK;TTLL8
Asia&Oceania	Depressive Disorder	15/509	0.00816047	0.117334	2.10621	10.1276	RERE;DPP10;CPM;AUTS2;MYO10;RNF24;DCC;ZNF804A;ANK3;FHIT;PARD3;ANKRD50;CSMD1;TRPM3;HCN1
Asia&Oceania	Methadone	4/55	0.00846678	0.118535	5.35321	25.5434	EPM2A;BCL11A;EYA4;FHIT
Asia&Oceania	Opioid-Related Disorders	4/56	0.00901557	0.119907	5.25	24.7212	EPM2A;BCL11A;EYA4;FHIT
Asia&Oceania	Warfarin	4/56	0.00901557	0.119907	5.25	24.7212	PSD2;FRY;ACTL8;FRK
Asia&Oceania	Birth Weight	3/30	0.00934452	0.121251	7.56671	35.3589	DPP10;DCC;CDKAL1
Asia&Oceania	Zeaxanthins	4/58	0.0101816	0.126638	5.05504	23.1884	MLLT10;GRIK4;TTC29;SORCS2
Asia&Oceania	Osteoarthritis	3/31	0.0102358	0.126638	7.29609	33.4297	CRTC1;ZMYND8;CSMD1
Asia&Oceania	Gastroesophageal Reflux	2/11	0.0107104	0.126805	15.095	68.4792	ADAMTS17;CSMD1
Asia&Oceania	Nitric Oxide	3/32	0.0111747	0.126805	7.04415	31.6571	ANGPT1;DLC1;ANK2
Asia&Oceania	Aorta	5/92	0.0112361	0.126805	3.92907	17.6361	AUTS2;MACROD2;FHIT;CPEB2;PPFIA2
Asia&Oceania	Prostatic Neoplasms	15/529	0.0113392	0.126805	2.02215	9.05821	DNAH12;ANK2;AK5;FRY;ACTL8;FHIT;SGCZ;NAALADL2;LILRA5;ABLIM2;PPP4R4;DLC1;KIF13A;CSMD1;FRK
Asia&Oceania	Vitamin A	4/60	0.0114411	0.126805	4.87401	21.7895	PLCL2;MACROD2;IQGAP2;FHIT
Asia&Oceania	Cholesterol	23/961	0.0141135	0.150922	1.71095	7.28971	GABRB3;DPP10;AUTS2;COL25A1;WWC2;GAD2;FHIT;SGCZ;NAALADL2;TRHR;SSH1;DIAPH3;MGAT5;FAM163A;PCCB;ROR1;BIRC6;SLIT3;GALNTL6;MACROD2;ZNF385D;CSMD1;FRK
Asia&Oceania	Urinalysis	4/64	0.0142506	0.150922	4.54815	19.334	FER;ANK2;MACROD2;STXBP6
Asia&Oceania	Phospholipids	5/98	0.0144681	0.150922	3.67446	15.5643	DLG2;ANXA4;MGAT5;PKD2L1;ZNF385D
Asia&Oceania	Amyloid Beta-Protein (1-40)	2/13	0.0149003	0.151864	12.3492	51.9454	DAB1;TTC29
Asia&Oceania	Education	10/307	0.0151742	0.151864	2.31762	9.70656	RERE;NTRK2;CDH4;BCL11A;DCC;STRBP;SLC4A10;AK5;PPFIA2;HCN1
Asia&Oceania	Carotid Stenosis	3/36	0.0154147	0.151864	6.18905	25.8234	TBC1D1;CTNNA1;SBF2
Asia&Oceania	Forced Expiratory Volume	19/761	0.0166052	0.160617	1.77895	7.2902	VAV3;SPAG17;CLSTN2;AGL;GSTCD;GRIK4;PKD2L1;TTC29;FHIT;OXR1;RIMS2;DLG2;DIAPH3;ABLIM2;PPP4R4;RICTOR;ZNF385D;TRPM3;PPFIA2
Asia&Oceania	Neutrophils	8/223	0.0170232	0.16172	2.55395	10.4027	DPP10;CDH4;ANGPT1;MYO10;PLCL2;LIMD1;CSMD1;SLC36A4
Asia&Oceania	Parasitemia	3/38	0.0178295	0.164754	5.8348	23.4962	FRMD4A;CSMD1;MYPN
Asia&Oceania	Hypertension	9/270	0.0181102	0.164754	2.36956	9.50498	RANBP3L;ZNF471;MGAT5;DNAH6;EYA4;ANO6;LIFR;MACROD2;SGCZ
Asia&Oceania	Platelet Aggregation	5/104	0.0182716	0.164754	3.45071	13.8111	PRKCH;DPYD;GPC6;SGCZ;SOCS5
Asia&Oceania	Gastrointestinal Microbiome	9/273	0.0193032	0.171155	2.34227	9.2461	DPP10;ANO6;SLIT3;ZNF385D;NAV2;ABCA13;SORCS2;CSMD1;GLI3
Asia&Oceania	Breast Density	5/106	0.0196728	0.171573	3.38203	13.2864	DLG2;AUTS2;SLIT2;CSMD1;OXR1
Asia&Oceania	Body Fat Distribution	8/233	0.0215094	0.18234	2.43919	9.36468	SPAG9;DAB1;CRTC1;GAD2;GALNTL6;FRY;SORCS2;CSMD1
Asia&Oceania	Hydrocortisone	5/109	0.0219038	0.18234	3.28397	12.5484	CLSTN2;TSPAN18;MACROD2;ZNF385D;FHIT
Asia&Oceania	Autosomal Dominant Compelling Helio Ophthalmic Outburst Syndrome	4/73	0.022066	0.18234	3.9531	15.076	AUTS2;FHIT;TRIM44;FRK
Asia&Oceania	Macular Degeneration	10/328	0.0228419	0.18234	2.16223	8.1714	ZNF330;DCC;AGL;ADAMTS17;TNFRSF10A;GART;CSMD1;TRPM3;GLI3;FRK
Asia&Oceania	Body Weight	19/788	0.0228868	0.18234	1.71404	6.47427	ATRNL1;DNAH6;GAD2;TMTC1;CDKAL1;TDRD5;FHIT;TRHR;TBC1D1;GPR176;DLG2;P2RY2;DPYD;GALNTL6;RAB28;GPC6;CSMD1;TRPM3;RALGPS2
Asia&Oceania	Beta Carotene	3/42	0.023255	0.18234	5.23529	19.6912	ANK3;CSMD1;DIS3L2
Asia&Oceania	Potassium	7/194	0.0241423	0.18234	2.56397	9.5477	ZNF330;STARD3NL;MGAT5;FRMD4B;SORCS2;NOL4;SGCZ
Asia&Oceania	Lipoprotein(a)	9/285	0.0246483	0.18234	2.23905	8.29132	SLC44A3;STRBP;PLCL2;MACROD2;ZNF385D;NAV2;SORCS2;CSMD1;FHIT
Asia&Oceania	Cough	3/43	0.0247358	0.18234	5.10415	18.8828	GALNTL6;CSMD1;NAALADL2
Asia&Oceania	Microsatellite Instability	2/17	0.0250046	0.18234	9.05425	33.3984	DPP10;HCN1
Asia&Oceania	Suicide, Attempted	2/17	0.0250046	0.18234	9.05425	33.3984	DPP10;KIAA1549L
Asia&Oceania	Trypanosoma Cruzi	10/333	0.0250203	0.18234	2.12821	7.84898	C12ORF56;RANBP3L;DAB1;DLG2;PCOLCE2;ZNF804A;FRMD4A;CSMD1;MYPN;TRHR
Asia&Oceania	Echocardiography	21/907	0.0255836	0.183926	1.6462	6.03464	CPM;NTRK2;LRGUK;KIAA1549L;GRIK4;PLXDC2;NOL4;SGCZ;DLG2;ACER3;DPYD;AGPS;PKN2;MACROD2;ZNF385D;SLIT2;GPC6;CSMD1;TRPM3;FRK;SOCS5
Asia&Oceania	Immunoglobulins	13/490	0.0285378	0.200992	1.87855	6.68111	CPM;AUTS2;ANGPT1;FRY;SGCZ;GLI3;ANKFN1;RANBP3L;GNAQ;ADAMTS17;ZNF385D;CSMD1;FRK
Asia&Oceania	Carboplatin	3/46	0.0294765	0.200992	4.74732	16.7303	WWC1;CSMD1;LILRB4
Asia&Oceania	Survival Rate	3/46	0.0294765	0.200992	4.74732	16.7303	DPP10;CDH4;HCN1
Asia&Oceania	Creatinine	13/493	0.029772	0.200992	1.86652	6.55929	BCAS3;PRKCH;CLSTN2;DCC;CELF2;KIAA1549L;STC1;FRMD4A;ANK3;MRPL48;FHIT;NAALADL2;GPC6
Asia&Oceania	Body Weights And Measures	9/295	0.0298466	0.200992	2.15965	7.58402	TBC1D1;RANBP3L;STARD3NL;ATRNL1;GNAQ;GAD2;RAB28;ANKRD50;FHIT
Asia&Oceania	Alzheimer Disease	23/1037	0.0308053	0.204627	1.5763	5.48564	CPM;BCAS3;COL25A1;CELF2;DNAH6;EYA4;OLA1;ZNF804A;CDKAL1;FRMD4A;IQGAP2;FHIT;SGCZ;NAALADL2;TRPM1;DAB1;DIAPH3;DLC1;ATXN7L1;PDE7B;GPC6;CSMD1;SOCS5
Asia&Oceania	Rhinitis, Allergic, Seasonal	3/47	0.0311557	0.204627	4.63919	16.0922	VAV3;ABL2;GLI3
Asia&Oceania	S-(3-hydroxypropyl)cysteine N-acetate	10/348	0.0324483	0.210519	2.03219	6.96655	CPM;NTRK2;DLC1;EYA4;PIK3CB;NOL4;LILRB4;TRPM3;FRK;HCN1
Asia&Oceania	Binge-Eating Disorder	3/48	0.0328841	0.210775	4.53587	15.4889	FXR1;MACROD2;CSMD1
Asia&Oceania	Glioma	3/49	0.0346616	0.215825	4.43704	14.9179	DLG2;POLR3B;TMPRSS12
Asia&Oceania	Heart Diseases	3/49	0.0346616	0.215825	4.43704	14.9179	PLXDC2;SORCS2;FHIT
Asia&Oceania	Fetal Hemoglobin	7/210	0.034973	0.215825	2.35995	7.91334	DIAPH3;COL4A2;BCL11A;ANK2;ABCA13;CSMD1;FHIT
Asia&Oceania	Uric Acid	11/403	0.0352946	0.215825	1.92893	6.45041	VAV3;RIMS2;BCAS3;DLG2;DIAPH3;KLHL5;STC1;ANK2;ANO6;NOL4;FRK
Asia&Oceania	Albuminuria	4/85	0.0359038	0.217055	3.3654	11.1964	CUBN;CDKAL1;GLI3;EIF3A
Asia&Oceania	Everolimus	2/21	0.0371673	0.222168	7.14664	23.5291	DCC;STC1
Asia&Oceania	Marijuana Abuse	3/51	0.0383626	0.226766	4.25173	13.8635	PI4K2B;ANKFN1;CSMD1
Asia&Oceania	Iron	14/568	0.0401172	0.234531	1.74114	5.59941	EPM2A;CUBN;SLC44A3;MYO10;STRBP;UBE2QL1;SGCZ;GLI3;CPN1;DLC1;ATXN7L1;GALNTL6;GPC6;CSMD1
Asia&Oceania	Fibrinogen	11/415	0.0421252	0.241726	1.87048	5.924	CPM;SLC44A3;CDH4;STARD3NL;PCCB;STXBP6;GALNTL6;FRY;CSMD1;FHIT;TRPM3
Asia&Oceania	Psychotic Disorders	3/53	0.0422567	0.241726	4.08125	12.913	EIF2AK4;NSG1;CSMD1
Asia&Oceania	Carcinoma, Non-Small-Cell Lung	5/131	0.0432903	0.242426	2.70754	8.5012	VAV3;NTRK2;ANXA4;MAP7;FRY
Asia&Oceania	Nutritional And Metabolic Diseases	5/131	0.0432903	0.242426	2.70754	8.5012	DPP10;C12ORF56;KRT23;SLIT3;ABCA13
Asia&Oceania	Methotrexate	2/23	0.0439363	0.24348	6.46535	20.2043	GABRB3;CSMD1
Asia&Oceania	Coronary Artery Disease	12/471	0.0446739	0.245015	1.79729	5.58664	TMOD1;BCAS3;RANBP3L;ABLIM2;COL4A2;DCC;DLC1;GAD2;ZNF385D;PLXDC2;FHIT;SGCZ
Asia&Oceania	Carotid Artery Diseases	4/92	0.0458428	0.248861	3.09659	9.54536	TRPM1;LRGUK;ANO6;SGCZ
Asia&Oceania	Face	2/24	0.0474789	0.252588	6.17116	18.8064	GPC6;GLI3
Asia&Oceania	Parietal Lobe	2/24	0.0474789	0.252588	6.17116	18.8064	CSMD1;TRPM3
Asia&Oceania	Job Satisfaction	4/94	0.0489367	0.257766	3.02747	9.13456	GABRB3;CLSTN2;AUTS2;SGCZ
Asia&Oceania	B cell receptor signaling pathway	9/81	2.77119e-06	0.000645687	8.67314	110.984	VAV3;LILRA6;PPP3CC;PIK3CB;LILRB3;LILRB4;LILRA4;LILRB5;LILRA5
Asia&Oceania	Osteoclast differentiation	8/127	0.000560986	0.0653549	4.637	34.7117	LILRA6;PPP3CC;PIK3CB;LILRB3;LILRB4;LILRA4;LILRB5;LILRA5
Asia&Oceania	Axon guidance	8/182	0.00539459	0.41898	3.16238	16.5151	PPP3CC;ABLIM2;DCC;PARD3;SLIT3;PIK3CB;SLIT2;SSH1
Asia&Oceania	Ubiquitin mediated proteolysis	6/140	0.016988	0.78228	3.0645	12.4886	SMURF2;UBE2QL1;BIRC6;TRIM37;BRCA1;UBE2K
Asia&Oceania	Thiamine metabolism	2/15	0.0196775	0.78228	10.4483	41.0437	AK5;AK7
Asia&Oceania	Adherens junction	4/71	0.0201446	0.78228	4.07152	15.8985	FER;PARD3;CTNNA1;EP300
Asia&Oceania	Steroid biosynthesis	2/20	0.0339486	0.786875	7.54406	25.5209	SQLE;CYP2R1
Asia&Oceania	Purine metabolism	5/129	0.0409668	0.786875	2.75149	8.79099	AK5;PDE7B;AK7;FHIT;GART
Asia&Oceania	Regulation of actin cytoskeleton	7/218	0.0414335	0.786875	2.26954	7.22547	VAV3;DIAPH3;ITGAE;PIK3CB;IQGAP2;FGF2;SSH1
Asia&Oceania	Vitamin digestion and absorption	2/24	0.0474789	0.786875	6.17116	18.8064	SLC5A6;CUBN
Asia&Oceania	impaired pupillary reflex MP:0006243	6/48	6.74348e-05	0.081961	9.82318	94.3452	MFSD8;TRPM1;DIAPH3;MYO10;INTS10;VOPP1
Asia&Oceania	impaired mucociliary clearance MP:0010752	3/7	0.000103225	0.081961	51.1349	469.347	SPAG17;MUC5B;AK7
Asia&Oceania	abnormal hepatic vein morphology MP:0010439	3/10	0.000342574	0.178169	29.2155	233.111	COL4A2;CPT2;DRC1
Asia&Oceania	abnormal myocardial fiber morphology MP:0000278	7/95	0.000486067	0.178169	5.47608	41.7779	AKAP12;MFSD8;MYBPC3;TMOD1;VAV3;FXR1;MYPN
Asia&Oceania	abnormal vitelline vasculature morphology MP:0003229	8/127	0.000560986	0.178169	4.637	34.7117	TMOD1;CUBN;ANGPT1;DLC1;ABI1;EP300;PKN2;ASB2
Asia&Oceania	decreased grip strength MP:0010053	16/434	0.000688797	0.182302	2.67527	19.4774	EPM2A;NSF;PRKCH;C2CD3;AGL;GSTCD;LIMD1;CPN1;SSH1;FXR1;ABLIM2;VOPP1;NEK1;MAPT;RGS22;CSMD1
Asia&Oceania	abnormal response to new environment MP:0001413	4/30	0.000904248	0.200912	10.5139	73.6856	ABCD4;MYBPC3;MYO10;SLC4A10
Asia&Oceania	premature death MP:0002083	25/869	0.00101215	0.200912	2.09276	14.431	GABRB3;IQGAP2;AK7;FHIT;FXR1;AKAP12;RIMS2;NEK1;SLIT3;EPM2A;CUBN;KL;STRBP;AGL;SLC4A10;GAD2;ANK2;ANK3;LYZ;MUC5B;OXR1;DNAJC3;DAB1;NPC2;TRIM37
Asia&Oceania	abnormal sinoatrial node conduction MP:0006142	3/16	0.00149815	0.243332	15.7266	102.279	KL;ANK2;HCN1
Asia&Oceania	abnormal embryonic tissue morphology MP:0002085	8/150	0.00165157	0.243332	3.88137	24.8642	TMOD1;RERE;CUBN;SMARCC1;CTNNA1;BRCA1;GLI3;MTOR
Asia&Oceania	abnormal axon extension MP:0003651	5/59	0.00168555	0.243332	6.34082	40.4903	NTRK2;AUTS2;CELF2;P2RY2;MAPT
Asia&Oceania	hydroureter MP:0000536	3/18	0.00213641	0.282718	13.6284	83.7958	LIFR;SLIT2;DIS3L2
Asia&Oceania	decreased startle reflex MP:0001489	11/277	0.0026262	0.287501	2.86118	17.0018	DPP10;CDH4;GSTCD;ZNF804A;NEK1;ABL2;BIRC6;NAV2;MUC5B;ASB2;CSMD1
Asia&Oceania	abnormal lambdoid suture morphology MP:0003841	2/6	0.00306532	0.287501	33.9724	196.619	MBTD1;GLI3
Asia&Oceania	Purkinje cell degeneration MP:0000876	5/68	0.00315595	0.287501	5.4325	31.2829	EPM2A;KL;NPC2;ACER3;ANK3
Asia&Oceania	exencephaly MP:0000914	9/204	0.00316435	0.287501	3.18233	18.3169	SMARCC1;C2CD3;MYO10;ABI1;EP300;ROR1;BRCA1;COLGALT1;GLI3
Asia&Oceania	embryonic lethality during organogenesis, complete penetrance MP:0011098	18/600	0.0032714	0.287501	2.15885	12.3541	TMOD1;RERE;CUBN;BCAS3;C2CD3;ANGPT1;BRCA1;RNF2;MTOR;SQLE;DIAPH3;PARD3;DLC1;ABI1;EP300;RICTOR;PKN2;COLGALT1
Asia&Oceania	limb grasping MP:0001513	10/245	0.0033365	0.287501	2.93843	16.7574	TRPM1;GABRB3;AKAP12;SPAG17;NDRG4;CLSTN2;STRBP;ACER3;FGF2;SBF2
Asia&Oceania	abnormal distortion product otoacoustic emission MP:0004736	4/44	0.0038178	0.287501	6.82917	38.0254	GABRB3;NTRK2;EYA4;ROR1
Asia&Oceania	abnormal pupillary reflex MP:0002638	2/7	0.00425016	0.287501	27.1766	148.406	NTRK2;EVA1C
Asia&Oceania	abnormal placenta morphology MP:0001711	7/141	0.00472231	0.287501	3.5878	19.2143	MLLT10;BCAS3;LIFR;BIRC6;RICTOR;SLIT2;COLGALT1
Asia&Oceania	abnormal telencephalon development MP:0000934	4/47	0.00484812	0.287501	6.35174	33.8495	RERE;DAB1;PARD3;GLI3
Asia&Oceania	decreased Purkinje cell number MP:0000880	4/47	0.00484812	0.287501	6.35174	33.8495	KL;NPC2;TRIM2;ANK3
Asia&Oceania	abnormal cardiac muscle relaxation MP:0004084	3/24	0.00496776	0.287501	9.73159	51.624	MYBPC3;FGF2;MYPN
Asia&Oceania	mydriasis MP:0002546	3/24	0.00496776	0.287501	9.73159	51.624	TRPM1;DIAPH3;FAM163A
Asia&Oceania	ataxia MP:0001393	9/221	0.00533109	0.287501	2.92459	15.3079	EPM2A;DAB1;DCC;NPC2;TRIM2;GNAQ;ANK3;MAPT;OXR1
Asia&Oceania	increased thigmotaxis MP:0002797	8/183	0.00557184	0.287501	3.14414	16.3182	NTRK2;KIF13A;SLC4A10;GAD2;MAPT;RGS22;CSMD1;HCN1
Asia&Oceania	abnormal endocardium morphology MP:0003974	3/25	0.00558491	0.287501	9.28877	48.1872	BCAS3;ANGPT1;ABI1
Asia&Oceania	disorganized myocardium MP:0002190	3/25	0.00558491	0.287501	9.28877	48.1872	FXR1;MYBPC3;ABI1
Asia&Oceania	small cochlear ganglion MP:0003986	2/8	0.00561243	0.287501	22.646	117.369	GABRB3;NTRK2
Asia&Oceania	increased cardiac muscle glycogen level MP:0014071	2/8	0.00561243	0.287501	22.646	117.369	EPM2A;AGL
Asia&Oceania	abnormal cardiac muscle contractility MP:0002972	3/26	0.00624602	0.30544	8.88446	45.0958	MYBPC3;TMOD1;PLA2G5
Asia&Oceania	respiratory failure MP:0001953	7/152	0.00706331	0.30544	3.31376	16.4125	SPAG17;COL25A1;EP300;GSKIP;LYZ;CPEB2;DIS3L2
Asia&Oceania	disorganized secondary lens fibers MP:0002579	2/9	0.00714673	0.30544	19.4099	95.906	AGPS;ANK2
Asia&Oceania	increased circulating noradrenaline level MP:0005665	2/9	0.00714673	0.30544	19.4099	95.906	VAV3;KL
Asia&Oceania	middle ear effusion MP:0030410	2/9	0.00714673	0.30544	19.4099	95.906	EYA4;MUC5B
Asia&Oceania	abnormal iris morphology MP:0001322	4/53	0.00743583	0.30544	5.57228	27.3122	CUBN;DIAPH3;MYO10;FAM163A
Asia&Oceania	abnormal cerebellar Purkinje cell layer MP:0000875	3/28	0.00770313	0.30544	8.17287	39.7702	AKAP12;DAB1;GLI3
Asia&Oceania	abnormal neuronal migration MP:0006009	5/84	0.00774525	0.30544	4.32872	21.0405	NTRK2;DAB1;AUTS2;FGF2;GLI3
Asia&Oceania	embryonic growth retardation MP:0003984	16/559	0.00834514	0.30544	2.04607	9.79263	TMOD1;BCAS3;C2CD3;INTS10;BRCA1;GLI3;MTOR;DIAPH3;PARD3;DLC1;ABI1;EP300;RICTOR;ASB2;PIBF1;COLGALT1
Asia&Oceania	cleft palate MP:0000111	7/157	0.00837335	0.30544	3.20248	15.3165	GABRB3;MLLT10;EYA4;QSOX1;COLGALT1;GPC6;GLI3
Asia&Oceania	abnormal alveolar macrophage morphology MP:0008245	2/10	0.00884777	0.30544	16.9828	80.2875	NPC2;LYZ
Asia&Oceania	small vestibular ganglion MP:0003987	2/10	0.00884777	0.30544	16.9828	80.2875	GABRB3;NTRK2
Asia&Oceania	abnormal left subclavian artery morphology MP:0010488	2/10	0.00884777	0.30544	16.9828	80.2875	RERE;QSOX1
Asia&Oceania	abnormal respiratory motile cilium morphology MP:0011050	2/10	0.00884777	0.30544	16.9828	80.2875	SPAG17;AK7
Asia&Oceania	increased total retina thickness MP:0011964	2/10	0.00884777	0.30544	16.9828	80.2875	STRBP;GLI3
Asia&Oceania	abnormal pericardium morphology MP:0000288	3/31	0.0102358	0.345838	7.29609	33.4297	DIAPH3;ASB2;GLI3
Asia&Oceania	abnormal head development MP:0012176	2/11	0.0107104	0.347104	15.095	68.4792	TMOD1;PKN2
Asia&Oceania	embryo tumor MP:0014018	2/11	0.0107104	0.347104	15.095	68.4792	AUTS2;COL4A2
Asia&Oceania	neonatal lethality, complete penetrance MP:0011087	14/481	0.0115138	0.353579	2.07488	9.26273	SPAG17;NTRK2;AUTS2;BCL11A;DCC;COL25A1;EYA4;GSKIP;LIFR;GLI3;FXR1;ROR1;BIRC6;GPC6
Asia&Oceania	abnormal inferior vena cava morphology MP:0006063	3/33	0.0121617	0.353579	6.809	30.024	AUTS2;COL4A2;DRC1
Asia&Oceania	abnormal long term object recognition memory MP:0002801	3/33	0.0121617	0.353579	6.809	30.024	KL;AUTS2;MAPT
Asia&Oceania	abnormal stratification in cerebral cortex MP:0000790	3/33	0.0121617	0.353579	6.809	30.024	DAB1;FGF2;GLI3
Asia&Oceania	abnormal dendritic cell differentiation MP:0008115	2/12	0.0127296	0.353579	13.5848	59.2818	BCL11A;LILRB3
Asia&Oceania	abnormal Mullerian duct topology MP:0013852	2/12	0.0127296	0.353579	13.5848	59.2818	AUTS2;CPT2
Asia&Oceania	abnormal respiratory motile cilium physiology MP:0011055	2/12	0.0127296	0.353579	13.5848	59.2818	SPAG17;AK7
Asia&Oceania	absent hippocampal commissure MP:0008223	2/12	0.0127296	0.353579	13.5848	59.2818	DCC;GLI3
Asia&Oceania	microphthalmia MP:0001297	8/212	0.0129141	0.353579	2.69318	11.7138	RERE;MLLT10;COL4A2;MYO10;AGPS;EP300;QSOX1;GLI3
Asia&Oceania	abnormal myocardial fiber physiology MP:0004215	4/64	0.0142506	0.36017	4.54815	19.334	AKAP12;MYBPC3;PLA2G5;HCN1
Asia&Oceania	abnormal retinal pigmentation MP:0005103	3/35	0.0142814	0.36017	6.38279	27.1192	DCC;CTNNA1;RAB28
Asia&Oceania	abnormal hippocampus neuron morphology MP:0009939	2/13	0.0149003	0.36017	12.3492	51.9454	GABRB3;RERE
Asia&Oceania	abnormal rostral-caudal body axis extension MP:0003885	2/13	0.0149003	0.36017	12.3492	51.9454	C2CD3;PKN2
Asia&Oceania	abnormal superior colliculus morphology MP:0000904	2/13	0.0149003	0.36017	12.3492	51.9454	STRBP;GLI3
Asia&Oceania	absent myocardial trabeculae MP:0000293	2/13	0.0149003	0.36017	12.3492	51.9454	TMOD1;ANGPT1
Asia&Oceania	polycystic kidney MP:0008528	4/65	0.0150151	0.36017	4.47336	18.7823	PCCB;NEK1;MAPT;SLIT2
Asia&Oceania	abnormal choroid plexus morphology MP:0000820	3/36	0.0154147	0.36017	6.18905	25.8234	SLC4A10;NEK1;GLI3
Asia&Oceania	behavioral despair MP:0002573	3/36	0.0154147	0.36017	6.18905	25.8234	CRTC1;CSMD1;TRHR
Asia&Oceania	abnormal retinal vasculature morphology MP:0002792	6/137	0.0154229	0.36017	3.13516	13.0796	MFSD8;SLC44A3;MYO10;PKN2;MAPT;PPFIA2
Asia&Oceania	abnormal motor coordination/balance MP:0001516	5/101	0.0162961	0.36456	3.55909	14.6522	CDH4;DAB1;GNAQ;ABL2;MAPT
Asia&Oceania	abnormal breathing pattern MP:0001951	3/37	0.0165974	0.36456	6.00672	24.6186	NTRK2;MUC5B;CPEB2
Asia&Oceania	decreased cardiac output MP:0003393	3/37	0.0165974	0.36456	6.00672	24.6186	NDRG4;NEK1;HCN1
Asia&Oceania	open neural tube MP:0000929	6/140	0.016988	0.36456	3.0645	12.4886	RERE;DLC1;ABI1;EP300;PKN2;BRCA1
Asia&Oceania	abnormal renal/urinary system morphology MP:0000516	2/14	0.0172179	0.36456	11.3195	45.9778	LIFR;DIS3L2
Asia&Oceania	abnormal vitamin D level MP:0011228	2/14	0.0172179	0.36456	11.3195	45.9778	KL;CYP2R1
Asia&Oceania	increased cardiac stroke volume MP:0011951	2/14	0.0172179	0.36456	11.3195	45.9778	AKAP12;GSTCD
Asia&Oceania	impaired cued conditioning behavior MP:0009456	4/68	0.0174623	0.364871	4.26302	17.2555	AUTS2;CRTC1;WWC1;MAPT
Asia&Oceania	increased circulating chloride level MP:0003019	4/70	0.019224	0.390598	4.13342	16.3336	MYBPC3;GAD2;NAV2;PIBF1
Asia&Oceania	decreased hepatocyte number MP:0000606	2/15	0.0196775	0.390598	10.4483	41.0437	BIRC6;IQGAP2
Asia&Oceania	herniated abdominal wall MP:0000757	2/15	0.0196775	0.390598	10.4483	41.0437	SLIT3;GLI3
Asia&Oceania	increased heart rate variability MP:0003928	2/15	0.0196775	0.390598	10.4483	41.0437	ANK2;HCN1
Asia&Oceania	increased circulating glucose level MP:0005559	6/146	0.0204397	0.39589	2.93227	11.4073	RIMS2;GAD2;ANK2;BIRC6;PIK3CB;TRHR
Asia&Oceania	embryonic lethality MP:0008762	3/40	0.0204427	0.39589	5.51884	21.469	BIRC6;GLI3;MTOR
Asia&Oceania	abnormal optic nerve morphology MP:0001330	3/41	0.0218239	0.397438	5.37334	20.5517	NTRK2;DCC;NAV2
Asia&Oceania	abnormal vascular development MP:0000259	4/73	0.022066	0.397438	3.9531	15.076	TMOD1;BCAS3;ANGPT1;PKN2
Asia&Oceania	abnormal axon fasciculation MP:0009450	2/16	0.0222746	0.397438	9.70148	36.9074	NTRK2;ROR1
Asia&Oceania	renal fibrosis MP:0003985	2/16	0.0222746	0.397438	9.70148	36.9074	VAV3;KL
Asia&Oceania	abnormal cerebral aqueduct morphology MP:0005537	2/16	0.0222746	0.397438	9.70148	36.9074	NEK1;GLI3
Asia&Oceania	abnormal mammary gland duct morphology MP:0009503	2/16	0.0222746	0.397438	9.70148	36.9074	BRCA1;SLIT2
Asia&Oceania	decreased circulating triiodothyronine level MP:0005479	2/16	0.0222746	0.397438	9.70148	36.9074	FRK;TRHR
Asia&Oceania	abnormal auditory brainstem response MP:0004738	8/238	0.0240412	0.409837	2.38555	8.89329	MLLT10;ABLIM2;KIF13A;EYA4;SLC4A10;IQGAP2;PIBF1;HCN1
Asia&Oceania	respiratory system inflammation MP:0002405	2/17	0.0250046	0.409837	9.05425	33.3984	MUC5B;AK7
Asia&Oceania	abnormal embryonic neuroepithelial layer differentiation MP:0000786	2/17	0.0250046	0.409837	9.05425	33.3984	SMARCC1;BRCA1
Asia&Oceania	abnormal epicardium morphology MP:0003057	2/17	0.0250046	0.409837	9.05425	33.3984	ABI1;EP300
Asia&Oceania	absent egg cylinders MP:0001694	2/17	0.0250046	0.409837	9.05425	33.3984	SMARCC1;BRCA1
Asia&Oceania	craniorachischisis MP:0008784	2/17	0.0250046	0.409837	9.05425	33.3984	MYO10;PKN2
Asia&Oceania	decreased creatinine clearance MP:0005558	2/17	0.0250046	0.409837	9.05425	33.3984	VAV3;DLC1
Asia&Oceania	abnormal coat/hair pigmentation MP:0002075	6/153	0.0250341	0.409837	2.79164	10.2942	MFSD8;MYO10;KLHL5;KIAA1549L;BRCA1;MYPN
Asia&Oceania	abnormal retina morphology MP:0001325	9/290	0.0271597	0.427725	2.19865	7.92837	MFSD8;KL;SLC44A3;MYO10;PARD3;PKN2;BIRC6;FGF2;GLI3
Asia&Oceania	abnormal heart left ventricle morphology MP:0003921	4/78	0.0273457	0.427725	3.68506	13.2632	AKAP12;MYBPC3;NEK1;MYPN
Asia&Oceania	decreased subcutaneous adipose tissue amount MP:0008844	4/78	0.0273457	0.427725	3.68506	13.2632	KL;ADAMTS17;CDKAL1;BRCA1
Asia&Oceania	reduced cerebellar foliation MP:0009719	2/18	0.0278631	0.427725	8.48793	30.3906	AHI1;GLI3
Asia&Oceania	brachyphalangia MP:0002543	2/18	0.0278631	0.427725	8.48793	30.3906	ADAMTS17;GLI3
Asia&Oceania	abnormal gait MP:0001406	11/389	0.0283607	0.427725	2.00183	7.13201	FXR1;NDRG4;DAB1;DCC;STRBP;AGL;KLHL1;SLC4A10;ANK3;PPFIA2;HCN1
Asia&Oceania	abnormal nervous system morphology MP:0003632	4/79	0.0284844	0.427725	3.63574	12.9374	MFSD8;DAB1;DLG2;BRCA1
Asia&Oceania	abnormal vertebrae morphology MP:0000137	5/117	0.028636	0.427725	3.04816	10.8304	KL;SMURF2;CPT2;ADAMTS17;GLI3
Asia&Oceania	abnormal trophoblast layer morphology MP:0005031	4/80	0.0296509	0.427725	3.58772	12.6225	SQLE;BIRC6;BRCA1;MTOR
Asia&Oceania	hyperactivity MP:0001399	17/706	0.0307156	0.427725	1.70642	5.94342	GABRB3;NTRK2;NDRG4;CLSTN2;STRBP;EYA4;SLC4A10;ZNF804A;BRCA1;SORCS2;DIAPH3;ABLIM2;DPYD;GALNTL6;MAPT;MACROD2;CSMD1
Asia&Oceania	short fibula MP:0002765	2/19	0.0308458	0.427725	7.98824	27.7891	GPC6;GLI3
Asia&Oceania	abnormal metacarpal bone morphology MP:0003073	2/19	0.0308458	0.427725	7.98824	27.7891	LIFR;GLI3
Asia&Oceania	abnormal ureteric bud morphology MP:0006032	2/19	0.0308458	0.427725	7.98824	27.7891	CDH4;SLIT2
Asia&Oceania	nephrocalcinosis MP:0003197	2/19	0.0308458	0.427725	7.98824	27.7891	KL;POLG2
Asia&Oceania	abnormal interatrial septum morphology MP:0000282	2/20	0.0339486	0.427725	7.54406	25.5209	AUTS2;COL4A2
Asia&Oceania	abnormal thoracic cage shape MP:0010099	2/20	0.0339486	0.427725	7.54406	25.5209	ANO6;CSMD1
Asia&Oceania	cerebellum hypoplasia MP:0000851	2/20	0.0339486	0.427725	7.54406	25.5209	AHI1;DAB1
Asia&Oceania	delayed heart development MP:0012082	2/20	0.0339486	0.427725	7.54406	25.5209	ANGPT1;EP300
Asia&Oceania	abnormal lens morphology MP:0001303	7/210	0.034973	0.427725	2.35995	7.91334	SLC44A3;KLHL5;COL4A2;MYO10;AGPS;GAD2;CDKAL1
Asia&Oceania	male infertility MP:0001925	12/455	0.0358958	0.427725	1.86375	6.20096	LRGUK;PPP3CC;DAB1;CRTC1;AGPS;EYA4;MAP7;NEK1;TRIM37;BRCA1;TDRD5;AK7
Asia&Oceania	abnormal autopod morphology MP:0000572	3/50	0.0364878	0.427725	4.34241	14.3768	KL;COL4A2;TMPO
Asia&Oceania	abnormal platelet physiology MP:0005464	3/50	0.0364878	0.427725	4.34241	14.3768	GNAQ;ANO6;PIK3CB
Asia&Oceania	decreased a-wave amplitude MP:0012143	3/50	0.0364878	0.427725	4.34241	14.3768	KL;CTNNA1;RAB28
Asia&Oceania	disorganized yolk sac vascular plexus MP:0001723	2/21	0.0371673	0.427725	7.14664	23.5291	BCAS3;PKN2
Asia&Oceania	increased liver cholesterol level MP:0010027	2/21	0.0371673	0.427725	7.14664	23.5291	EPM2A;NPC2
Asia&Oceania	increased susceptibility to age related obesity MP:0003212	2/21	0.0371673	0.427725	7.14664	23.5291	NTRK2;ANK2
Asia&Oceania	abnormal placental labyrinth vasculature morphology MP:0008803	4/86	0.0372389	0.427725	3.32419	10.9379	DLC1;BIRC6;RICTOR;COLGALT1
Asia&Oceania	increased circulating aspartate transaminase level MP:0005343	4/88	0.0399938	0.427725	3.24471	10.4448	EEA1;AGL;NAV2;IQGAP2
Asia&Oceania	abnormal cell adhesion MP:0003566	3/52	0.0402857	0.427725	4.16475	13.3762	DLC1;BRCA1;SLIT2
Asia&Oceania	eyelids fail to open MP:0005176	2/22	0.0404978	0.427725	6.78897	21.7689	DIAPH3;GLI3
Asia&Oceania	fused cornea and lens MP:0001307	2/22	0.0404978	0.427725	6.78897	21.7689	CUBN;MYO10
Asia&Oceania	decreased motor neuron number MP:0000939	3/53	0.0422567	0.427725	4.08125	12.913	NTRK2;COL25A1;LIFR
Asia&Oceania	increased vertical activity MP:0002574	5/131	0.0432903	0.427725	2.70754	8.5012	CLSTN2;DPYD;GAD2;MACROD2;FRMD4B
Asia&Oceania	shortened PR interval MP:0010511	2/23	0.0439363	0.427725	6.46535	20.2043	RAB28;LIMD1
Asia&Oceania	vascular ring MP:0010466	2/23	0.0439363	0.427725	6.46535	20.2043	QSOX1;SLIT2
Asia&Oceania	abnormal homeostasis MP:0001764	3/54	0.0442753	0.427725	4.00102	12.4725	TBC1D1;CRTC1;MGAT5
Asia&Oceania	abnormal innervation MP:0002184	3/54	0.0442753	0.427725	4.00102	12.4725	NTRK2;GNAQ;SORCS2
Asia&Oceania	respiratory distress MP:0001954	6/176	0.0447986	0.427725	2.41111	7.48788	KL;SPAG17;DCC;ROR1;SLIT3;GLI3
Asia&Oceania	increased anxiety-related response MP:0001363	7/222	0.0449364	0.427725	2.22686	6.90886	CRTC1;KIF13A;SLC4A10;GAD2;MAPT;CSMD1;TRHR
Asia&Oceania	abnormal spine curvature MP:0004174	3/55	0.0463412	0.427725	3.92388	12.0531	MBTD1;GLI3;DIS3L2
Asia&Oceania	shortened QT interval MP:0003900	2/24	0.0474789	0.427725	6.17116	18.8064	RNF144B;HCN1
Asia&Oceania	abnormal cerebral cortex pyramidal cell morphology MP:0009969	2/24	0.0474789	0.427725	6.17116	18.8064	ABL2;FGF2
Asia&Oceania	thin cerebellar molecular layer MP:0000890	2/24	0.0474789	0.427725	6.17116	18.8064	KLHL1;ANK3
Asia&Oceania	abnormal lateral ventricle morphology MP:0000823	2/24	0.0474789	0.427725	6.17116	18.8064	SMARCC1;GLI3
Asia&Oceania	abnormal small intestinal villus morphology MP:0008108	2/24	0.0474789	0.427725	6.17116	18.8064	EP300;BRCA1
Asia&Oceania	abnormal vascular branching morphogenesis MP:0003227	2/24	0.0474789	0.427725	6.17116	18.8064	BCAS3;MYO10
Asia&Oceania	tremors MP:0000745	8/274	0.0486294	0.427725	2.05888	6.22508	GABRB3;DAB1;NPC2;TRIM2;AGL;ANK3;MAPT;HCN1
Asia&Oceania	decreased insulin secretion MP:0003059	4/94	0.0489367	0.427725	3.02747	9.13456	RIMS2;KL;ANK2;CDKAL1
Europe	Sprouting Angiogenesis (GO:0002040)	7/52	9.59462e-06	0.0168002	10.8092	124.893	RNF213;ANGPT1;CDH13;ITGB1BP1;SLIT2;FGF2;ROBO1
Europe	Negative Regulation Of Translation (GO:0017148)	9/107	2.59282e-05	0.0227002	6.40962	67.6867	FXR1;AGO3;EPRS1;DAPK1;TRIM2;EIF2AK4;PRG3;CNOT9;CPEB2
Europe	Positive Regulation Of Arp2/3 Complex-Mediated Actin Nucleation (GO:2000601)	3/7	0.000101142	0.0590334	51.4965	473.716	CYFIP1;FCHSD2;WASF3
Europe	Positive Regulation Of Actin Nucleation (GO:0051127)	3/10	0.000335736	0.146969	29.4221	235.353	CYFIP1;FCHSD2;WASF3
Europe	Regulation Of Cardiac Muscle Cell Action Potential (GO:0098901)	4/28	0.000673699	0.160133	11.472	83.7771	RYR2;CTNNA3;ANK2;HCN1
Europe	Regulation Of Translation (GO:0006417)	10/202	0.000760765	0.160133	3.63058	26.0719	FXR1;CYFIP1;EPRS1;DAPK1;PRKDC;TRIM2;EIF2AK4;PRG3;CNOT9;MTOR
Europe	Cellular Response To Organonitrogen Compound (GO:0071417)	7/105	0.000850167	0.160133	4.95003	34.9971	P2RY2;BRCA1;SLIT2;RYR3;MTOR;SSH1;HCN1
Europe	Negative Regulation Of Cellular Biosynthetic Process (GO:0031327)	8/137	0.000883263	0.160133	4.30612	30.2801	FXR1;EPRS1;DAPK1;TRIM2;EP300;PRG3;BRCA1;CNOT9
Europe	Cellular Response To ATP (GO:0071318)	3/14	0.000975512	0.160133	18.7194	129.773	P2RY2;RYR3;SSH1
Europe	Histone H2A Monoubiquitination (GO:0035518)	3/14	0.000975512	0.160133	18.7194	129.773	TRIM37;BRCA1;RNF2
Europe	Actin Cytoskeleton Reorganization (GO:0031532)	5/53	0.00100598	0.160133	7.1864	49.5991	FER;THSD7B;AUTS2;PHACTR1;RICTOR
Europe	Regulation Of Cellular Response To Heat (GO:1900034)	3/15	0.00120637	0.164982	17.1585	115.308	EP300;MAPT;MTOR
Europe	Regulation Of Lamellipodium Assembly (GO:0010591)	4/33	0.001272	0.164982	9.49168	63.2826	CYFIP1;FER;AUTS2;SLIT2
Europe	Negative Regulation Of Gene Expression (GO:0010629)	13/336	0.0013191	0.164982	2.8169	18.6783	DAPK1;PRG3;FGF2;ROBO1;FXR1;CLEC4A;AGO3;EPRS1;TRIM2;TRIM37;MAPT;CNOT9;DIS3L2
Europe	Cell Migration Involved In Sprouting Angiogenesis (GO:0002042)	3/17	0.00176465	0.183419	14.7058	93.232	SLIT2;FGF2;ROBO1
Europe	Regulation Of Endothelial Cell Migration (GO:0010594)	6/88	0.00176899	0.183419	5.05703	32.0481	BCAS3;ANGPT1;ITGB1BP1;PIK3CB;SLIT2;FGF2
Europe	Inclusion Body Assembly (GO:0070841)	2/5	0.00203561	0.183419	45.6181	282.693	TRIM37;MAPT
Europe	Negative Regulation Of Chemokine-Mediated Signaling Pathway (GO:0070100)	2/5	0.00203561	0.183419	45.6181	282.693	SLIT2;ROBO1
Europe	Nucleoside Triphosphate Biosynthetic Process (GO:0009142)	2/5	0.00203561	0.183419	45.6181	282.693	AK5;AK7
Europe	Intracellular Lipid Transport (GO:0032365)	3/18	0.00209502	0.183419	13.7247	84.6569	ABCD4;CPT2;NPC2
Europe	Negative Regulation Of Amide Metabolic Process (GO:0034249)	6/93	0.00234326	0.18402	4.76518	28.8589	FXR1;EPRS1;DAPK1;TRIM2;PRG3;CNOT9
Europe	Positive Regulation Of Epithelial Cell Migration (GO:0010634)	6/95	0.00260847	0.18402	4.65762	27.7081	BCAS3;ANGPT1;ITGB1BP1;PIK3CB;FGF2;MTOR
Europe	Response To ATP (GO:0033198)	3/20	0.00286487	0.18402	12.1088	70.9	P2RY2;RYR3;SSH1
Europe	Regulation Of Skeletal Muscle Satellite Cell Proliferation (GO:0014842)	2/6	0.00302421	0.18402	34.2118	198.466	ANGPT1;FGF2
Europe	Cellular Response To Caffeine (GO:0071313)	2/6	0.00302421	0.18402	34.2118	198.466	RYR2;RYR3
Europe	Release Of Sequestered Calcium Ion Into Cytosol By Sarcoplasmic Reticulum (GO:0014808)	2/6	0.00302421	0.18402	34.2118	198.466	RYR2;RYR3
Europe	Response To Caffeine (GO:0031000)	2/6	0.00302421	0.18402	34.2118	198.466	RYR2;RYR3
Europe	Regulation Of SA Node Cell Action Potential (GO:0098907)	2/6	0.00302421	0.18402	34.2118	198.466	RYR2;HCN1
Europe	Negative Regulation Of Macromolecule Biosynthetic Process (GO:0010558)	6/98	0.00304773	0.18402	4.50505	26.0994	FXR1;EPRS1;DAPK1;TRIM2;PRG3;CNOT9
Europe	Blood Vessel Endothelial Cell Migration (GO:0043534)	3/22	0.00378824	0.221107	10.8331	60.4039	SLIT2;FGF2;ROBO1
Europe	Phosphorylation (GO:0016310)	14/429	0.00415901	0.221976	2.35839	12.9298	DGKE;PRKCH;DAPK1;PRKDC;LMTK2;EIF2AK4;PIK3CB;LIMD1;MTOR;FER;NEK1;RICTOR;PKN2;BIRC6
Europe	Regulation Of Chemokine-Mediated Signaling Pathway (GO:0070099)	2/7	0.00419344	0.221976	27.3681	149.819	SLIT2;ROBO1
Europe	Release Of Sequestered Calcium Ion Into Cytosol By Endoplasmic Reticulum (GO:1903514)	2/7	0.00419344	0.221976	27.3681	149.819	RYR2;RYR3
Europe	Axon Extension (GO:0048675)	3/23	0.00431021	0.221976	10.2909	56.0524	CYFIP1;AUTS2;SLIT2
Europe	Regulation Of Plasma Membrane Bounded Cell Projection Assembly (GO:0120032)	5/75	0.0046754	0.230163	4.92231	26.4103	FXR1;TBC1D1;TBC1D19;FER;MYO10
Europe	Negative Regulation Of Tumor Necrosis Factor Production (GO:0032720)	4/47	0.00473208	0.230163	6.39681	34.2446	FXR1;CLEC4A;LILRB4;LILRA4
Europe	Negative Regulation Of Tumor Necrosis Factor Superfamily Cytokine Production (GO:1903556)	4/49	0.00549584	0.255181	6.11189	31.8048	CLEC4A;FXR1;LILRB4;LILRA4
Europe	Internal Protein Amino Acid Acetylation (GO:0006475)	2/8	0.0055379	0.255181	22.8056	118.501	EP300;MAPT
Europe	Wnt Signaling Pathway, Planar Cell Polarity Pathway (GO:0060071)	3/26	0.00612862	0.257547	8.94728	45.5845	SMURF2;PRICKLE2;CELSR1
Europe	Cell-Cell Adhesion Mediated By Cadherin (GO:0044331)	3/26	0.00612862	0.257547	8.94728	45.5845	CDH4;FER;CDH13
Europe	Regulation Of Cardiac Muscle Cell Contraction (GO:0086004)	3/26	0.00612862	0.257547	8.94728	45.5845	RYR2;CTNNA3;ANK2
Europe	Regulation Of Cytoskeleton Organization (GO:0051493)	6/114	0.00637829	0.257547	3.83451	19.3829	KATNBL1;RICTOR;MAPT;CELSR1;IQGAP2;MTOR
Europe	Activation Of Protein Kinase Activity (GO:0032147)	5/81	0.00647177	0.257547	4.53232	22.8443	ANGPT1;ITGB1BP1;TNFRSF10A;PIBF1;MTOR
Europe	Macromolecule Modification (GO:0043412)	5/81	0.00647177	0.257547	4.53232	22.8443	USP6;PRKDC;ABL2;FBXO22;RNF2
Europe	Cellular Response To Purine-Containing Compound (GO:0071415)	2/9	0.00705229	0.262735	19.5466	96.8419	RYR2;RYR3
Europe	Mitochondrial DNA Replication (GO:0006264)	2/9	0.00705229	0.262735	19.5466	96.8419	POLG2;SSBP1
Europe	Positive Regulation Of miRNA-mediated Gene Silencing (GO:2000637)	2/9	0.00705229	0.262735	19.5466	96.8419	FXR1;LIMD1
Europe	Positive Regulation Of Endothelial Cell Migration (GO:0010595)	5/85	0.00790858	0.276886	4.30482	20.8345	BCAS3;ANGPT1;ITGB1BP1;PIK3CB;FGF2
Europe	Neuron Migration (GO:0001764)	4/55	0.00826923	0.276886	5.3912	25.8519	AUTS2;DCC;CELSR1;SH3RF1
Europe	Regulation Of Establishment Of Planar Polarity (GO:0090175)	3/29	0.00834255	0.276886	7.9137	37.878	SMURF2;PRICKLE2;CELSR1
Europe	Peptidyl-Serine Phosphorylation (GO:0018105)	7/158	0.00835216	0.276886	3.20392	15.3315	PRKCH;CAMK1D;PRKDC;LMTK2;RICTOR;PKN2;MTOR
Europe	Sarcoplasmic Reticulum Calcium Ion Transport (GO:0070296)	2/10	0.00873144	0.276886	17.1024	81.0796	RYR2;RYR3
Europe	Nuclear Pore Complex Assembly (GO:0051292)	2/10	0.00873144	0.276886	17.1024	81.0796	FXR1;NUP153
Europe	Nucleoside Triphosphate Metabolic Process (GO:0009141)	2/10	0.00873144	0.276886	17.1024	81.0796	AK5;AK7
Europe	Positive Regulation Of Post-Transcriptional Gene Silencing By RNA (GO:1900370)	2/10	0.00873144	0.276886	17.1024	81.0796	FXR1;LIMD1
Europe	Modulation Of Chemical Synaptic Transmission (GO:0050804)	6/123	0.00913063	0.276886	3.53792	16.6145	RIMS2;FXR1;MCTP1;CLSTN2;NRG3;GRIK4
Europe	Regulation Of Arp2/3 Complex-Mediated Actin Nucleation (GO:0034315)	3/30	0.00917157	0.276886	7.62021	35.7513	CYFIP1;FCHSD2;WASF3
Europe	Regulation Of Calcium-Mediated Signaling (GO:0050848)	3/30	0.00917157	0.276886	7.62021	35.7513	CDH13;MAPT;GBP1
Europe	Striated Muscle Contraction (GO:0006941)	4/57	0.0093648	0.277928	5.18723	24.2285	MYBPC3;RYR2;DTNA;RYR3
Europe	Regulation Of Vesicle-Mediated Transport (GO:0060627)	5/89	0.00955327	0.278796	4.099	19.0639	RIMS2;NSF;USP6;CDH13;ABL2
Europe	Regulation Of Actin Cytoskeleton Organization (GO:0032956)	5/91	0.0104578	0.281008	4.00326	18.2565	ABL2;RICTOR;CELSR1;IQGAP2;MTOR
Europe	Regulation Of Phospholipase C Activity (GO:1900274)	2/11	0.0105703	0.281008	15.2014	69.1619	ABL2;FGF2
Europe	Regulation Of Ventricular Cardiac Muscle Cell Action Potential (GO:0098911)	2/11	0.0105703	0.281008	15.2014	69.1619	RYR2;CTNNA3
Europe	Histone H2A Ubiquitination (GO:0033522)	2/11	0.0105703	0.281008	15.2014	69.1619	BRCA1;RNF2
Europe	Nucleoside Phosphate Biosynthetic Process (GO:1901293)	2/11	0.0105703	0.281008	15.2014	69.1619	AK5;AK7
Europe	Cytosolic Transport (GO:0016482)	6/127	0.010592	0.281008	3.42027	15.5542	EEA1;SPAG9;PREPL;CCDC91;DOP1B;LMTK2
Europe	Peptidyl-Serine Modification (GO:0018209)	7/166	0.0107853	0.281866	3.04147	13.7766	PRKCH;CAMK1D;PRKDC;LMTK2;RICTOR;PKN2;MTOR
Europe	Regulation Of Cell Migration (GO:0030334)	13/434	0.0111493	0.287095	2.15026	9.66838	SPAG9;MCTP1;ULK4;PODN;FGF2;ROBO1;DOCK10;FRMD5;FER;MGAT5;CDH13;PHACTR1;SLIT2
Europe	Positive Regulation Of Protein Kinase B Signaling (GO:0051897)	5/93	0.0114193	0.289465	3.91188	17.4957	ANGPT1;ITGB1BP1;RICTOR;PIK3CB;FGF2
Europe	Muscle Contraction (GO:0006936)	5/94	0.0119219	0.289465	3.86773	17.1317	TMOD1;RYR2;DTNA;RYR3;SNTB1
Europe	Negative Regulation Of Kinase Activity (GO:0033673)	4/62	0.0125047	0.289465	4.73885	20.764	GNAQ;GSKIP;ITGB1BP1;MAPT
Europe	Cellular Response To Leucine Starvation (GO:1990253)	2/12	0.0125639	0.289465	13.6806	59.8789	EIF2AK4;MTOR
Europe	Fatty Acid Transmembrane Transport (GO:1902001)	2/12	0.0125639	0.289465	13.6806	59.8789	ABCD4;CPT2
Europe	Histone Monoubiquitination (GO:0010390)	2/12	0.0125639	0.289465	13.6806	59.8789	BRCA1;RNF2
Europe	Negative Regulation Of Substrate Adhesion-Dependent Cell Spreading (GO:1900025)	2/12	0.0125639	0.289465	13.6806	59.8789	ITGB1BP1;GBP1
Europe	Positive Regulation Of Cell Morphogenesis Involved In Differentiation (GO:0010770)	2/12	0.0125639	0.289465	13.6806	59.8789	CUX2;PRKDC
Europe	Response To Estrogen (GO:0043627)	3/34	0.0129566	0.294637	6.63561	28.8393	BCAS3;EP300;BRCA1
Europe	Regulation Of Cellular Catabolic Process (GO:0031329)	4/63	0.0132039	0.296411	4.65829	20.1575	DAPK1;EP300;ABL2;MAPT
Europe	Glutamate Receptor Signaling Pathway (GO:0007215)	3/35	0.0140222	0.310795	6.42792	27.4287	TRPM1;GNAQ;GRIK4
Europe	Cellular Response To Light Stimulus (GO:0071482)	4/65	0.014676	0.317933	4.5051	19.0185	TRPM1;USP47;EP300;EIF2AK4
Europe	Mitochondrial DNA Metabolic Process (GO:0032042)	2/13	0.0147073	0.317933	12.4362	52.4736	POLG2;SSBP1
Europe	Protein Modification Process (GO:0036211)	18/711	0.0161147	0.327052	1.81599	7.49643	PRKCH;COG7;USP6;DAPK1;PRKDC;LMTK2;EIF2AK4;FBXO22;RNF2;MTOR;SSH1;FER;NEK1;ABL2;PKN2;BIRC6;MACROD2;ST3GAL3
Europe	Positive Regulation Of Signaling (GO:0023056)	3/37	0.0162984	0.327052	6.04919	24.9026	RIMS2;NSF;CLSTN2
Europe	Negative Regulation Of Fatty Acid Biosynthetic Process (GO:0045717)	2/14	0.016996	0.327052	11.3993	46.4496	BRCA1;PIBF1
Europe	Nuclear Pore Organization (GO:0006999)	2/14	0.016996	0.327052	11.3993	46.4496	FXR1;NUP153
Europe	Regulation Of Neurotransmitter Secretion (GO:0046928)	3/38	0.0175096	0.327052	5.87606	23.7687	RIMS2;PREPL;MCTP1
Europe	Positive Regulation Of Axonogenesis (GO:0050772)	3/38	0.0175096	0.327052	5.87606	23.7687	SLIT2;MAPT;ROBO1
Europe	DNA-templated DNA Replication (GO:0006261)	4/69	0.0179214	0.327052	4.227	17	PRIM2;POLG2;RECQL;SSBP1
Europe	Regulation Of Cell Growth (GO:0001558)	8/227	0.0180527	0.327052	2.52482	10.1358	ST7L;USP47;NRG3;RICTOR;BRCA1;SLIT2;RNF2;MTOR
Europe	Carboxylic Acid Transmembrane Transport (GO:1905039)	3/39	0.0187697	0.327052	5.71254	22.7103	SLC5A6;SLC38A7;SLC36A4
Europe	Vitamin Transport (GO:0051180)	3/39	0.0187697	0.327052	5.71254	22.7103	ABCD4;SLC5A6;SLC35F3
Europe	Neuron Projection Extension (GO:1990138)	3/39	0.0187697	0.327052	5.71254	22.7103	CYFIP1;AUTS2;EIF2AK4
Europe	Positive Regulation Of ATP-dependent Activity (GO:0032781)	3/39	0.0187697	0.327052	5.71254	22.7103	MYBPC3;RYR2;SSBP1
Europe	Negative Regulation Of Extrinsic Apoptotic Signaling Pathway (GO:2001237)	4/70	0.0187969	0.327052	4.16275	16.543	EYA4;BIRC6;BRCA1;SH3RF1
Europe	Regulation Of Actin Filament Polymerization (GO:0030833)	4/70	0.0187969	0.327052	4.16275	16.543	FER;FCHSD2;SLIT2;SSH1
Europe	Regulation Of Actin Filament-Based Process (GO:0032970)	4/70	0.0187969	0.327052	4.16275	16.543	RICTOR;CELSR1;IQGAP2;MTOR
Europe	Positive Regulation Of Cell Growth (GO:0030307)	5/106	0.0191602	0.327052	3.40611	13.4709	RIMS2;USP47;RICTOR;MAPT;MTOR
Europe	Regulation Of miRNA-mediated Gene Silencing (GO:0060964)	2/15	0.0194252	0.327052	10.5219	41.4688	FXR1;LIMD1
Europe	Ceramide Catabolic Process (GO:0046514)	2/15	0.0194252	0.327052	10.5219	41.4688	ACER3;GBA3
Europe	Defense Response To Protozoan (GO:0042832)	2/15	0.0194252	0.327052	10.5219	41.4688	LYST;GBP1
Europe	Negative Regulation Of Cell-Substrate Junction Organization (GO:0150118)	2/15	0.0194252	0.327052	10.5219	41.4688	BCAS3;ITGB1BP1
Europe	Negative Regulation Of Focal Adhesion Assembly (GO:0051895)	2/15	0.0194252	0.327052	10.5219	41.4688	BCAS3;ITGB1BP1
Europe	Polyol Biosynthetic Process (GO:0046173)	2/15	0.0194252	0.327052	10.5219	41.4688	CYP2R1;FGF2
Europe	Regulation Of Rac Protein Signal Transduction (GO:0035020)	2/15	0.0194252	0.327052	10.5219	41.4688	AUTS2;PIK3CB
Europe	Protein Autoubiquitination (GO:0051865)	4/71	0.0196984	0.328495	4.10041	16.1032	RNF213;TRIM37;BRCA1;SH3RF1
Europe	Negative Regulation Of Protein Localization (GO:1903828)	3/40	0.0200788	0.32858	5.55787	21.7206	GDI2;LILRB4;MTOR
Europe	Positive Regulation Of Catalytic Activity (GO:0043085)	3/40	0.0200788	0.32858	5.55787	21.7206	BCAS3;ABL2;SSBP1
Europe	Negative Regulation Of Protein Metabolic Process (GO:0051248)	6/147	0.0204386	0.330843	2.93212	11.4069	FXR1;EPRS1;DAPK1;TRIM2;PRG3;CNOT9
Europe	Positive Regulation Of DNA Metabolic Process (GO:0051054)	5/108	0.020595	0.330843	3.33964	12.9668	PRIM2;FAF1;EYA4;BRCA1;FGF2
Europe	Regulation Of Dendrite Development (GO:0050773)	3/41	0.021437	0.335145	5.41133	20.7938	CAMK1D;BCL11A;DCC
Europe	Regulation Of Heart Rate By Cardiac Conduction (GO:0086091)	3/41	0.021437	0.335145	5.41133	20.7938	CTNNA3;ANK2;HCN1
Europe	Non-Canonical Wnt Signaling Pathway (GO:0035567)	3/41	0.021437	0.335145	5.41133	20.7938	SMURF2;PRICKLE2;CELSR1
Europe	Regulation Of Osteoclast Differentiation (GO:0045670)	3/42	0.0228443	0.348606	5.27231	19.9243	LILRB3;LILRB4;MTOR
Europe	Calcium Ion Transport (GO:0006816)	5/112	0.023671	0.348606	3.21413	12.0321	TRPM1;RYR2;STIM2;TRPM3;RYR3
Europe	Regulation Of Filopodium Assembly (GO:0051489)	3/43	0.0243007	0.348606	5.14024	19.1076	FXR1;BCAS3;MYO10
Europe	Regulation Of Primary Metabolic Process (GO:0080090)	3/43	0.0243007	0.348606	5.14024	19.1076	LACTB;RNF213;SSH1
Europe	mRNA Destabilization (GO:0061157)	3/43	0.0243007	0.348606	5.14024	19.1076	FXR1;AGO3;DIS3L2
Europe	Rac Protein Signal Transduction (GO:0016601)	2/17	0.0246871	0.348606	9.11806	33.7502	CYFIP1;CDH13
Europe	Regulation Of Leukocyte Chemotaxis (GO:0002688)	2/17	0.0246871	0.348606	9.11806	33.7502	CAMK1D;SLIT2
Europe	Cellular Response To Alkaloid (GO:0071312)	2/17	0.0246871	0.348606	9.11806	33.7502	RYR2;RYR3
Europe	Regulation Of Tubulin Deacetylation (GO:0090043)	2/17	0.0246871	0.348606	9.11806	33.7502	EP300;MAPT
Europe	Nuclear-Transcribed mRNA Catabolic Process, Exonucleolytic (GO:0000291)	2/17	0.0246871	0.348606	9.11806	33.7502	SKIC3;DIS3L2
Europe	Peroxisomal Membrane Transport (GO:0015919)	2/17	0.0246871	0.348606	9.11806	33.7502	ABCD4;TRIM37
Europe	Positive Regulation Of Macrophage Derived Foam Cell Differentiation (GO:0010744)	2/17	0.0246871	0.348606	9.11806	33.7502	PRKCH;PLA2G5
Europe	Protein Ubiquitination (GO:0016567)	12/434	0.025147	0.352259	1.97293	7.26633	RNF144B;RNF213;SMURF2;TRIM2;UVSSA;UBE2QL1;BIRC6;TRIM37;BRCA1;FBXO22;SH3RF1;PCMTD1
Europe	Regulation Of Synaptic Vesicle Exocytosis (GO:2000300)	2/18	0.0275111	0.366924	8.54774	30.7134	RIMS2;PREPL
Europe	Icosanoid Biosynthetic Process (GO:0046456)	2/18	0.0275111	0.366924	8.54774	30.7134	PLA2G5;PRG3
Europe	Negative Regulation Of T Cell Receptor Signaling Pathway (GO:0050860)	2/18	0.0275111	0.366924	8.54774	30.7134	LILRB4;GBP1
Europe	Neuromuscular Synaptic Transmission (GO:0007274)	2/18	0.0275111	0.366924	8.54774	30.7134	DTNA;FCHSD2
Europe	Positive Regulation Of CREB Transcription Factor Activity (GO:0032793)	2/18	0.0275111	0.366924	8.54774	30.7134	CAMK1D;CRTC1
Europe	Pulmonary Valve Morphogenesis (GO:0003184)	2/18	0.0275111	0.366924	8.54774	30.7134	SLIT2;ROBO1
Europe	Response To Insulin (GO:0032868)	4/79	0.0278703	0.366924	3.66154	13.109	FER;EPRS1;PRKDC;CPEB2
Europe	Positive Regulation Of Cytoskeleton Organization (GO:0051495)	4/79	0.0278703	0.366924	3.66154	13.109	BCAS3;FER;FCHSD2;KATNBL1
Europe	Positive Regulation Of Cell Projection Organization (GO:0031346)	5/118	0.0288162	0.372914	3.04254	10.7913	CAMK1D;CUX2;EP300;SLIT2;ROBO1
Europe	Regulation Of Epidermal Growth Factor Receptor Signaling Pathway (GO:0042058)	3/46	0.0289642	0.372914	4.78089	16.9325	FER;CDH13;CNOT9
Europe	Cardiac Conduction (GO:0061337)	3/46	0.0289642	0.372914	4.78089	16.9325	CTNNA3;ANK2;HCN1
Europe	Regulation Of Centriole Replication (GO:0046599)	2/19	0.0304582	0.37753	8.04453	28.0867	TRIM37;BRCA1
Europe	Regulation Of Vascular Endothelial Growth Factor Signaling Pathway (GO:1900746)	2/19	0.0304582	0.37753	8.04453	28.0867	PIK3CB;ROBO1
Europe	Leukotriene Biosynthetic Process (GO:0019370)	2/19	0.0304582	0.37753	8.04453	28.0867	PLA2G5;PRG3
Europe	Pore Complex Assembly (GO:0046931)	2/19	0.0304582	0.37753	8.04453	28.0867	FXR1;NUP153
Europe	Regulation Of Behavior (GO:0050795)	2/19	0.0304582	0.37753	8.04453	28.0867	EIF2AK4;MTOR
Europe	Cognition (GO:0050890)	3/47	0.0306164	0.37753	4.672	16.2876	CYFIP1;CUX2;DOP1B
Europe	Protein Phosphorylation (GO:0006468)	13/500	0.031288	0.382097	1.85249	6.41799	PRKCH;CAMK1D;DAPK1;PRKDC;LMTK2;EIF2AK4;MTOR;FER;NEK1;ABL2;RICTOR;PKN2;BIRC6
Europe	Negative Regulation Of Cell Migration (GO:0030336)	6/163	0.0317975	0.382097	2.63116	9.0732	MCTP1;ITGB1BP1;SLIT2;PODN;FGF2;ROBO1
Europe	Cytoplasmic Microtubule Organization (GO:0031122)	3/48	0.0323172	0.382097	4.56794	15.6779	CLIP2;KATNBL1;MAPT
Europe	Positive Regulation Of Proteasomal Ubiquitin-Dependent Protein Catabolic Process (GO:0032436)	4/83	0.0326097	0.382097	3.47544	11.8969	RNF144B;FBXO22;SH3RF1;SOCS5
Europe	Positive Regulation Of Ubiquitin-Dependent Protein Catabolic Process (GO:2000060)	4/83	0.0326097	0.382097	3.47544	11.8969	RNF144B;FBXO22;SH3RF1;SOCS5
Europe	DNA Unwinding Involved In DNA Replication (GO:0006268)	2/20	0.0335241	0.382097	7.59722	25.7963	RECQL;SSBP1
Europe	Regulation Of Fibroblast Migration (GO:0010762)	2/20	0.0335241	0.382097	7.59722	25.7963	ITGB1BP1;FGF2
Europe	Leukotriene Metabolic Process (GO:0006691)	2/20	0.0335241	0.382097	7.59722	25.7963	PLA2G5;PRG3
Europe	Negative Regulation Of Phosphoprotein Phosphatase Activity (GO:0032515)	2/20	0.0335241	0.382097	7.59722	25.7963	MGAT5;PPP4R4
Europe	Positive Regulation Of Phospholipase Activity (GO:0010518)	2/20	0.0335241	0.382097	7.59722	25.7963	PLA2G5;FGF2
Europe	Pulmonary Valve Development (GO:0003177)	2/20	0.0335241	0.382097	7.59722	25.7963	SLIT2;ROBO1
Europe	Regulation Of Cell Motility (GO:2000145)	5/123	0.0336053	0.382097	2.91288	9.88359	DOCK10;FRMD5;ABL2;PKN2;FGF2
Europe	Intrinsic Apoptotic Signaling Pathway In Response To DNA Damage (GO:0008630)	3/49	0.0340664	0.38484	4.46841	15.1008	PRKDC;EP300;BRCA1
Europe	Sulfur Compound Transport (GO:0072348)	2/21	0.0367049	0.398394	7.197	23.785	SLC5A6;SLC35F3
Europe	Negative Regulation Of GTPase Activity (GO:0034260)	2/21	0.0367049	0.398394	7.197	23.785	BCAS3;CPEB2
Europe	Negative Regulation Of Interleukin-2 Production (GO:0032703)	2/21	0.0367049	0.398394	7.197	23.785	LILRB4;GBP1
Europe	Negative Regulation Of Osteoclast Differentiation (GO:0045671)	2/21	0.0367049	0.398394	7.197	23.785	LILRB3;LILRB4
Europe	Regulation Of Cardiac Conduction (GO:1903779)	2/21	0.0367049	0.398394	7.197	23.785	RYR2;ANK2
Europe	Positive Regulation Of Ras Protein Signal Transduction (GO:0046579)	3/51	0.0377092	0.398394	4.28179	14.0351	AUTS2;PIK3CB;ROBO1
Europe	Negative Regulation Of Protein Kinase Activity (GO:0006469)	4/88	0.0391576	0.398394	3.26773	10.588	GNAQ;GSKIP;ITGB1BP1;LILRB4
Europe	Negative Regulation Of Response To Stimulus (GO:0048585)	3/52	0.0396023	0.398394	4.1942	13.5425	MCTP1;SLIT2;SOCS5
Europe	Generation Of Neurons (GO:0048699)	6/172	0.0397007	0.398394	2.48736	8.02518	AUTS2;DCC;TAFA1;MAPT;CELSR1;SH3RF1
Europe	Fc-epsilon Receptor Signaling Pathway (GO:0038095)	2/22	0.0399965	0.398394	6.83681	22.0074	FER;LILRA4
Europe	Regulation Of Release Of Sequestered Calcium Ion Into Cytosol By Sarcoplasmic Reticulum (GO:0010880)	2/22	0.0399965	0.398394	6.83681	22.0074	RYR2;ANK2
Europe	Negative Regulation Of Macroautophagy (GO:0016242)	2/22	0.0399965	0.398394	6.83681	22.0074	QSOX1;MTOR
Europe	Negative Regulation Of Protein Localization To Nucleus (GO:1900181)	2/22	0.0399965	0.398394	6.83681	22.0074	LILRB4;MTOR
Europe	Positive Regulation Of Excitatory Postsynaptic Potential (GO:2000463)	2/22	0.0399965	0.398394	6.83681	22.0074	RIMS2;CUX2
Europe	Cellular Response To Peptide Hormone Stimulus (GO:0071375)	4/89	0.0405507	0.398394	3.22912	10.35	FER;EPRS1;PRKDC;CPEB2
Europe	Sodium Ion Transport (GO:0006814)	4/89	0.0405507	0.398394	3.22912	10.35	SLC5A6;SLC38A7;SLC9B2;HCN1
Europe	Protein Homotetramerization (GO:0051289)	3/53	0.0415427	0.398394	4.1101	13.0744	SSBP1;RYR3;HCN1
Europe	Regulation Of Alternative mRNA Splicing, Via Spliceosome (GO:0000381)	3/53	0.0415427	0.398394	4.1101	13.0744	FXR1;RBFOX1;CELF2
Europe	Regulation Of Neuron Projection Development (GO:0010975)	6/174	0.0416116	0.398394	2.45749	7.8133	CAMK1D;DCC;ULK4;EP300;ABL2;PPFIA2
Europe	Positive Regulation Of Proteasomal Protein Catabolic Process (GO:1901800)	4/90	0.0419718	0.398394	3.19141	10.1192	RNF144B;FBXO22;SH3RF1;SOCS5
Europe	Diacylglycerol Metabolic Process (GO:0046339)	2/23	0.0433952	0.398394	6.51091	20.4274	DGKE;MOGAT2
Europe	Long-Chain Fatty Acid Transport (GO:0015909)	2/23	0.0433952	0.398394	6.51091	20.4274	ABCD4;CPT2
Europe	Negative Regulation Of Actin Filament Polymerization (GO:0030837)	2/23	0.0433952	0.398394	6.51091	20.4274	SLIT2;SSH1
Europe	Negative Regulation Of Protein Tyrosine Kinase Activity (GO:0061099)	2/23	0.0433952	0.398394	6.51091	20.4274	LILRB4;SOCS5
Europe	Positive Regulation Of Lamellipodium Assembly (GO:0010592)	2/23	0.0433952	0.398394	6.51091	20.4274	CYFIP1;AUTS2
Europe	Plasma Membrane Bounded Cell Projection Organization (GO:0120036)	5/132	0.0434084	0.398394	2.70521	8.48651	CFAP61;BLOC1S4;CYFIP1;MAPT;FRY
Europe	Regulation Of Exocytosis (GO:0017157)	3/54	0.0435303	0.398394	4.02931	12.6291	RIMS2;NSF;STXBP6
Europe	Regulation Of Lipid Metabolic Process (GO:0019216)	3/54	0.0435303	0.398394	4.02931	12.6291	LACTB;RNF213;NPC2
Europe	Negative Regulation Of Cell Motility (GO:2000146)	5/133	0.044593	0.398394	2.68394	8.34752	FRMD5;MCTP1;SLIT2;PODN;ROBO1
Europe	Early Endosome To Late Endosome Transport (GO:0045022)	2/24	0.0468972	0.398394	6.21465	19.0156	EEA1;LMTK2
Europe	Negative Regulation Of Antigen Receptor-Mediated Signaling Pathway (GO:0050858)	2/24	0.0468972	0.398394	6.21465	19.0156	LILRB4;GBP1
Europe	Negative Regulation Of Cell Junction Assembly (GO:1901889)	2/24	0.0468972	0.398394	6.21465	19.0156	BCAS3;ITGB1BP1
Europe	Non-Membrane-Bounded Organelle Assembly (GO:0140694)	5/135	0.0470197	0.398394	2.64238	8.07824	TMOD1;FXR1;RNF213;MAPT;LIMD1
Europe	Regulation Of Protein Kinase B Signaling (GO:0051896)	5/136	0.048262	0.398394	2.62207	7.94779	ANGPT1;ITGB1BP1;RICTOR;PIK3CB;FGF2
Europe	Protein Localization To Plasma Membrane (GO:0072659)	5/137	0.0495235	0.398394	2.60207	7.82003	DPP10;FYB2;MAP7;ANK2;ITGB1BP1
Europe	Colonic Neoplasms	4/17	8.8785e-05	0.0453692	21.191	197.697	DPP10;CDH4;RYR3;HCN1
Europe	Echocardiography	27/907	0.000339796	0.0651003	2.19672	17.5456	LRGUK;THSD7B;SLC35F3;GRIK4;HS6ST3;CCDC91;CTNNA3;MACROD2;ZNF385D;SLIT2;GPC6;TRPM3;SOCS5;RBFOX1;FCRL5;DAPK1;TMEM132B;KIAA1549L;LMTK2;PLXDC2;TTC6;NRG3;ACER3;DPYD;AGPS;PKN2;FRK
Europe	Body Mass Index	47/1971	0.000450191	0.0651003	1.78799	13.778	RYR2;MCTP1;THSD7B;CLSTN2;FAF1;TMTC1;AK5;ITGAE;FGF2;HS6ST3;GPR176;CDH4;CCDC91;CUX2;EVA1A;PSD2;MGAT5;P2RY2;ADAMTS17;ABL2;MACROD2;ZNF385D;GPC6;PCMTD1;DIS3L2;BCAS3;RBFOX1;MBNL1;DTNA;AUTS2;MYO10;DCC;COL25A1;TMEM132B;UBE2QL1;EIF2AK4;PLXDC2;OXR1;MTOR;FER;DAB1;COL4A2;NRG3;DPYD;CDH13;GALNTL6;FRK
Europe	Binge-Eating Disorder	5/48	0.000636654	0.0651003	8.02407	59.0514	FXR1;RYR2;CAMK1D;NRG3;MACROD2
Europe	Blood Pressure	60/2756	0.000726027	0.0651003	1.6463	11.8994	DPP10;RYR2;ZNF330;SLC44A3;LRGUK;MCTP1;SLC35F3;ULK4;FRY;RYR3;ROBO1;LACTB;GPR176;CDH4;CCDC91;RPS6KA2;CYP2R1;PHACTR3;PHACTR1;MACROD2;ZNF385D;SBF2;RBFOX1;FCRL5;DAPK1;DCC;COL25A1;ANK2;SORCS2;RNF144B;TBC1D1;NRG3;DPYD;CDH13;UQCRC2;PKHD1L1;ANKRD11;IQGAP2;AXDND1;CTNNA3;STXBP6;GPC6;PIBF1;WASF3;SOCS5;AUTS2;ANGPT1;RNF24;EYA4;KIAA1549L;SORBS2;PLXDC2;LILRB4;OXR1;DAB1;TTC6;KLHL5;UVSSA;GALNTL6;CPEB2
Europe	Vital Capacity	9/170	0.000863656	0.0651003	3.88897	27.4341	RIMS2;CCDC91;MYO10;GSTCD;PHACTR3;KLHL1;ANK2;CTNNA3;GALNTL6
Europe	Calcium-Binding Proteins	4/31	0.00100057	0.0651003	10.1958	70.4243	RBFOX1;CAMK1D;PRKCH;CDH13
Europe	Personality	20/641	0.00114543	0.0651003	2.27697	15.4196	RBFOX1;MCTP1;CAMK1D;DAPK1;FAF1;SORCS2;ROBO1;CDH4;DAB1;RPS6KA2;CCDC85A;DPYD;TMCC3;CDH13;PHACTR1;TRIM37;ZNF385D;SLIT2;FRK;PCMTD1
Europe	Schizophrenia	36/1453	0.00114658	0.0651003	1.82972	12.389	RERE;DPP10;ANKRD11;TMTC1;IQGAP2;HS6ST3;PSD2;MGAT5;SLC38A7;PHACTR3;CTNNA3;ATXN7L1;MACROD2;GPC6;PPFIA2;RBFOX1;MBNL1;DTNA;AUTS2;BCL11A;DCC;COL25A1;PLCL2;SORCS3;OXR1;SLC9B2;FRMD5;PREPL;FER;NRG3;TSPAN18;DPYD;CDH13;FRK;SNTB1;HCN1
Europe	Sleep Apnea, Obstructive	4/35	0.00159108	0.0813044	8.87841	57.2066	CDH4;SLC35F3;TMEM132B;TSPAN18
Europe	Immunoglobulins	16/490	0.00223962	0.0980747	2.36977	14.459	RYR2;AUTS2;ANGPT1;RALGAPA2;PRICKLE2;FRY;BLOC1S4;ANKFN1;CCDC91;NRG3;GNAQ;ADAMTS17;CDH13;ZNF385D;FRK;SNTB1
Europe	Age Of Onset	15/446	0.00230312	0.0980747	2.43987	14.8185	RYR2;RBFOX1;THSD7B;COL25A1;EYA4;OLA1;SORCS3;AXDND1;SH3RF1;TRPM1;NKAIN3;DAB1;NRG3;CDH13;ST3GAL3
Europe	Longevity	12/326	0.00300804	0.110384	2.66636	15.4821	PRIM2;CDH4;DCC;MGAT5;UVSSA;PRICKLE2;ANK2;TMTC1;ATXN7L1;CPEB2;TRPM3;RYR3
Europe	Bortezomib	2/6	0.00302421	0.110384	34.2118	198.466	DCC;CDH13
Europe	Insulin-Like Growth Factor Binding Protein 3	6/102	0.00371653	0.125744	4.31646	24.1504	CDH4;CAMK1D;ANK2;SORCS2;SH3RF1;HS6ST3
Europe	Autosomal Dominant Compelling Helio Ophthalmic Outburst Syndrome	5/73	0.00416499	0.125744	5.0676	27.7757	RBFOX1;NRG3;AUTS2;SH3RF1;FRK
Europe	Leukocyte Count	8/176	0.00424245	0.125744	3.2999	18.0261	CLIP2;RYR2;RBFOX1;AUTS2;NEK1;AFAP1;AK5;GPC6
Europe	Monocytes	9/217	0.00453478	0.125744	3.00298	16.204	MBNL1;RBFOX1;THSD7B;AUTS2;CSGALNACT2;PKN2;STXBP6;PLXDC2;GPC6
Europe	Apolipoproteins B	5/75	0.0046754	0.125744	4.92231	26.4103	RBFOX1;DPYD;ZNF385D;TRPM3;FRK
Europe	Erythrocyte Indices	22/830	0.00492447	0.12582	1.92037	10.2039	RBFOX1;DTNA;CLSTN2;PLCL2;PRICKLE2;RYR3;RNF144B;CUX2;TTC6;NRG3;CCDC85A;DPYD;EP300;CDH13;CTNNA3;SLIT3;STXBP6;GALNTL6;ZNF385D;GPC6;FRK;SOCS5
Europe	Erythrocytes	5/77	0.00522876	0.127135	4.78509	25.1388	RBFOX1;DAB1;DCC;GALNTL6;GPC6
Europe	P-Selectin	3/25	0.00547954	0.127135	9.35445	48.7061	LRGUK;TMTC1;HS6ST3
Europe	Thyrotropin	9/225	0.0057223	0.127135	2.89057	14.9251	DOCK10;DPP10;NRG3;ANGPT1;MGAT5;CELF2;TSPAN18;PHACTR1;FRY
Europe	Cholesterol, HDL	33/1438	0.00599938	0.127737	1.67292	8.55881	DPP10;SPAG17;RYR2;THSD7B;MOGAT2;SH3RF1;LILRA5;LACTB;CDH4;CUX2;NEK1;RICTOR;SLIT3;ATXN7L1;ZNF385D;SLIT2;GPC6;TRPM3;DIS3L2;RBFOX1;ATP8B4;FCRL5;AUTS2;MYO10;ANXA4;KLHL1;SORCS3;NRG3;DLC1;PCCB;CDH13;DYDC1;SNTB1
Europe	Periodontitis	8/188	0.00627002	0.128159	3.07801	15.6116	TBC1D1;RBFOX1;NKAIN3;SMURF2;TTC6;CDH13;CPEB2;SNTB1
Europe	Coronary Aneurysm	3/27	0.00682169	0.129832	8.57404	42.7643	CAMK1D;TTC6;MACROD2
Europe	Psychotic Disorders	4/53	0.00726121	0.129832	5.61182	27.6394	PREPL;NRG3;EIF2AK4;SNTB1
Europe	Ankle Brachial Index	9/234	0.00733111	0.129832	2.77367	13.6343	PRIM2;CAMK1D;FCRL5;KLHL1;TMTC1;SORCS3;RYR3;SNTB1;ZBTB40
Europe	Stroke	27/1127	0.00736814	0.129832	1.73685	8.52895	DPP10;THSD7B;FAF1;CELF2;GRIK4;AK5;CELSR1;RYR3;ROBO1;NKAIN3;MGAT5;NEK1;PHACTR1;SLIT2;SLC36A4;TRPM3;DNAH12;BCAS3;MBNL1;ATP8B4;DCC;TBC1D1;DAB1;CDH13;PDE7B;FRK;TTLL8
Europe	Attention Deficit Disorder With Hyperactivity	15/510	0.00781763	0.13316	2.11736	10.2721	RERE;RBFOX1;FCRL5;ANGPT1;BCL11A;GRIK4;ITGAE;SORCS2;CCDC91;CDH13;ZNF385D;RGL1;GPC6;PCMTD1;TTLL8
Europe	Warfarin	4/56	0.00880589	0.145155	5.28725	25.021	PSD2;USP53;FRY;FRK
Europe	Intraocular Pressure	3/30	0.00917157	0.146382	7.62021	35.7513	RBFOX1;GRIK4;PDE7B
Europe	Muscle, Skeletal	11/332	0.00945323	0.146382	2.38144	11.1008	CYFIP1;RBFOX1;ANKFN1;MCTP1;EVA1A;AUTS2;SLIT3;ATXN7L1;GALNTL6;LYST;SBF2
Europe	Smoking	23/938	0.0100389	0.15032	1.76945	8.14173	RBFOX1;MCTP1;CAMK1D;THSD7B;CLSTN2;AUTS2;DCC;EYA4;PIK3CB;PLXDC2;FRY;LILRB4;CYP2B6;RPS6KA2;DLC1;DPYD;CDH13;GPC6;SBF2;TRPM3;FRK;SOCS5;HCN1
Europe	Aorta	5/92	0.0109313	0.15032	3.95705	17.8705	NRG3;AUTS2;MACROD2;CPEB2;PPFIA2
Europe	Nitric Oxide	3/32	0.0109694	0.15032	7.09396	32.0125	ANGPT1;DLC1;ANK2
Europe	Obesity	13/434	0.0111493	0.15032	2.15026	9.66838	PRKCH;DNAH6;OXR1;HS6ST3;CDH4;NRG4;MGAT5;P2RY2;SLIT3;MACROD2;ALPK1;FRK;PCMTD1
Europe	Vitamin A	4/60	0.0111784	0.15032	4.90859	22.0581	NRG3;PLCL2;MACROD2;IQGAP2
Europe	Body Composition	4/63	0.0132039	0.166636	4.65829	20.1575	RBFOX1;CAMK1D;SORCS2;GPC6
Europe	Creatinine	14/493	0.0132651	0.166636	2.0365	8.80303	BCAS3;RBFOX1;PRKCH;CLSTN2;DCC;TMEM132B;CELF2;KIAA1549L;MRPL48;RYR3;NRG3;CDH13;PHACTR1;GPC6
Europe	Aspartate Aminotransferases	7/174	0.0136966	0.166636	2.89459	12.4195	CCDC91;THSD7B;ANGPT1;CELF2;CTNNA3;COLGALT1;ROBO1
Europe	Urinalysis	4/64	0.0139276	0.166636	4.58042	19.5762	FER;ANK2;MACROD2;STXBP6
Europe	Anorexia Nervosa	3/35	0.0140222	0.166636	6.42792	27.4287	MCTP1;CAMK1D;QSOX1
Europe	Education	10/307	0.0145287	0.168731	2.33442	9.87838	RERE;CDH4;CAMK1D;BCL11A;DCC;CTNNA3;AK5;ST3GAL3;PPFIA2;HCN1
Europe	Affective Disorders, Psychotic	3/37	0.0162984	0.183199	6.04919	24.9026	RBFOX1;PCMTD1;TTLL8
Europe	Mood Disorders	5/102	0.0164915	0.183199	3.5473	14.5613	DOCK10;DPP10;RNF24;MACROD2;HCN1
Europe	Bronchodilator Agents	25/1095	0.0169295	0.184064	1.64345	6.70313	SPAG17;MCTP1;SLC35F3;CLSTN2;GSTCD;ULK4;GRIK4;LYST;CCDC91;PPP4R4;MGAT5;RICTOR;ZNF385D;TRPM3;PPFIA2;PRKCH;DAPK1;TMEM132B;AFAP1;OXR1;TTC6;DLC1;CDH13;TRIM37;HCN1
Europe	Alanine Transaminase	7/183	0.017601	0.185538	2.7453	11.0905	RBFOX1;CCDC91;PCOLCE2;CELF2;EYA4;CDH13;CTNNA3
Europe	Plaque, Atherosclerotic	5/105	0.0184682	0.185538	3.44035	13.7329	RBFOX1;COL25A1;PHACTR1;ZNF385D;ROBO1
Europe	Multiple System Atrophy	3/39	0.0187697	0.185538	5.71254	22.7103	CDH4;THSD7B;PKHD1L1
Europe	Antipsychotic Agents	4/70	0.0187969	0.185538	4.16275	16.543	RBFOX1;PREPL;NRG3;SNTB1
Europe	Myocardial Infarction	21/885	0.0188806	0.185538	1.70283	6.75961	RYR2;BCAS3;RBFOX1;MCTP1;SLC35F3;DCC;PLCL2;SORBS2;SH3RF1;ROBO1;CDH4;EVA1A;COL4A2;PHACTR3;CDH13;CTNNA3;PHACTR1;GALNTL6;MACROD2;TRPM3;PCMTD1
Europe	Hemoglobin A, Glycosylated	10/323	0.0199462	0.192311	2.21326	8.66428	DPP10;NKAIN3;CAMK1D;NRG3;OLA1;GAS2;PDE4DIP;SSBP1;SORCS3;PCMTD1
Europe	Cryptorchidism	5/109	0.021338	0.201127	3.30735	12.7243	FER;AUTS2;SLC35F3;MYO10;CTNNA3
Europe	Gallbladder Diseases	2/16	0.0219903	0.201127	9.76984	37.293	FXR1;HS6ST3
Europe	Blood Urea Nitrogen	5/110	0.0220982	0.201127	3.27569	12.4878	BCAS3;RPS6KA2;KLHL1;MACROD2;ZBTB40
Europe	Hip	22/956	0.0224349	0.201127	1.65023	6.26614	EPM2A;THSD7B;AUTS2;DCC;FAF1;TMEM132B;KLHL1;CCDC91;NRG3;PPP4R4;ADAMTS17;CDH13;PKN2;PHACTR1;GALNTL6;MAPT;MACROD2;ZNF385D;SLIT2;CPEB2;FRK;DIS3L2
Europe	Beta Carotene	3/42	0.0228443	0.201266	5.27231	19.9243	RBFOX1;CAMK1D;DIS3L2
Europe	Gout	4/76	0.0246037	0.202877	3.81469	14.1329	BCAS3;RBFOX1;CUX2;TTC6
Europe	Calorimetry, Indirect	2/17	0.0246871	0.202877	9.11806	33.7502	CAMK1D;DCC
Europe	Microsatellite Instability	2/17	0.0246871	0.202877	9.11806	33.7502	DPP10;HCN1
Europe	Suicide, Attempted	2/17	0.0246871	0.202877	9.11806	33.7502	DPP10;KIAA1549L
Europe	Cardiovascular Physiological Phenomena	8/242	0.0252977	0.202877	2.36116	8.68207	MBNL1;CDH4;AUTS2;DCC;KLHL1;KIAA1549L;ZNF385D;SSH1
Europe	Brain	6/155	0.0257014	0.202877	2.77356	10.1546	CDH4;CLSTN2;THSD7B;AUTS2;ULK4;NTN4
Europe	Diabetic Retinopathy	3/44	0.0258062	0.202877	5.01462	18.3391	RBFOX1;PLXDC2;HS6ST3
Europe	Adiponectin	6/156	0.026417	0.204531	2.75493	10.0107	SPAG17;CCDC91;AUTS2;NRG3;CDH13;CTNNA3
Europe	Alzheimer Disease	23/1037	0.0287785	0.212292	1.58828	5.63542	RYR2;BCAS3;RBFOX1;THSD7B;COL25A1;CELF2;DNAH6;EYA4;OLA1;IQGAP2;SORCS3;SH3RF1;TRPM1;NKAIN3;DAB1;NRG3;DLC1;BAALC;CDH13;ATXN7L1;PDE7B;GPC6;SOCS5
Europe	Survival Rate	3/46	0.0289642	0.212292	4.78089	16.9325	DPP10;CDH4;HCN1
Europe	Forced Expiratory Volume	18/761	0.029275	0.212292	1.68933	5.96505	SPAG17;MCTP1;CLSTN2;AGL;GSTCD;TMEM132B;GRIK4;OXR1;RIMS2;CCDC91;TTC6;PPP4R4;CDH13;RICTOR;ZNF385D;TRPM3;ST3GAL3;PPFIA2
Europe	Coronary Disease	10/345	0.0296328	0.212292	2.06557	7.26846	RBFOX1;ATP8B4;CUX2;COL4A2;AUTS2;STIM2;CDH13;CTNNA3;PHACTR1;SORCS3
Europe	Prefrontal Cortex	2/19	0.0304582	0.212292	8.04453	28.0867	TBC1D19;STIM2
Europe	Lung Diseases, Interstitial	3/47	0.0306164	0.212292	4.672	16.2876	NSF;CTNNA3;MAPT
Europe	S-(3-hydroxypropyl)cysteine N-acetate	10/348	0.0311739	0.212292	2.04691	7.09906	RBFOX1;MCTP1;THSD7B;DLC1;EYA4;PIK3CB;LILRB4;TRPM3;FRK;HCN1
Europe	HIV-1	9/300	0.0315134	0.212292	2.13732	7.38946	DAB1;CAMK1D;NRG3;CCDC85A;KIAA1549L;PHACTR1;ZNF385D;GPC6;RYR3
Europe	Lipoproteins, VLDL	9/301	0.0320898	0.212292	2.12989	7.32516	RBFOX1;TTC6;MYO10;MGAT5;PLCL2;GAS2;CDH13;CTNNA3;GALNTL6
Europe	Peripheral Nervous System Diseases	4/83	0.0326097	0.212292	3.47544	11.8969	DCC;CDH13;CTNNA3;GPC6
Europe	Pulmonary Disease, Chronic Obstructive	14/557	0.0332921	0.212292	1.7905	6.09204	SPAG17;BCAS3;MBNL1;AUTS2;MYO10;GSTCD;SCLT1;GRIK4;OXR1;ANKFN1;PPP4R4;CDH13;ZNF385D;SOCS5
Europe	Uric Acid	11/403	0.0338384	0.212292	1.94296	6.57918	RIMS2;BCAS3;RBFOX1;NKAIN3;DTNA;THSD7B;KLHL5;NRG4;ANK2;FRK;SNTB1
Europe	Pancreatic Carcinoma	4/84	0.0338636	0.212292	3.43182	11.6181	THSD7B;DAPK1;MGAT5;SBF2
Europe	Extraversion (Psychology)	3/49	0.0340664	0.212292	4.46841	15.1008	RBFOX1;DCC;CDH13
Europe	Heart Diseases	3/49	0.0340664	0.212292	4.46841	15.1008	GAS2;PLXDC2;SORCS2
Europe	Insulin-Like Growth Factor Binding Protein 1	3/49	0.0340664	0.212292	4.46841	15.1008	DPP10;RBFOX1;EP300
Europe	E-Selectin	4/85	0.0351454	0.212607	3.38928	11.3482	CYFIP1;DCC;CELF2;TRPM3
Europe	Emotions	8/259	0.0357216	0.212607	2.19932	7.32812	DPP10;RERE;RBFOX1;DAB1;AUTS2;ANGPT1;KLHL1;NEK1
Europe	alpha-Macroglobulins	3/50	0.0358638	0.212607	4.37312	14.5539	CDH13;SORCS2;GPC6
Europe	White Matter	4/86	0.0364549	0.212607	3.34777	11.0868	DAB1;COL4A2;CDH13;MACROD2
Europe	Arteries	15/618	0.0366177	0.212607	1.72836	5.71607	PRIM2;RBFOX1;CAMK1D;CELF2;ULK4;EYA4;SORBS2;PLXDC2;SORCS2;GPR176;CDH13;PHACTR1;MACROD2;ZNF385D;CPEB2
Europe	Exercise Test	7/214	0.036944	0.212607	2.33047	7.68669	RYR2;CDH4;THSD7B;FAF1;KLHL1;RYR3;OR2T11
Europe	Triiodothyronine	3/51	0.0377092	0.212607	4.28179	14.0351	BCAS3;RBFOX1;GPC6
Europe	gamma-Glutamyltransferase	5/127	0.0377726	0.212607	2.8168	9.22831	RBFOX1;CUX2;CDH13;CTNNA3;IQGAP2
Europe	Bipolar Disorder	16/675	0.0378615	0.212607	1.68811	5.52658	RERE;DPP10;RYR2;RBFOX1;MCTP1;AUTS2;BCL11A;TMEM132B;KIAA1549L;SORCS2;GTF2F2;FXR1;CDH4;NRG3;DLC1;ZNF385D
Europe	Multiple Myeloma	4/88	0.0391576	0.217428	3.26773	10.588	DCC;ANKRD11;ULK4;CDH13
Europe	25-Hydroxyvitamin D 2	3/52	0.0396023	0.217428	4.1942	13.5425	TBC1D1;PRIM2;FRMD5
Europe	Glaucoma	2/22	0.0399965	0.217428	6.83681	22.0074	RBFOX1;PCMTD1
Europe	Fibrinogen	11/415	0.040427	0.217455	1.88408	6.04461	RBFOX1;SLC44A3;CDH4;CUX2;SLC35F3;DAPK1;PCCB;STXBP6;GALNTL6;FRY;TRPM3
Europe	Mucocutaneous Lymph Node Syndrome	3/53	0.0415427	0.221129	4.1101	13.0744	CAMK1D;TTC6;MACROD2
Europe	Bronchial Provocation Tests	2/23	0.0433952	0.226222	6.51091	20.4274	BCAS3;ANKFN1
Europe	Exhalation	2/23	0.0433952	0.226222	6.51091	20.4274	DLC1;MACROD2
Europe	Hypertension	8/270	0.0438277	0.226222	2.10579	6.58583	ST7L;CUX2;TTC6;MGAT5;DNAH6;EYA4;CDH13;MACROD2
Europe	Neutrophils	7/223	0.0444661	0.227222	2.23233	6.94931	DPP10;CDH4;ANGPT1;MYO10;PLCL2;LIMD1;SLC36A4
Europe	Methadone	3/55	0.0455646	0.23053	3.95162	12.2051	EPM2A;BCL11A;EYA4
Europe	Parietal Lobe	2/24	0.0468972	0.234946	6.21465	19.0156	STIM2;TRPM3
Europe	Opioid-Related Disorders	3/56	0.0476453	0.236376	3.87687	11.8011	EPM2A;BCL11A;EYA4
Europe	Urine	10/377	0.0490692	0.239952	1.88235	5.67438	TMOD1;OR1A1;RBFOX1;THSD7B;CELF2;ACER3;CTNNA3;RICTOR;PKHD1L1;SLIT2
Europe	Memory	4/95	0.0494948	0.239952	3.01529	9.06363	TBC1D1;ATP8B4;KLHL1;GPC6
Europe	Body Height	32/1632	0.0497747	0.239952	1.40388	4.21198	DPP10;SPAG17;RYR2;MCTP1;SLC35F3;CLSTN2;TMTC1;CCDC91;EVA1A;MGAT5;ADAMTS17;SLIT3;GPC6;TRPM3;WASF3;SOCS5;DIS3L2;BCAS3;RBFOX1;CAMK1D;KLHL1;KIAA1549L;NUP153;SORCS2;TMC2;ANKFN1;FER;DAB1;STIM2;DPYD;PCCB;CDH13
Europe	B cell receptor signaling pathway	7/81	0.000174373	0.0387107	6.56346	56.8023	LILRA6;PIK3CB;LILRB3;LILRB4;LILRA4;LILRB5;LILRA5
Europe	Osteoclast differentiation	7/127	0.00255118	0.283181	4.03799	24.1116	LILRA6;PIK3CB;LILRB3;LILRB4;LILRA4;LILRB5;LILRA5
Europe	ErbB signaling pathway	5/85	0.00790858	0.585235	4.30482	20.8345	NRG3;NRG4;ABL2;PIK3CB;MTOR
Europe	Choline metabolism in cancer	5/98	0.0140823	0.624722	3.70062	15.7751	DGKE;SLC44A3;PIK3CB;WASF3;MTOR
Europe	Axon guidance	7/182	0.0171324	0.624722	2.76113	11.2289	DCC;NTN4;SLIT3;PIK3CB;SLIT2;SSH1;ROBO1
Europe	Thiamine metabolism	2/15	0.0194252	0.624722	10.5219	41.4688	AK5;AK7
Europe	Adherens junction	4/71	0.0196984	0.624722	4.10041	16.1032	FER;EP300;CTNNA3;WASF3
Europe	Other types of O-glycan biosynthesis	3/47	0.0306164	0.83582	4.672	16.2876	GALNTL6;COLGALT1;ST3GAL3
Europe	Glycosaminoglycan biosynthesis	3/53	0.0415427	0.83582	4.1101	13.0744	CSGALNACT2;HS6ST3;ST3GAL3
Europe	abnormal respiratory motile cilium morphology MP:0011050	3/10	0.000335736	0.18255	29.4221	235.353	SPAG17;ULK4;AK7
Europe	disorganized myocardium MP:0002190	4/25	0.000430699	0.18255	13.1129	101.626	FXR1;MYBPC3;RYR2;ABI1
Europe	abnormal myocardial fiber morphology MP:0000278	7/95	0.000466564	0.18255	5.51534	42.3033	AKAP12;MYBPC3;TMOD1;FXR1;RYR2;RPS6KA2;CTNNA3
Europe	abnormal cardiac muscle contractility MP:0002972	4/26	0.00050324	0.18255	12.5162	95.0537	MYBPC3;TMOD1;RYR2;PLA2G5
Europe	open neural tube MP:0000929	8/140	0.00101668	0.214349	4.20761	28.9955	RERE;CYFIP1;DLC1;ABI1;EP300;PKN2;BRCA1;CELSR1
Europe	decreased freezing behavior MP:0020422	5/55	0.00119114	0.214349	6.89825	46.4448	CAMK1D;MOGAT2;LMTK2;PDE7B;ROBO1
Europe	abnormal mammary gland duct morphology MP:0009503	3/16	0.00146891	0.214349	15.8378	103.314	BRCA1;SLIT2;ROBO1
Europe	abnormal axon extension MP:0003651	5/59	0.00163552	0.214349	6.38596	40.9711	AUTS2;CELF2;P2RY2;MAPT;ROBO1
Europe	craniorachischisis MP:0008784	3/17	0.00176465	0.214349	14.7058	93.232	MYO10;PKN2;CELSR1
Europe	abnormal epicardium morphology MP:0003057	3/17	0.00176465	0.214349	14.7058	93.232	RYR2;ABI1;EP300
Europe	decreased corpus callosum size MP:0000781	4/36	0.00176978	0.214349	8.60052	54.5007	CLIP2;ULK4;ANK2;ROBO1
Europe	decreased grip strength MP:0010053	15/434	0.0017727	0.214349	2.5113	15.9097	EPM2A;NSF;PRKCH;DTNA;AGL;GSTCD;LIMD1;SSH1;FXR1;FRMD5;STIM2;NEK1;CDH13;MAPT;SMN1
Europe	hydroureter MP:0000536	3/18	0.00209502	0.233836	13.7247	84.6569	SLIT2;ROBO1;DIS3L2
Europe	abnormal myocardial fiber physiology MP:0004215	5/64	0.00234895	0.24329	5.84329	35.3741	AKAP12;MYBPC3;RYR2;PLA2G5;HCN1
Europe	polycystic kidney MP:0008528	5/65	0.00251505	0.24329	5.74561	34.3901	PCCB;NEK1;MAPT;SLIT2;ROBO1
Europe	increased mammary gland epithelial cell proliferation MP:0010173	2/6	0.00302421	0.247032	34.2118	198.466	BRCA1;ROBO1
Europe	obstructive hydrocephaly MP:0000917	2/6	0.00302421	0.247032	34.2118	198.466	ULK4;NEK1
Europe	impaired cued conditioning behavior MP:0009456	5/68	0.0030645	0.247032	5.47118	31.6665	NRG3;USP53;AUTS2;CRTC1;MAPT
Europe	cardiomyopathy MP:0005330	4/43	0.00342534	0.261588	7.05433	40.0443	MYBPC3;RYR2;DTNA;TRIM37
Europe	thickened cerebral cortex MP:0000789	2/7	0.00419344	0.276577	27.3681	149.819	CUX2;FGF2
Europe	abnormal immunoglobulin heavy chain V(D)J recombination MP:0008760	2/7	0.00419344	0.276577	27.3681	149.819	BCL11A;PRKDC
Europe	impaired mucociliary clearance MP:0010752	2/7	0.00419344	0.276577	27.3681	149.819	SPAG17;AK7
Europe	abnormal gait MP:0001406	13/389	0.00465558	0.277086	2.41322	12.9583	DAPK1;DCC;FAF1;AGL;KLHL1;LYST;FXR1;PREPL;DAB1;SMN1;SPTBN2;PPFIA2;HCN1
Europe	impaired balance MP:0001525	6/107	0.00469873	0.277086	4.10173	21.9872	EPM2A;DAB1;ANK2;MAPT;LYST;SPTBN2
Europe	ataxia MP:0001393	9/221	0.00510177	0.277086	2.94571	15.548	EPM2A;DAB1;DCC;NPC2;TRIM2;GNAQ;MAPT;OXR1;SPTBN2
Europe	impaired pupillary reflex MP:0006243	4/48	0.00510439	0.277086	6.25111	32.9912	TRPM1;COG7;MYO10;STIM2
Europe	abnormal endocardium morphology MP:0003974	3/25	0.00547954	0.277086	9.35445	48.7061	BCAS3;ANGPT1;ABI1
Europe	abnormal heart left ventricle morphology MP:0003921	5/78	0.00552213	0.277086	4.7193	24.5356	AKAP12;MYBPC3;RYR2;NEK1;CTNNA3
Europe	increased cardiac muscle glycogen level MP:0014071	2/8	0.0055379	0.277086	22.8056	118.501	EPM2A;AGL
Europe	respiratory failure MP:0001953	7/152	0.00681243	0.292368	3.33752	16.6509	SPAG17;COL25A1;EP300;GSKIP;CPEB2;ROBO1;DIS3L2
Europe	paraparesis MP:0009434	3/27	0.00682169	0.292368	8.57404	42.7643	SMN1;MAPT;LYST
Europe	decreased platelet serotonin level MP:0004725	2/9	0.00705229	0.292368	19.5466	96.8419	SLC35D3;LYST
Europe	abnormal hippocampal commissure morphology MP:0008221	2/9	0.00705229	0.292368	19.5466	96.8419	FGF2;ROBO1
Europe	disorganized secondary lens fibers MP:0002579	2/9	0.00705229	0.292368	19.5466	96.8419	AGPS;ANK2
Europe	absent B cells MP:0008071	2/9	0.00705229	0.292368	19.5466	96.8419	BCL11A;PRKDC
Europe	decreased startle reflex MP:0001489	10/277	0.0074276	0.294635	2.60072	12.7502	DPP10;CDH4;USP53;ANKRD11;GSTCD;NEK1;ABL2;SORBS2;BIRC6;PKHD1L1
Europe	decreased prepulse inhibition MP:0009142	9/238	0.00814826	0.294635	2.72466	13.1055	FRMD5;USP53;NRG3;PRKDC;STIM2;GRIK4;NEK1;SORBS2;IQGAP2
Europe	abnormal B cell physiology MP:0002459	5/86	0.00829973	0.294635	4.25146	20.371	DOCK10;PRKDC;PLCL2;LILRB3;MTOR
Europe	enhanced paired-pulse facilitation MP:0002919	3/29	0.00834255	0.294635	7.9137	37.878	CYFIP1;MAPT;SNTB1
Europe	increased susceptibility to otitis media MP:0001850	3/29	0.00834255	0.294635	7.9137	37.878	ULK4;EYA4;CELSR1
Europe	absent long term depression MP:0001899	3/29	0.00834255	0.294635	7.9137	37.878	GNAQ;SORCS3;RYR3
Europe	abnormal hepatic vein morphology MP:0010439	2/10	0.00873144	0.294635	17.1024	81.0796	COL4A2;CPT2
Europe	abnormal left subclavian artery morphology MP:0010488	2/10	0.00873144	0.294635	17.1024	81.0796	RERE;QSOX1
Europe	abnormal response to new environment MP:0001413	3/30	0.00917157	0.295557	7.62021	35.7513	ABCD4;MYBPC3;MYO10
Europe	impaired coordination MP:0001405	12/379	0.00965577	0.295557	2.27507	10.5568	EPM2A;CLIP2;DTNA;FAF1;AGL;GNAQ;ACER3;KLHL1;ABL2;MAPT;SBF2;SPTBN2
Europe	abnormal hippocampus pyramidal cell morphology MP:0009940	3/31	0.010047	0.295557	7.34769	33.8029	DAB1;MAPT;SNTB1
Europe	cataract MP:0001304	9/248	0.0104942	0.295557	2.60932	11.8905	MBNL1;SLC44A3;COL4A2;MYO10;STIM2;AGL;GDI2;AGPS;MAPT
Europe	abnormal eye anterior chamber morphology MP:0005205	2/11	0.0105703	0.295557	15.2014	69.1619	COL4A2;LYST
Europe	abnormal head development MP:0012176	2/11	0.0105703	0.295557	15.2014	69.1619	TMOD1;PKN2
Europe	embryo tumor MP:0014018	2/11	0.0105703	0.295557	15.2014	69.1619	AUTS2;COL4A2
Europe	enlarged pancreas MP:0003450	2/11	0.0105703	0.295557	15.2014	69.1619	CAMK1D;TRIM37
Europe	abnormal vitelline vasculature morphology MP:0003229	6/127	0.010592	0.295557	3.42027	15.5542	TMOD1;ANGPT1;DLC1;ABI1;EP300;PKN2
Europe	abnormal long term object recognition memory MP:0002801	3/33	0.0119392	0.303836	6.85714	30.363	AUTS2;SORBS2;MAPT
Europe	abnormal skin pigmentation MP:0002095	3/33	0.0119392	0.303836	6.85714	30.363	GNAQ;BRCA1;LYST
Europe	decreased bone mineral density MP:0000063	12/391	0.0121317	0.303836	2.20167	9.71361	LACTB;PREPL;RIC8B;CAMK1D;USP53;RNF24;AGL;ANKRD11;FAM163A;CCDC85A;SMN1;FGF2
Europe	abnormal dendritic cell differentiation MP:0008115	2/12	0.0125639	0.303836	13.6806	59.8789	BCL11A;LILRB3
Europe	decreased tail pigmentation MP:0011277	2/12	0.0125639	0.303836	13.6806	59.8789	MYO10;LYST
Europe	abnormal Mullerian duct topology MP:0013852	2/12	0.0125639	0.303836	13.6806	59.8789	AUTS2;CPT2
Europe	hyperpigmentation MP:0001188	2/12	0.0125639	0.303836	13.6806	59.8789	PRKDC;GNAQ
Europe	abnormal respiratory motile cilium physiology MP:0011055	2/12	0.0125639	0.303836	13.6806	59.8789	SPAG17;AK7
Europe	abnormal synaptic transmission MP:0003635	3/34	0.0129566	0.308198	6.63561	28.8393	RYR2;SMN1;MAPT
Europe	decreased neuron apoptosis MP:0003204	3/35	0.0140222	0.328164	6.42792	27.4287	DAPK1;STIM2;MAPT
Europe	embryonic lethality during organogenesis, complete penetrance MP:0011098	16/600	0.0146158	0.328313	1.91241	8.08117	TMOD1;RERE;RYR2;BCAS3;ANGPT1;ANKRD11;BRCA1;RNF2;MTOR;DLC1;ABI1;EP300;RICTOR;PKN2;SMN1;COLGALT1
Europe	abnormal rostral-caudal body axis extension MP:0003885	2/13	0.0147073	0.328313	12.4362	52.4736	CYFIP1;PKN2
Europe	absent myocardial trabeculae MP:0000293	2/13	0.0147073	0.328313	12.4362	52.4736	TMOD1;ANGPT1
Europe	abnormal retinal vasculature morphology MP:0002792	6/137	0.0149574	0.328836	3.15756	13.2698	LACTB;SLC44A3;MYO10;PKN2;MAPT;PPFIA2
Europe	domed cranium MP:0000440	4/66	0.0154493	0.334581	4.43221	18.4832	ANKRD11;ULK4;NEK1;ITGB1BP1
Europe	abnormal motor coordination/balance MP:0001516	5/101	0.0158653	0.338537	3.58443	14.8525	CDH4;DAB1;GNAQ;ABL2;MAPT
Europe	abnormal contextual conditioning behavior MP:0001469	4/67	0.0162478	0.341675	4.36164	17.9691	CLIP2;MAPT;EIF2AK4;RYR3
Europe	increased cardiac stroke volume MP:0011951	2/14	0.016996	0.344044	11.3993	46.4496	AKAP12;GSTCD
Europe	abnormal seizure response to electrical stimulation MP:0001650	2/14	0.016996	0.344044	11.3993	46.4496	PRICKLE2;SNTB1
Europe	Purkinje cell degeneration MP:0000876	4/68	0.0170718	0.344044	4.29327	17.475	EPM2A;NPC2;ACER3;SPTBN2
Europe	decreased hepatocyte number MP:0000606	2/15	0.0194252	0.369617	10.5219	41.4688	BIRC6;IQGAP2
Europe	delayed somite formation MP:0003794	2/15	0.0194252	0.369617	10.5219	41.4688	BCAS3;CYFIP1
Europe	increased heart rate variability MP:0003928	2/15	0.0194252	0.369617	10.5219	41.4688	ANK2;HCN1
Europe	increased neuron number MP:0008947	2/15	0.0194252	0.369617	10.5219	41.4688	CUX2;MAPT
Europe	increased circulating glucose level MP:0005559	6/146	0.019837	0.369617	2.95322	11.5772	RIMS2;PRKDC;ANK2;BIRC6;PIK3CB;SLC9B2
Europe	increased hemoglobin content MP:0005564	5/107	0.0198691	0.369617	3.37255	13.2156	DOCK10;FAM163A;PDE4DIP;MACROD2;PIK3CB
Europe	increased CD8-positive, alpha-beta T cell number MP:0008078	5/108	0.020595	0.375388	3.33964	12.9668	EPM2A;PRKCH;PRKDC;BCL11A;MTOR
Europe	abnormal vascular development MP:0000259	4/73	0.0215806	0.375388	3.98115	15.2715	TMOD1;BCAS3;ANGPT1;PKN2
Europe	decreased heart rate MP:0005333	6/149	0.0216787	0.375388	2.89082	11.076	RYR2;SPAG17;SMN1;PIK3CB;CPEB2;HCN1
Europe	abnormal afterhyperpolarization MP:0003412	2/16	0.0219903	0.375388	9.76984	37.293	RYR2;GNAQ
Europe	decreased large unstained cell number MP:0012361	2/16	0.0219903	0.375388	9.76984	37.293	CDH13;ITGAE
Europe	abnormal sinoatrial node conduction MP:0006142	2/16	0.0219903	0.375388	9.76984	37.293	ANK2;HCN1
Europe	intraventricular hemorrhage MP:0001917	2/16	0.0219903	0.375388	9.76984	37.293	ULK4;BIRC6
Europe	enlarged heart MP:0000274	12/427	0.0225291	0.380114	2.00693	7.61219	AKAP12;MYBPC3;LACTB;RYR2;DLC1;DNAH6;EP300;LMTK2;PHACTR1;BIRC6;PRG3;SLIT2
Europe	abnormal response to cardiac infarction MP:0000343	3/43	0.0243007	0.405292	5.14024	19.1076	RYR2;PLA2G5;FGF2
Europe	enlarged mesenteric lymph nodes MP:0008466	2/17	0.0246871	0.407057	9.11806	33.7502	RYR2;PRKDC
Europe	decreased cardiac muscle contractility MP:0005140	5/116	0.0270291	0.440665	3.09768	11.1852	MYBPC3;RYR2;EP300;CTNNA3;FGF2
Europe	irregular heartbeat MP:0001636	3/45	0.0273608	0.441116	4.89497	17.6153	TMOD1;RYR2;CTNNA3
Europe	hyperactivity MP:0001399	17/706	0.0290309	0.462899	1.7191	6.08456	CLSTN2;USP53;GDI2;EYA4;PDE4DIP;NUP153;BRCA1;SORCS2;RYR3;SH3RF1;LACTB;FRMD5;DPYD;CDH13;GALNTL6;MAPT;MACROD2
Europe	dilated brain ventricles MP:0012676	2/19	0.0304582	0.467625	8.04453	28.0867	CLIP2;ULK4
Europe	abnormal ureteric bud morphology MP:0006032	2/19	0.0304582	0.467625	8.04453	28.0867	CDH4;SLIT2
Europe	decreased Purkinje cell number MP:0000880	3/47	0.0306164	0.467625	4.672	16.2876	NPC2;TRIM2;LYST
Europe	increased T cell derived lymphoma incidence MP:0002024	3/47	0.0306164	0.467625	4.672	16.2876	EPM2A;PRKDC;BRCA1
Europe	decreased susceptibility to ischemic brain injury MP:0006059	2/20	0.0335241	0.467627	7.59722	25.7963	DAPK1;STIM2
Europe	abnormal interatrial septum morphology MP:0000282	2/20	0.0335241	0.467627	7.59722	25.7963	AUTS2;COL4A2
Europe	delayed heart development MP:0012082	2/20	0.0335241	0.467627	7.59722	25.7963	ANGPT1;EP300
Europe	abnormal neutrophil morphology MP:0005065	2/20	0.0335241	0.467627	7.59722	25.7963	DCC;LYST
Europe	abnormal orientation of outer hair cell stereociliary bundles MP:0004491	2/20	0.0335241	0.467627	7.59722	25.7963	USP53;CELSR1
Europe	abnormal neuronal migration MP:0006009	4/84	0.0338636	0.467627	3.43182	11.6181	DAB1;AUTS2;FGF2;ROBO1
Europe	abnormal myocardial trabeculae morphology MP:0002189	3/49	0.0340664	0.467627	4.46841	15.1008	TMOD1;RYR2;SLIT3
Europe	abnormal placental labyrinth vasculature morphology MP:0008803	4/86	0.0364549	0.467627	3.34777	11.0868	DLC1;BIRC6;RICTOR;COLGALT1
Europe	disorganized yolk sac vascular plexus MP:0001723	2/21	0.0367049	0.467627	7.197	23.785	BCAS3;PKN2
Europe	increased liver cholesterol level MP:0010027	2/21	0.0367049	0.467627	7.197	23.785	EPM2A;NPC2
Europe	absent heartbeat MP:0004086	2/21	0.0367049	0.467627	7.197	23.785	TMOD1;RYR2
Europe	abnormal NK cell physiology MP:0010766	3/51	0.0377092	0.467627	4.28179	14.0351	NPC2;PRKDC;LYST
Europe	decreased fibroblast proliferation MP:0011704	4/87	0.0377923	0.467627	3.30727	10.8335	RECQL;EP300;BRCA1;PIK3CB
Europe	abnormal cell adhesion MP:0003566	3/52	0.0396023	0.467627	4.1942	13.5425	DLC1;BRCA1;SLIT2
Europe	abnormal iris morphology MP:0001322	3/53	0.0415427	0.467627	4.1101	13.0744	MYO10;FAM163A;LYST
Europe	increased bone mineral content MP:0010123	7/220	0.0418575	0.467627	2.26412	7.18515	AUTS2;RNF24;FAM163A;PCCB;PDE4DIP;PHACTR1;MACROD2
Europe	decreased bone mineral content MP:0010124	10/368	0.0429139	0.467627	1.93057	6.07851	PREPL;USP53;AUTS2;RNF24;AGL;FAM163A;NEK1;SMN1;FGF2;ROBO1
Europe	shortened PR interval MP:0010511	2/23	0.0433952	0.467627	6.51091	20.4274	SORBS2;LIMD1
Europe	vascular ring MP:0010466	2/23	0.0433952	0.467627	6.51091	20.4274	QSOX1;SLIT2
Europe	increased startle reflex MP:0001488	5/132	0.0434084	0.467627	2.70521	8.48651	EPM2A;AUTS2;STIM2;PKN2;IQGAP2
Europe	abnormal homeostasis MP:0001764	3/54	0.0435303	0.467627	4.02931	12.6291	TBC1D1;CRTC1;MGAT5
Europe	cardiac fibrosis MP:0003141	4/92	0.0448975	0.467627	3.11856	9.67807	RERE;MYBPC3;RYR2;DTNA
Europe	abnormal cardiac muscle relaxation MP:0004084	2/24	0.0468972	0.467627	6.21465	19.0156	MYBPC3;FGF2
Europe	shortened QT interval MP:0003900	2/24	0.0468972	0.467627	6.21465	19.0156	RNF144B;HCN1
Europe	abnormal cerebral cortex pyramidal cell morphology MP:0009969	2/24	0.0468972	0.467627	6.21465	19.0156	ABL2;FGF2
Europe	spontaneous chromosome breakage MP:0004029	2/24	0.0468972	0.467627	6.21465	19.0156	LRGUK;RECQL
Europe	thin cerebellar molecular layer MP:0000890	2/24	0.0468972	0.467627	6.21465	19.0156	KLHL1;SPTBN2
Europe	decreased hepatocyte proliferation MP:0004001	2/24	0.0468972	0.467627	6.21465	19.0156	CCNDBP1;COLGALT1
Europe	abnormal embryonic/fetal subventricular zone morphology MP:0004274	2/24	0.0468972	0.467627	6.21465	19.0156	CUX2;ROBO1
Europe	decreased metastatic potential MP:0001273	2/24	0.0468972	0.467627	6.21465	19.0156	MGAT5;LYST
Europe	abnormal small intestinal villus morphology MP:0008108	2/24	0.0468972	0.467627	6.21465	19.0156	EP300;BRCA1
Europe	abnormal vascular branching morphogenesis MP:0003227	2/24	0.0468972	0.467627	6.21465	19.0156	BCAS3;MYO10
Europe	mydriasis MP:0002546	2/24	0.0468972	0.467627	6.21465	19.0156	TRPM1;FAM163A
Europe	tremors MP:0000745	8/274	0.0470534	0.467627	2.07369	6.33819	DAB1;NPC2;TRIM2;AGL;MAPT;LYST;SPTBN2;HCN1
Europe	decreased insulin secretion MP:0003059	4/94	0.0479346	0.467627	3.04895	9.26246	RIMS2;RNF213;ANK2;SLC9B2
Europe	abnormal nervous system electrophysiology MP:0002272	4/95	0.0494948	0.467627	3.01529	9.06363	RYR2;GNAQ;SPTBN2;HCN1
Europe	abnormal renal tubule morphology MP:0002703	3/57	0.049772	0.467627	3.80488	11.4158	DAPK1;DLC1;NEK1
Europe	increased hepatocellular carcinoma incidence MP:0003331	3/57	0.049772	0.467627	3.80488	11.4158	SMURF2;CCNDBP1;IQGAP2
