# Supplementary material for: Multi-tool copy number detection highlights common body size-associated variants in miniature pig breeds from different geographical regions
Source: BMC Genomics. 2025 Mar 22;26:285. doi: 10.1186/s12864-025-11446-8 (PMC11929999; doi:10.1186/s12864-025-11446-8)
Supplement: Supplementary file 12 — Supplementary Material 12 [file 12864_2025_11446_MOESM12_ESM.xlsx]

## Sheet: Sheet1
Table S8. Overview of enrichment results and pig QTL from the animal QTL database overlapping with CNVRs shared by all nine minipig breeds or the regional grouped. The enrichment results of QTL overlapping CNVRs were compared to those of non-overlapping QTL in the remaining genome. Fisher's exact tests were performed.
Region	QTL Name	Count	P-Value
All	Teat number QTL	6	4.90094e-05
All	difference between sides QTL	1	0.00123179
All	Muscle pH QTL	4	0.0017172
All	Intramuscular fat content QTL	4	0.00966171
All	Lung weight QTL	1	0.00981275
All	Tuberculosis susceptibility QTL	1	0.0110327
All	Platelet-large cell ratio QTL	1	0.0158977
All	Body height QTL	2	0.0181226
All	Eicosadienoic acid to linoleic acid ratio QTL	1	0.0207392
All	Residual glycogen and glucose QTL	1	0.0231512
All	Phosphate level QTL	1	0.024355
All	Palmitic acid to myristic acid ratio QTL	1	0.0279578
All	Neutrophil percentage QTL	1	0.0339333
All	Dressing percentage QTL	2	0.0362396
All	Left teat number QTL	1	0.0516446
All	Number of mummified pigs QTL	1	0.0655841
All	Red cell distribution width QTL	1	0.0667366
All	Feed conversion ratio QTL	2	0.0679504
All	Periweaning failure to thrive syndrome QTL	1	0.0701857
All	Tongue weight QTL	1	0.0906197
All	Lymphocyte number QTL	1	0.0917419
All	Total number born alive QTL	1	0.136601
All	Average daily gain QTL	2	0.151045
All	Drip loss QTL	1	0.154558
All	Backfat between 3rd and 4th last ribs QTL	1	0.167012
All	Meat color QTL	2	0.169101
All	LDL cholesterol QTL	1	0.182327
All	Days to 100 kg QTL	1	0.18737
All	Fat androstenone level QTL	1	0.191382
All	Gestation length QTL	1	0.216025
All	Body weight QTL	1	0.303126
All	Subcutaneous fat thickness QTL	1	0.41953
All	Carcass length QTL	1	0.524591
All	Monounsaturated fatty acid content QTL	1	0.576301
All	Oleic acid content QTL	1	0.589373
All	Stearic acid content QTL	1	0.619151
America	Teat number QTL	8	2.12577e-07
America	Muscle pH QTL	5	0.0001335
America	difference between sides QTL	1	0.00118447
America	Feed conversion ratio QTL	3	0.00811301
America	Lung weight QTL	1	0.00943734
America	Platelet-large cell ratio QTL	1	0.0152913
America	Body height QTL	2	0.0168299
America	Residual glycogen and glucose QTL	1	0.0222713
America	Phosphate level QTL	1	0.0234299
America	Neutrophil percentage QTL	1	0.0326505
America	PRRSV susceptibility QTL	1	0.0326505
America	Intramuscular fat content QTL	3	0.0460223
America	Meat color QTL	1	0.0594567
America	Number of mummified pigs QTL	1	0.0631445
America	Red cell distribution width QTL	1	0.0642556
America	Birth weight variability QTL	1	0.075296
America	Sperm abnormality rate QTL	1	0.0785832
America	Lymphocyte number QTL	1	0.0883762
America	Total number born alive QTL	1	0.131713
America	Drip loss QTL	1	0.149084
America	Number of stillborn QTL	1	0.153121
America	Backfat between 3rd and 4th last ribs QTL	1	0.16114
America	LDL cholesterol QTL	1	0.175975
America	Days to 100 kg QTL	1	0.180863
America	Fat androstenone level QTL	1	0.184753
America	Muscle conductivity QTL	1	0.193438
America	Gestation length QTL	1	0.208656
America	Dressing percentage QTL	1	0.249964
America	Body weight QTL	1	0.293385
America	Longissimus muscle area QTL	1	0.361614
America	Subcutaneous fat thickness QTL	1	0.407266
America	Carcass length QTL	1	0.510806
America	Monounsaturated fatty acid content QTL	1	0.562082
America	Stearic acid content QTL	1	0.604753
Asia&Oceania	Teat number QTL	8	1.80591e-07
Asia&Oceania	Muscle pH QTL	5	0.000121137
Asia&Oceania	Litter weight QTL	1	0.00116081
Asia&Oceania	difference between sides QTL	1	0.00116081
Asia&Oceania	piglets born alive QTL	1	0.00116081
Asia&Oceania	diaphragm weight QTL	1	0.00347846
Asia&Oceania	Lung weight QTL	1	0.00924958
Asia&Oceania	Tuberculosis susceptibility QTL	1	0.0103999
Asia&Oceania	Platelet-large cell ratio QTL	1	0.014988
Asia&Oceania	Body height QTL	2	0.0161991
Asia&Oceania	Eicosadienoic acid to linoleic acid ratio QTL	1	0.0195552
Asia&Oceania	Palmitic acid to myristic acid ratio QTL	1	0.0263672
Asia&Oceania	Left teat number QTL	1	0.0487407
Asia&Oceania	Meat color QTL	1	0.0582329
Asia&Oceania	Feed conversion ratio QTL	2	0.0612313
Asia&Oceania	Number of mummified pigs QTL	1	0.0619222
Asia&Oceania	Red cell distribution width QTL	1	0.0630126
Asia&Oceania	Periweaning failure to thrive syndrome QTL	1	0.0662762
Asia&Oceania	Tongue weight QTL	1	0.0856252
Asia&Oceania	Lymphocyte number QTL	1	0.0866886
Asia&Oceania	Total number born alive QTL	1	0.129258
Asia&Oceania	Drip loss QTL	1	0.146334
Asia&Oceania	Backfat between 3rd and 4th last ribs QTL	1	0.158189
Asia&Oceania	LDL cholesterol QTL	1	0.172781
Asia&Oceania	Days to 100 kg QTL	1	0.17759
Asia&Oceania	Fat androstenone level QTL	1	0.181417
Asia&Oceania	Muscle conductivity QTL	1	0.189965
Asia&Oceania	Gestation length QTL	1	0.204946
Asia&Oceania	Dressing percentage QTL	1	0.245639
Asia&Oceania	Body weight QTL	1	0.288463
Asia&Oceania	Subcutaneous fat thickness QTL	1	0.401037
Asia&Oceania	Average daily gain QTL	1	0.479218
Asia&Oceania	Carcass length QTL	1	0.503765
Asia&Oceania	Intramuscular fat content QTL	1	0.545769
Asia&Oceania	Monounsaturated fatty acid content QTL	1	0.554795
Asia&Oceania	Stearic acid content QTL	1	0.597351
Europe	Teat number QTL	6	6.08479e-05
Europe	Muscle pH QTL	5	0.000192857
Europe	Feed conversion ratio QTL	4	0.00103712
Europe	CD3-negative QTL	1	0.00127911
Europe	difference between sides QTL	1	0.00127911
Europe	Tongue weight QTL	2	0.00453139
Europe	Omega-3 fatty acid content QTL	1	0.00892009
Europe	Lung weight QTL	1	0.010188
Europe	Platelet-large cell ratio QTL	1	0.0165037
Europe	Body height QTL	2	0.0194557
Europe	Palmitic acid to myristic acid ratio QTL	1	0.0290166
Europe	Front feet conformation QTL	1	0.0352144
Europe	Neutrophil percentage QTL	1	0.0352144
Europe	Dressing percentage QTL	2	0.0388158
Europe	Cis-11-Eicosenoic acid to oleic acid ratio QTL	1	0.0547874
Europe	Number of mummified pigs QTL	1	0.0680172
Europe	Red cell distribution width QTL	1	0.0692109
Europe	Shoulder weight QTL	1	0.070403
Europe	Periweaning failure to thrive syndrome QTL	1	0.0727828
Europe	Palmitoleic acid to palmitic acid ratio QTL	1	0.0787063
Europe	Sperm abnormality rate QTL	1	0.0845926
Europe	Lymphocyte number QTL	1	0.095095
Europe	Meat color QTL	2	0.120052
Europe	Total number born alive QTL	1	0.141462
Europe	Drip loss QTL	1	0.159996
Europe	Backfat between 3rd and 4th last ribs QTL	1	0.172842
Europe	LDL cholesterol QTL	1	0.188628
Europe	Days to 100 kg QTL	1	0.193825
Europe	Fat androstenone level QTL	1	0.197958
Europe	Muscle conductivity QTL	1	0.207182
Europe	Intramuscular fat content QTL	2	0.213707
Europe	Gestation length QTL	1	0.223324
Europe	Body weight QTL	1	0.312733
Europe	Subcutaneous fat thickness QTL	1	0.43154
Europe	Monounsaturated fatty acid content QTL	1	0.590058
Europe	CD8-positive leukocyte percentage QTL	1	0.617892
Europe	CD8-negative leukocyte percentage QTL	1	1
