# Supplementary material for: Multi-tool copy number detection highlights common body size-associated variants in miniature pig breeds from different geographical regions
Source: BMC Genomics. 2025 Mar 22;26:285. doi: 10.1186/s12864-025-11446-8 (PMC11929999; doi:10.1186/s12864-025-11446-8)
Supplement: Supplementary file 13 — Supplementary Material 13 [file 12864_2025_11446_MOESM13_ESM.xlsx]

## Sheet: Sheet1
Table S9. Overview of exclusive CNVRs. CNVRs identified for regional groups of minipig breeds (America, Asia & Oceania, and Europe), their chromosomal position, genomic start and end coordinates, lengths in base pairs, their type, Ensembl ID, and the names of overlapping genes and QTL are displayed.
Region	Chromosome	Start	End	Length [bp]	Type	ENSEMBL ID	Gene Name	Overlapping QTLs
America	1	25529086	25529828	742	loss	ENSSSCG00000004146	REPS1
America	1	34845105	34845472	367	loss	ENSSSCG00000004209	PTPRK	Teat number QTL
America	1	140140401	140141068	667	loss	ENSSSCG00000035584	GABRG3
America	1	146165141	146166268	1127	loss	ENSSSCG00000004857	ATP9B
America	1	174417189	174710740	293551	loss	ENSSSCG00000063113
America	1	232821038	232821990	952	loss	ENSSSCG00000061420
America	1	256610279	256610756	477	loss	ENSSSCG00000005498	PAPPA
America	1	261676480	261677948	1468	loss	ENSSSCG00000005524	DAB2IP
America	2	2753394	2754001	607	loss	ENSSSCG00000062960
America	2	12368001	12389000	20999	gain	ENSSSCG00000062244	GLYAT	Subcutaneous fat thickness QTL
America	2	40868409	40868676	267	loss	ENSSSCG00000013367	GTF2H1
America	2	42020669	42021952	1283	loss	ENSSSCG00000025406	PIK3C2A
America	2	114071122	114074126	3004	loss	ENSSSCG00000027074	FER
America	2	117548628	117551640	3012	loss	ENSSSCG00000059912
America	2	142873635	142885734	12099	both	ENSSSCG00000036961	PCDHB7
America	3	6452190	6452737	547	loss	ENSSSCG00000031809	ZKSCAN5
America	3	7154967	7155288	321	loss	ENSSSCG00000040479	NDE1
America	3	13809473	13810020	547	loss	ENSSSCG00000007727	AUTS2
America	3	96255237	96331312	76075	loss	ENSSSCG00000008451	PPM1B
America	3	97269358	97269679	321	loss	ENSSSCG00000050679
America	4	31380515	31380902	387	loss	ENSSSCG00000006037	OXR1
America	4	122584168	122585035	867	loss	ENSSSCG00000006888	SLC44A3
America	5	1	19500	19499	loss	ENSSSCG00000034843
America	5	19915001	19927341	12340	loss	ENSSSCG00000000299	TESPA1
America	5	20270304	20277090	6786	loss	ENSSSCG00000056758
America	5	69534752	69536289	1537	loss	ENSSSCG00000035218	ADA2
America	5	77403231	77403668	437	loss	ENSSSCG00000060580
America	5	88465872	88467499	1627	loss	ENSSSCG00000000906	TMCC3
America	5	100296634	100297081	447	loss	ENSSSCG00000000939	ACSS3
America	5	100645407	100647210	1803	loss	ENSSSCG00000040348	LIN7A
America	5	100648523	100658000	9477	loss	ENSSSCG00000040348	LIN7A
America	5	101751203	101751850	647	loss	ENSSSCG00000036560	PAWR
America	5	103079437	103081036	1599	loss	ENSSSCG00000029249	NAV3
America	6	17891016	17892333	1317	loss	ENSSSCG00000051585	TANGO6
America	6	20674575	20805613	131038	loss			Birth weight variability QTL
America	6	135165264	135165931	667	loss	ENSSSCG00000035582	GIPC2
America	6	135168182	135168644	462	loss	ENSSSCG00000035582	GIPC2
America	6	149306518	149306985	467	loss	ENSSSCG00000051600
America	7	13848830	13849448	618	loss	ENSSSCG00000001074	KDM1B
America	7	16567059	16567496	437	loss	ENSSSCG00000001080	CDKAL1
America	7	25420618	25421015	397	loss	ENSSSCG00000001478	BMP5
America	7	37650590	37651074	484	loss	ENSSSCG00000053152
America	7	50143806	50144593	787	loss	ENSSSCG00000001789	TMC3
America	7	86862001	87512000	649999	loss	ENSSSCG00000061306		Sperm abnormality rate QTL
America	7	91047797	91048364	567	loss	ENSSSCG00000002287	PALS1
America	7	99200364	99200863	499	loss	ENSSSCG00000002386	IFT43	Teat number QTL
America	8	4576666	4579671	3005	loss	ENSSSCG00000008710	JAKMIP1	Teat number QTL
America	8	78598011	78598498	487	both	ENSSSCG00000009021	LRBA
America	8	86436661	86437318	657	loss	ENSSSCG00000032741	TBC1D9
America	8	86632408	86772874	140466	loss	ENSSSCG00000038550	SCOC
America	8	127007097	127009153	2056	loss	ENSSSCG00000009197	GRID2
America	9	10156446	10159123	2677	loss	ENSSSCG00000028979	UVRAG
America	9	11007387	11007724	337	loss	ENSSSCG00000032723	ACER3
America	9	38296240	38296867	627	loss	ENSSSCG00000015013	RDX
America	9	45818747	45819497	750	loss	ENSSSCG00000023324	KMT2A
America	9	86755474	87030388	274914	loss	ENSSSCG00000053812		Longissimus muscle area QTL
America	9	87807405	87808402	997	loss	ENSSSCG00000015368	HDAC9
America	9	104479308	104480265	957	loss	ENSSSCG00000035554	LHFPL3
America	9	106200221	106202268	2047	loss	ENSSSCG00000015435	NAMPT
America	9	107696272	107697679	1407	loss	ENSSSCG00000015444	LAMB1
America	9	120689001	120802438	113437	both	ENSSSCG00000059282		Feed conversion ratio QTL
America	9	121217001	121220000	2999	loss	ENSSSCG00000015528	AXDND1
America	9	121388501	121407500	18999	loss	ENSSSCG00000033352	FAM163A
America	10	33146526	33146948	422	loss	ENSSSCG00000010994	NFX1
America	10	49580762	49584000	3238	loss	ENSSSCG00000011059
America	10	49934336	49935653	1317	loss	ENSSSCG00000038536	GPR158
America	10	50097025	50105506	8481	both	ENSSSCG00000038536	GPR158
America	10	59908299	59909583	1284	loss	ENSSSCG00000011117	UPF2
America	10	60451906	60579737	127831	loss	ENSSSCG00000011121
America	11	3317840	3318337	497	loss	ENSSSCG00000035421	ATP8A2
America	11	23745043	23745725	682	loss	ENSSSCG00000021818	ENOX1
America	11	24016416	24018303	1887	loss	ENSSSCG00000038251	DNAJC15
America	11	32875865	32876202	337	loss	ENSSSCG00000009448	DIAPH3
America	11	42165740	42166757	1017	loss	ENSSSCG00000009456	KLHL1
America	11	49730224	49731401	1177	loss	ENSSSCG00000009474	SCEL
America	11	53923634	54050241	126607	loss	ENSSSCG00000054753
America	12	7798885	7799207	322	loss	ENSSSCG00000037754	SLC39A11
America	12	13731013	13732725	1712	loss	ENSSSCG00000017273	PSMD12
America	12	32560276	32560633	357	loss	ENSSSCG00000017609	ANKFN1
America	12	50049113	50049525	412	loss	ENSSSCG00000032049	ZZEF1
America	13	19475092	19475394	302	loss	ENSSSCG00000011236	CLASP2
America	13	31094138	31095595	1457	loss	ENSSSCG00000048408
America	13	54837131	54837518	387	loss	ENSSSCG00000011521	PDZRN3
America	13	66342402	66344440	2038	loss	ENSSSCG00000011567
America	13	67805458	67806525	1067	loss	ENSSSCG00000030581	VGLL4
America	13	95569716	95571250	1534	loss	ENSSSCG00000026718	PLCH1
America	13	175652246	175652825	579	loss	ENSSSCG00000012001	ROBO1
America	13	179785198	179786451	1253	loss	ENSSSCG00000052766
America	13	195985977	195986954	977	loss	ENSSSCG00000032024	URB1
America	14	27717198	27717765	567	loss	ENSSSCG00000009754	TMEM132B
America	14	41545296	41610363	65067	loss	ENSSSCG00000009936		Intramuscular fat content QTL
America	14	41778854	41811000	32146	loss	ENSSSCG00000032917	USP30
America	14	48760001	48836999	76998	both	ENSSSCG00000048391
America	14	56078836	56079458	622	loss	ENSSSCG00000060488	ARID4B
America	14	78064850	78066225	1375	loss	ENSSSCG00000034308	LRMDA
America	14	81213675	81214139	464	loss	ENSSSCG00000039704
America	14	82100584	82101141	557	loss	ENSSSCG00000059671
America	14	90259653	90308924	49271	loss			PRRSV susceptibility QTL
America	14	96312905	96314545	1640	loss	ENSSSCG00000053385
America	14	108206806	108209123	2317	loss	ENSSSCG00000010509	PIK3AP1
America	14	113876814	113930997	54183	loss	ENSSSCG00000010593	CNNM2	Stearic acid content QTL
America	14	124255575	124256082	507	loss	ENSSSCG00000058754
America	14	125621910	125625472	3562	loss	ENSSSCG00000010654	ATRNL1
America	14	130565765	130567382	1617	loss	ENSSSCG00000010692	WDR11
America	14	139227691	139251000	23309	loss			Muscle pH QTL
America	15	15867497	15868094	597	loss	ENSSSCG00000015689	DARS1
America	15	45671212	45672549	1337	loss	ENSSSCG00000059214
America	15	54589488	54589885	397	loss	ENSSSCG00000015846	RBPMS
America	15	72080104	72561768	481664	loss	ENSSSCG00000062713		Number of stillborn QTL
America	15	75438175	75438582	407	loss	ENSSSCG00000015926	ABCB11
America	15	78673419	78674117	698	loss	ENSSSCG00000050152
America	15	80786038	80786425	387	loss	ENSSSCG00000022345	CHN1
America	15	81773348	81775992	2644	loss	ENSSSCG00000015976	LNPK
America	15	95054598	95054895	297	loss	ENSSSCG00000016052	MFSD6
America	15	130638394	130638781	387	loss	ENSSSCG00000016258	DNER
America	15	132750590	132752487	1897	loss	ENSSSCG00000022177	DIS3L2
America	15	133993001	134027000	33999	both	ENSSSCG00000036274		Teat number QTL
America	15	136420305	136421470	1165	loss			Teat number QTL
America	15	137665001	137756000	90999	loss	ENSSSCG00000026600	KLHL30
America	16	28058703	28059085	382	loss	ENSSSCG00000016876	C5orf34
America	16	28415156	28416269	1113	loss	ENSSSCG00000058688
America	16	32891155	32891392	237	loss	ENSSSCG00000016893	NDUFS4
America	16	33842080	33843540	1460	loss	ENSSSCG00000031337	SNX18
America	16	43913049	43913909	860	loss	ENSSSCG00000016943	ADAMTS6
America	16	69584376	69643466	59090	loss	ENSSSCG00000022569	GRIA1
America	16	73203148	73206145	2997	loss	ENSSSCG00000017095	SEMA5A
America	17	1261503	1261802	299	loss	ENSSSCG00000006970	DLC1
America	17	17400624	17400961	337	loss	ENSSSCG00000007056	PLCB1
America	17	22006306	22007100	794	loss	ENSSSCG00000007073	ISM1
America	17	24389791	24390293	502	loss	ENSSSCG00000030112	MACROD2
America	17	24517224	24518941	1717	loss	ENSSSCG00000030112	MACROD2
America	17	34137807	34141349	3542	loss	ENSSSCG00000038854	PSMF1
Asia&Oceania	1	35719640	35719934	294	loss	ENSSSCG00000038602	SOGA3	Teat number QTL
Asia&Oceania	1	74359501	74484500	124999	both	ENSSSCG00000040199	AFG1L
Asia&Oceania	1	76900079	76902193	2114	loss	ENSSSCG00000004393	GTF3C6
Asia&Oceania	1	140808007	140808298	291	loss	ENSSSCG00000038547	GABRB3	Litter weight, piglets born alive QTL
Asia&Oceania	1	263482104	263621680	139576	both	ENSSSCG00000055627
Asia&Oceania	2	774001	834000	59999	loss	ENSSSCG00000033452
Asia&Oceania	2	39968217	39968534	317	loss	ENSSSCG00000013351	NAV2
Asia&Oceania	2	119594821	119595243	422	loss	ENSSSCG00000041901
Asia&Oceania	3	5168596	5168878	282	loss	ENSSSCG00000007589
Asia&Oceania	4	14676970	14677577	607	loss	ENSSSCG00000005970	SQLE
Asia&Oceania	4	62636224	62636912	688	loss	ENSSSCG00000032228	C8orf89
Asia&Oceania	5	28796680	28797087	407	loss	ENSSSCG00000000464	C12orf56
Asia&Oceania	5	33613345	33614341	996	loss	ENSSSCG00000000492	LYZ
Asia&Oceania	6	20214501	20240500	25999	loss	ENSSSCG00000021911	NDRG4
Asia&Oceania	6	148445638	148446065	427	loss	ENSSSCG00000003811	ROR1
Asia&Oceania	7	43989368	43991304	1936	loss	ENSSSCG00000001741	DEFB114
Asia&Oceania	7	88423021	88423480	459	loss	ENSSSCG00000002270
Asia&Oceania	8	2972382	2973209	827	loss	ENSSSCG00000008721	ABLIM2
Asia&Oceania	8	6010176	6010837	661	loss	ENSSSCG00000024892	NSG1
Asia&Oceania	8	8998612	8999169	557	loss	ENSSSCG00000022358	RAB28
Asia&Oceania	8	19212089	19212429	340	loss	ENSSSCG00000027340	PI4K2B
Asia&Oceania	8	42183681	42386730	203049	loss	ENSSSCG00000061357
Asia&Oceania	8	81907860	81908267	407	loss	ENSSSCG00000040272	TTC29
Asia&Oceania	8	96969614	96970041	427	loss	ENSSSCG00000009075	MFSD8
Asia&Oceania	8	99809323	99811644	2321	loss	ENSSSCG00000022173	ANKRD50
Asia&Oceania	9	37215187	37219101	3914	loss	ENSSSCG00000015011
Asia&Oceania	9	126232261	126235344	3083	loss	ENSSSCG00000015568	RNF2
Asia&Oceania	9	135146412	135146739	327	loss	ENSSSCG00000031141	ABCA13
Asia&Oceania	10	30110271	30111248	977	loss	ENSSSCG00000010959	NTRK2
Asia&Oceania	10	43139910	43140307	397	loss	ENSSSCG00000011030	CUBN
Asia&Oceania	10	47533923	47534280	357	loss	ENSSSCG00000011056	FRMD4A
Asia&Oceania	10	66769078	66770604	1526	loss	ENSSSCG00000036117
Asia&Oceania	12	21534517	21535017	500	loss	ENSSSCG00000024067	KRT23
Asia&Oceania	12	59563101	59565692	2591	loss	ENSSSCG00000034364	SPECC1
Asia&Oceania	13	4019046	4019383	337	loss	ENSSSCG00000029811	PLCL2
Asia&Oceania	13	30531527	30532010	483	loss	ENSSSCG00000011340	SMARCC1
Asia&Oceania	13	41599951	41601204	1253	loss	ENSSSCG00000035818	FHIT
Asia&Oceania	13	68782501	68789000	6499	loss	ENSSSCG00000035811	RPL32
Asia&Oceania	13	113841418	113843610	2192	loss	ENSSSCG00000023871	NAALADL2
Asia&Oceania	13	196138737	196139124	387	loss	ENSSSCG00000021598	EVA1C
Asia&Oceania	15	34826999	34827276	277	loss	ENSSSCG00000015748	CSMD1
Asia&Oceania	15	89575001	89909168	334167	loss	ENSSSCG00000016022	ZNF804A
Asia&Oceania	16	20614988	20616750	1762	loss	ENSSSCG00000016829	AGXT2
Asia&Oceania	16	23632001	23676000	43999	loss	ENSSSCG00000016850	LIFR	diaphragm weight QTL
Asia&Oceania	17	2331759	2358671	26912	loss	ENSSSCG00000038257	SGCZ
Asia&Oceania	17	49378412	49378784	372	loss	ENSSSCG00000007454	ZMYND8
Asia&Oceania	18	48643862	48644364	502	loss	ENSSSCG00000032734	VOPP1
Europe	1	9623001	9668500	45499	loss	ENSSSCG00000062775
Europe	1	27024501	27183988	159487	loss	ENSSSCG00000061500
Europe	1	108912558	108912955	397	loss	ENSSSCG00000004569	LACTB
Europe	1	113865093	113963181	98088	loss	ENSSSCG00000046774
Europe	1	121897103	121901074	3971	loss	ENSSSCG00000004646	ATP8B4
Europe	1	127455164	127457415	2251	loss	ENSSSCG00000004694	FRMD5
Europe	1	128235001	128273500	38499	loss	ENSSSCG00000034771	CCNDBP1
Europe	2	5707640	5707897	257	loss	ENSSSCG00000038508	SPTBN2
Europe	2	5917458	5917675	217	loss	ENSSSCG00000030415	DPP3
Europe	2	17558184	17559451	1267	loss	ENSSSCG00000013278	TSPAN18
Europe	2	36869216	36872398	3182	loss	ENSSSCG00000031940	GAS2
Europe	2	54433096	54595000	161904	both	ENSSSCG00000054281
Europe	2	101777549	101780287	2738	loss	ENSSSCG00000025286	MCTP1
Europe	2	101845139	101845541	402	loss	ENSSSCG00000025286	MCTP1
Europe	2	102099001	102113373	14372	loss	ENSSSCG00000014165
Europe	3	5335132	5335549	417	loss	ENSSSCG00000007599	LMTK2
Europe	3	11450819	11451181	362	loss	ENSSSCG00000007719
Europe	3	22756110	22757197	1087	loss	ENSSSCG00000010799	COG7
Europe	3	35638282	35793406	155124	loss	ENSSSCG00000007917	RBFOX1	CD8-positive leukocyte percentage QTL
Europe	3	84153845	84302598	148753	loss	ENSSSCG00000063286		CD3-negative, CD8-negative leukocyte percentage QTL
Europe	3	85015139	85015686	547	loss	ENSSSCG00000008396	CCDC85A
Europe	3	96149522	96152412	2890	loss	ENSSSCG00000008448	PREPL
Europe	3	110511001	110520500	9499	loss	ENSSSCG00000048711
Europe	3	126909964	126910471	507	loss	ENSSSCG00000029313	ITGB1BP1
Europe	4	28108205	28172041	63836	loss	ENSSSCG00000006025	PKHD1L1	Muscle pH QTL
Europe	4	31050348	31050750	402	loss	ENSSSCG00000006037	OXR1
Europe	4	31052550	31052902	352	loss	ENSSSCG00000006037	OXR1
Europe	4	33913669	33914191	522	loss	ENSSSCG00000059124	BAALC
Europe	4	71345656	71722808	377152	loss	ENSSSCG00000059747	NKAIN3	Tongue weight QTL
Europe	4	78109391	78109628	237	loss	ENSSSCG00000006267	PCMTD1
Europe	4	79721151	79725326	4175	loss	ENSSSCG00000006274	PRKDC
Europe	4	91764383	91967671	203288	loss	ENSSSCG00000060155
Europe	4	92627612	92627948	336	loss	ENSSSCG00000026210
Europe	4	100399338	100441487	42149	gain	ENSSSCG00000055900
Europe	4	100638001	100673500	35499	loss	ENSSSCG00000024481	PDE4DIP
Europe	4	107758501	107899000	140499	loss	ENSSSCG00000006779	ST7L	Body height QTL
Europe	4	127432191	127432578	387	loss	ENSSSCG00000024973	GBP1
Europe	5	3021829	3128715	106886	loss	ENSSSCG00000031361	CELSR1
Europe	5	4199001	4257500	58499	loss	ENSSSCG00000062027
Europe	5	13550321	13552078	1757	loss	ENSSSCG00000000167	RIC8B
Europe	5	36246834	36832013	585179	gain	ENSSSCG00000054950		Feed conversion ratio QTL
Europe	5	45502713	45509719	7006	loss	ENSSSCG00000024232	CCDC91
Europe	5	51986555	51987972	1417	loss	ENSSSCG00000000580	RECQL
Europe	5	63146527	63248825	102298	loss	ENSSSCG00000060315
Europe	6	318501	435000	116499	loss	ENSSSCG00000062019		Omega-3 fatty acid content QTL
Europe	6	495001	559000	63999	loss	ENSSSCG00000039541	ANKRD11
Europe	6	5089988	5090522	534	loss	ENSSSCG00000002684	CDH13
Europe	6	86262266	86809620	547354	loss	ENSSSCG00000049560		Shoulder weight QTL
Europe	6	104582627	104582985	358	loss	ENSSSCG00000041452
Europe	6	155912501	155953500	40999	loss	ENSSSCG00000057310
Europe	6	167537835	167539527	1692	loss	ENSSSCG00000034059	ST3GAL3
Europe	7	9360105	9360492	387	loss	ENSSSCG00000001052	PHACTR1
Europe	7	13411797	13412283	486	loss	ENSSSCG00000026034	NUP153
Europe	7	14467380	14467672	292	both	ENSSSCG00000054022
Europe	7	28344374	28348004	3630	loss	ENSSSCG00000001493	PRIM2
Europe	7	56185465	56186614	1149	loss	ENSSSCG00000061790	FBXO22
Europe	7	56229868	56230880	1012	loss	ENSSSCG00000052301	NRG4
Europe	7	62406161	62406618	457	loss	ENSSSCG00000001939	TTC6
Europe	7	81126831	81127693	862	loss	ENSSSCG00000033958	RYR3
Europe	7	81722723	81723240	517	loss	ENSSSCG00000059838
Europe	7	92822001	92870500	48499	loss	ENSSSCG00000002305	EXD2	Cis-11-Eicosenoic acid to oleic acid ratio QTL
Europe	8	3089496	3091783	2287	loss	ENSSSCG00000023907	AFAP1
Europe	8	4006815	4160294	153479	loss	ENSSSCG00000059110	BLOC1S4
Europe	8	16955022	16955359	337	loss	ENSSSCG00000008754	GBA3
Europe	8	20273517	20273909	392	loss	ENSSSCG00000008761	TBC1D19
Europe	9	51236	323715	272479	loss	ENSSSCG00000046669
Europe	9	7575067	7575834	767	loss	ENSSSCG00000014820	FCHSD2
Europe	9	10381001	10511000	129999	loss	ENSSSCG00000053275		Palmitoleic acid to palmitic acid ratio QTL
Europe	9	11080586	11080909	323	loss	ENSSSCG00000032723	ACER3
Europe	9	124792001	125006000	213999	loss	ENSSSCG00000015563	RGL1	Feed conversion ratio QTL
Europe	9	125803975	125804552	577	loss	ENSSSCG00000015565
Europe	10	27777959	27778866	907	loss	ENSSSCG00000010949	DAPK1
Europe	10	48593717	48595465	1748	loss	ENSSSCG00000048017		Teat number QTL
Europe	10	54299877	54300674	797	loss	ENSSSCG00000032444	PLXDC2
Europe	10	59463235	59463845	610	loss	ENSSSCG00000011111	CAMK1D
Europe	10	60781222	60781619	397	loss	ENSSSCG00000011121
Europe	10	65181080	65184776	3696	loss	ENSSSCG00000011137	GDI2
Europe	11	4333392	4333689	297	loss	ENSSSCG00000009300	WASF3
Europe	11	16425913	16426400	487	loss	ENSSSCG00000009384	INTS6
Europe	11	22131501	22177500	45999	loss	ENSSSCG00000034156	GTF2F2
Europe	12	2136992	2137281	289	loss	ENSSSCG00000055162
Europe	12	19917001	19952500	35499	loss	ENSSSCG00000037979	AARSD1
Europe	12	21671064	21671366	302	loss	ENSSSCG00000053096
Europe	13	21272850	21331085	58235	loss	ENSSSCG00000062217
Europe	13	25435973	25497546	61573	loss	ENSSSCG00000025408	ULK4	Sperm abnormality rate QTL
Europe	13	25585340	25586102	762	loss	ENSSSCG00000025408	ULK4
Europe	13	45673437	45673903	466	loss	ENSSSCG00000011495	PRICKLE2
Europe	13	49268042	49407896	139854	both	ENSSSCG00000057884
Europe	13	49645363	49793981	148618	loss	ENSSSCG00000042118	TAFA1
Europe	13	175469117	175471289	2172	loss	ENSSSCG00000012001	ROBO1
Europe	13	175590168	175590565	397	loss	ENSSSCG00000012001	ROBO1
Europe	13	199807489	199917160	109671	loss	ENSSSCG00000012054	DOP1B
Europe	14	20525011	20525450	439	loss	ENSSSCG00000009716	SH3RF1
Europe	14	22410001	22427000	16999	loss	ENSSSCG00000035929
Europe	14	32519660	32520017	357	loss	ENSSSCG00000009831	CUX2
Europe	14	49074521	49075278	757	loss	ENSSSCG00000024860
Europe	14	49519926	49520323	397	loss	ENSSSCG00000049373
Europe	14	54166286	54170106	3820	loss	ENSSSCG00000010142	RYR2
Europe	14	56816896	56817303	407	loss	ENSSSCG00000010162	SLC35F3
Europe	14	69564805	69565486	681	loss	ENSSSCG00000036480	CTNNA3
Europe	14	84147457	84147934	477	loss	ENSSSCG00000010344	NRG3
Europe	14	115794665	115795332	667	loss	ENSSSCG00000010617	SORCS3
Europe	14	124964170	124964572	402	loss	ENSSSCG00000059499
Europe	14	127467925	127554180	86255	loss	ENSSSCG00000045261
Europe	14	141534768	141650550	115782	gain	ENSSSCG00000057056		Meat color QTL
Europe	15	14173505	14174240	735	loss	ENSSSCG00000040172	THSD7B
Europe	15	16540501	16693000	152499	loss	ENSSSCG00000039294		Front feet conformation QTL
Europe	15	17995593	18138896	143303	loss	ENSSSCG00000053931
Europe	15	21100470	21151241	50771	both	ENSSSCG00000015711	DPP10
Europe	15	21163232	21164590	1358	loss	ENSSSCG00000015711	DPP10
Europe	15	32135295	32135652	357	loss	ENSSSCG00000031951	CYFIP1
Europe	17	6131001	6136560	5559	loss	ENSSSCG00000057333
Europe	17	28666514	28666811	297	loss	ENSSSCG00000026506	RALGAPA2
Europe	17	32982245	32983812	1567	loss	ENSSSCG00000007172	TMC2
