# Supplementary material for: Multi-tool copy number detection highlights common body size-associated variants in miniature pig breeds from different geographical regions
Source: BMC Genomics. 2025 Mar 22;26:285. doi: 10.1186/s12864-025-11446-8 (PMC11929999; doi:10.1186/s12864-025-11446-8)
Supplement: Supplementary file 14 — Supplementary Material 14 [file 12864_2025_11446_MOESM14_ESM.xlsx]

## Sheet: Sheet1
Table S10. Functional gene annotation analysis of pig genes overlapping with exclusive CNVRs identified for regional groups (America, Asia & Oceania, Europe). GO biological processes and KEGG terms were assigned using clusterProfiler.
Region	Database	Term	Category	Subcategory	Description	GeneRatio	Genes
America	GO	GO:0019882	NA	NA	antigen processing and presentation	1/100	MFSD6
America	GO	GO:0006807	NA	NA	nitrogen compound metabolic process	11/100	CDKAL1,BMP5,OXR1,GTF2H1,NAMPT,DARS1,DIS3L2,ZKSCAN5,USP30,ADA2,PSMF1
America	GO	GO:0009056	NA	NA	catabolic process	4/100	DIS3L2,PLCH1,ADA2,PSMF1
America	GO	GO:0009058	NA	NA	biosynthetic process	9/100	CDKAL1,BMP5,PALS1,GTF2H1,NAMPT,DARS1,DIS3L2,ZKSCAN5,ADA2
America	GO	GO:0009892	NA	NA	negative regulation of metabolic process	3/100	BMP5,OXR1,DIS3L2
America	GO	GO:0009893	NA	NA	positive regulation of metabolic process	2/100	BMP5,DIS3L2
America	GO	GO:0019222	NA	NA	regulation of metabolic process	6/100	BMP5,OXR1,NAMPT,DIS3L2,ZKSCAN5,PSMF1
America	GO	GO:0032259	NA	NA	methylation	1/100	KDM1B
America	GO	GO:0042445	NA	NA	hormone metabolic process	1/100	BMP5
America	GO	GO:0044237	NA	NA	cellular metabolic process	11/100	CDKAL1,BMP5,PALS1,PTPRK,JAKMIP1,GTF2H1,NAMPT,DARS1,DIS3L2,ZKSCAN5,ADA2
America	GO	GO:0044238	NA	NA	primary metabolic process	12/100	CDKAL1,BMP5,OXR1,GTF2H1,NAMPT,DARS1,DIS3L2,PLCH1,ZKSCAN5,USP30,ADA2,PSMF1
America	GO	GO:0044281	NA	NA	small molecule metabolic process	3/100	BMP5,NAMPT,ADA2
America	GO	GO:0071704	NA	NA	organic substance metabolic process	13/100	CDKAL1,BMP5,PALS1,OXR1,GTF2H1,NAMPT,DARS1,DIS3L2,PLCH1,ZKSCAN5,USP30,ADA2,PSMF1
America	GO	GO:0007017	NA	NA	microtubule-based process	1/100	IFT43
America	GO	GO:0007049	NA	NA	cell cycle	1/100	DIS3L2
America	GO	GO:0007154	NA	NA	cell communication	4/100	BMP5,PALS1,PIK3AP1,PLCH1
America	GO	GO:0007163	NA	NA	establishment or maintenance of cell polarity	1/100	PALS1
America	GO	GO:0007165	NA	NA	signal transduction	4/100	BMP5,PALS1,PIK3AP1,PLCH1
America	GO	GO:0007272	NA	NA	ensheathment of neurons	1/100	PALS1
America	GO	GO:0008207	NA	NA	C21-steroid hormone metabolic process	1/100	BMP5
America	GO	GO:0008212	NA	NA	mineralocorticoid metabolic process	1/100	BMP5
America	GO	GO:0008219	NA	NA	cell death	1/100	OXR1
America	GO	GO:0008283	NA	NA	cell population proliferation	1/100	BMP5
America	GO	GO:0016192	NA	NA	vesicle-mediated transport	1/100	RDX
America	GO	GO:0030029	NA	NA	actin filament-based process	1/100	RDX
America	GO	GO:0048522	NA	NA	positive regulation of cellular process	4/100	BMP5,RDX,LNPK,DIS3L2
America	GO	GO:0048523	NA	NA	negative regulation of cellular process	5/100	BMP5,OXR1,RDX,DIS3L2,PLCH1
America	GO	GO:0048869	NA	NA	cellular developmental process	2/100	BMP5,PALS1
America	GO	GO:0050794	NA	NA	regulation of cellular process	10/100	BMP5,PALS1,OXR1,PIK3AP1,RDX,NAMPT,LNPK,DIS3L2,PLCH1,ZKSCAN5
America	GO	GO:0051301	NA	NA	cell division	1/100	DIS3L2
America	GO	GO:0051641	NA	NA	cellular localization	4/100	PALS1,IFT43,RDX,PLCH1
America	GO	GO:0051651	NA	NA	maintenance of location in cell	1/100	PLCH1
America	GO	GO:0051716	NA	NA	cellular response to stimulus	6/100	BMP5,PALS1,OXR1,PIK3AP1,GTF2H1,PLCH1
America	GO	GO:0055085	NA	NA	transmembrane transport	1/100	PLCH1
America	GO	GO:0071840	NA	NA	cellular component organization or biogenesis	5/100	BMP5,PALS1,IFT43,RDX,LNPK
America	GO	GO:0007275	NA	NA	multicellular organism development	2/100	BMP5,PALS1
America	GO	GO:0007610	NA	NA	behavior	1/100	OXR1
America	GO	GO:0009653	NA	NA	anatomical structure morphogenesis	2/100	PALS1,RDX
America	GO	GO:0048856	NA	NA	anatomical structure development	3/100	BMP5,PALS1,RDX
America	GO	GO:0050793	NA	NA	regulation of developmental process	2/100	BMP5,RDX
America	GO	GO:0051094	NA	NA	positive regulation of developmental process	1/100	BMP5
America	GO	GO:0019725	NA	NA	cellular homeostasis	1/100	PLCH1
America	GO	GO:0048878	NA	NA	chemical homeostasis	2/100	CNNM2,PLCH1
America	GO	GO:0007623	NA	NA	circadian rhythm	1/100	NAMPT
America	GO	GO:0023056	NA	NA	positive regulation of signaling	1/100	BMP5
America	GO	GO:0048584	NA	NA	positive regulation of response to stimulus	1/100	BMP5
America	GO	GO:0051050	NA	NA	positive regulation of transport	1/100	RDX
America	GO	GO:0023057	NA	NA	negative regulation of signaling	1/100	BMP5
America	GO	GO:0048585	NA	NA	negative regulation of response to stimulus	2/100	BMP5,OXR1
America	GO	GO:0023051	NA	NA	regulation of signaling	2/100	BMP5,PALS1
America	GO	GO:0023052	NA	NA	signaling	4/100	BMP5,PALS1,PIK3AP1,PLCH1
America	GO	GO:0032879	NA	NA	regulation of localization	2/100	RDX,PLCH1
America	GO	GO:0048518	NA	NA	positive regulation of biological process	4/100	BMP5,RDX,LNPK,DIS3L2
America	GO	GO:0048519	NA	NA	negative regulation of biological process	5/100	BMP5,OXR1,RDX,DIS3L2,PLCH1
America	GO	GO:0048583	NA	NA	regulation of response to stimulus	3/100	BMP5,PALS1,OXR1
America	GO	GO:0006950	NA	NA	response to stress	2/100	OXR1,GTF2H1
America	GO	GO:0009719	NA	NA	response to endogenous stimulus	2/100	BMP5,PALS1
America	GO	GO:0042221	NA	NA	response to chemical	1/100	OXR1
America	GO	GO:0031503	NA	NA	protein-containing complex localization	1/100	IFT43
America	GO	GO:0033036	NA	NA	macromolecule localization	2/100	PALS1,RDX
America	GO	GO:0051234	NA	NA	establishment of localization	4/100	IFT43,CNNM2,RDX,PLCH1
America	GO	GO:0051235	NA	NA	maintenance of location	1/100	PLCH1
America	GO	GO:0050789	NA	NA	regulation of biological process	11/100	BMP5,PALS1,OXR1,PIK3AP1,RDX,NAMPT,LNPK,DIS3L2,PLCH1,ZKSCAN5,PSMF1
America	GO	GO:0065008	NA	NA	regulation of biological quality	3/100	BMP5,RDX,DIS3L2
Asia&Oceania	GO	GO:0006955	NA	NA	immune response	1/42	DEFB114
Asia&Oceania	GO	GO:0006807	NA	NA	nitrogen compound metabolic process	2/42	GTF3C6,RPL32
Asia&Oceania	GO	GO:0009058	NA	NA	biosynthetic process	4/42	DEFB114,GTF3C6,SQLE,RPL32
Asia&Oceania	GO	GO:0009892	NA	NA	negative regulation of metabolic process	1/42	DEFB114
Asia&Oceania	GO	GO:0019222	NA	NA	regulation of metabolic process	1/42	DEFB114
Asia&Oceania	GO	GO:0044237	NA	NA	cellular metabolic process	3/42	DEFB114,GTF3C6,RPL32
Asia&Oceania	GO	GO:0044238	NA	NA	primary metabolic process	3/42	GTF3C6,SQLE,RPL32
Asia&Oceania	GO	GO:0044281	NA	NA	small molecule metabolic process	1/42	SQLE
Asia&Oceania	GO	GO:0071704	NA	NA	organic substance metabolic process	4/42	DEFB114,GTF3C6,SQLE,RPL32
Asia&Oceania	GO	GO:0001906	NA	NA	cell killing	1/42	LYZ
Asia&Oceania	GO	GO:0007154	NA	NA	cell communication	1/42	DEFB114
Asia&Oceania	GO	GO:0007165	NA	NA	signal transduction	1/42	DEFB114
Asia&Oceania	GO	GO:0008283	NA	NA	cell population proliferation	1/42	SQLE
Asia&Oceania	GO	GO:0048523	NA	NA	negative regulation of cellular process	1/42	DEFB114
Asia&Oceania	GO	GO:0050794	NA	NA	regulation of cellular process	2/42	DEFB114,SQLE
Asia&Oceania	GO	GO:0051716	NA	NA	cellular response to stimulus	1/42	DEFB114
Asia&Oceania	GO	GO:0071840	NA	NA	cellular component organization or biogenesis	1/42	SQLE
Asia&Oceania	GO	GO:0001816	NA	NA	cytokine production	1/42	DEFB114
Asia&Oceania	GO	GO:0007586	NA	NA	digestion	1/42	LYZ
Asia&Oceania	GO	GO:0051239	NA	NA	regulation of multicellular organismal process	1/42	DEFB114
Asia&Oceania	GO	GO:0051241	NA	NA	negative regulation of multicellular organismal process	1/42	DEFB114
Asia&Oceania	GO	GO:0051707	NA	NA	response to other organism	2/42	LYZ,DEFB114
Asia&Oceania	GO	GO:0141060	NA	NA	disruption of anatomical structure in another organism	1/42	LYZ
Asia&Oceania	GO	GO:0048584	NA	NA	positive regulation of response to stimulus	1/42	DEFB114
Asia&Oceania	GO	GO:0023057	NA	NA	negative regulation of signaling	1/42	DEFB114
Asia&Oceania	GO	GO:0048585	NA	NA	negative regulation of response to stimulus	1/42	DEFB114
Asia&Oceania	GO	GO:0023051	NA	NA	regulation of signaling	1/42	DEFB114
Asia&Oceania	GO	GO:0023052	NA	NA	signaling	1/42	DEFB114
Asia&Oceania	GO	GO:0048518	NA	NA	positive regulation of biological process	1/42	DEFB114
Asia&Oceania	GO	GO:0048519	NA	NA	negative regulation of biological process	1/42	DEFB114
Asia&Oceania	GO	GO:0048583	NA	NA	regulation of response to stimulus	1/42	DEFB114
Asia&Oceania	GO	GO:0006950	NA	NA	response to stress	2/42	LYZ,DEFB114
Asia&Oceania	GO	GO:0009605	NA	NA	response to external stimulus	2/42	LYZ,DEFB114
Asia&Oceania	GO	GO:0009607	NA	NA	response to biotic stimulus	2/42	LYZ,DEFB114
Asia&Oceania	GO	GO:0042221	NA	NA	response to chemical	1/42	DEFB114
Asia&Oceania	GO	GO:0033036	NA	NA	macromolecule localization	1/42	SQLE
Asia&Oceania	GO	GO:0051235	NA	NA	maintenance of location	1/42	SQLE
Asia&Oceania	GO	GO:0050789	NA	NA	regulation of biological process	2/42	DEFB114,SQLE
Europe	GO	GO:0006955	NA	NA	immune response	1/82	GBP1
Europe	GO	GO:0006807	NA	NA	nitrogen compound metabolic process	7/82	EXD2,OXR1,PCMTD1,PREPL,DPP3,ST3GAL3,GTF2F2
Europe	GO	GO:0009058	NA	NA	biosynthetic process	2/82	ST3GAL3,GTF2F2
Europe	GO	GO:0009892	NA	NA	negative regulation of metabolic process	1/82	OXR1
Europe	GO	GO:0019222	NA	NA	regulation of metabolic process	1/82	OXR1
Europe	GO	GO:0032259	NA	NA	methylation	1/82	PCMTD1
Europe	GO	GO:0044237	NA	NA	cellular metabolic process	3/82	EXD2,ST3GAL3,GTF2F2
Europe	GO	GO:0044238	NA	NA	primary metabolic process	7/82	EXD2,OXR1,PCMTD1,PREPL,DPP3,ST3GAL3,GTF2F2
Europe	GO	GO:0070085	NA	NA	glycosylation	1/82	ST3GAL3
Europe	GO	GO:0071704	NA	NA	organic substance metabolic process	7/82	EXD2,OXR1,PCMTD1,PREPL,DPP3,ST3GAL3,GTF2F2
Europe	GO	GO:0007154	NA	NA	cell communication	4/82	GDI2,RGL1,FCRL5,NRG4
Europe	GO	GO:0007155	NA	NA	cell adhesion	1/82	CDH13
Europe	GO	GO:0007165	NA	NA	signal transduction	4/82	GDI2,RGL1,FCRL5,NRG4
Europe	GO	GO:0008219	NA	NA	cell death	1/82	OXR1
Europe	GO	GO:0016049	NA	NA	cell growth	1/82	ST7L
Europe	GO	GO:0016192	NA	NA	vesicle-mediated transport	1/82	GDI2
Europe	GO	GO:0048523	NA	NA	negative regulation of cellular process	4/82	OXR1,ST7L,GDI2,NUP153
Europe	GO	GO:0050794	NA	NA	regulation of cellular process	7/82	OXR1,ST7L,GDI2,RGL1,NUP153,FCRL5,NRG4
Europe	GO	GO:0051641	NA	NA	cellular localization	2/82	GDI2,NUP153
Europe	GO	GO:0051716	NA	NA	cellular response to stimulus	5/82	OXR1,GDI2,RGL1,FCRL5,NRG4
Europe	GO	GO:0071840	NA	NA	cellular component organization or biogenesis	3/82	ST7L,GDI2,NUP153
Europe	GO	GO:0003008	NA	NA	system process	1/82	LOC100626599
Europe	GO	GO:0007275	NA	NA	multicellular organism development	1/82	NRG4
Europe	GO	GO:0007610	NA	NA	behavior	1/82	OXR1
Europe	GO	GO:0048856	NA	NA	anatomical structure development	1/82	NRG4
Europe	GO	GO:0040008	NA	NA	regulation of growth	1/82	ST7L
Europe	GO	GO:0045926	NA	NA	negative regulation of growth	1/82	ST7L
Europe	GO	GO:0051707	NA	NA	response to other organism	1/82	GBP1
Europe	GO	GO:0048585	NA	NA	negative regulation of response to stimulus	1/82	OXR1
Europe	GO	GO:0051051	NA	NA	negative regulation of transport	1/82	NUP153
Europe	GO	GO:0023052	NA	NA	signaling	4/82	GDI2,RGL1,FCRL5,NRG4
Europe	GO	GO:0032879	NA	NA	regulation of localization	2/82	GDI2,NUP153
Europe	GO	GO:0048519	NA	NA	negative regulation of biological process	4/82	OXR1,ST7L,GDI2,NUP153
Europe	GO	GO:0048583	NA	NA	regulation of response to stimulus	1/82	OXR1
Europe	GO	GO:0006950	NA	NA	response to stress	2/82	OXR1,GBP1
Europe	GO	GO:0009605	NA	NA	response to external stimulus	1/82	GBP1
Europe	GO	GO:0009607	NA	NA	response to biotic stimulus	1/82	GBP1
Europe	GO	GO:0042221	NA	NA	response to chemical	2/82	OXR1,LOC100626599
Europe	GO	GO:0051606	NA	NA	detection of stimulus	1/82	LOC100626599
Europe	GO	GO:0033036	NA	NA	macromolecule localization	2/82	GDI2,NUP153
Europe	GO	GO:0051234	NA	NA	establishment of localization	2/82	GDI2,NUP153
Europe	GO	GO:0050789	NA	NA	regulation of biological process	7/82	OXR1,ST7L,GDI2,RGL1,NUP153,FCRL5,NRG4
America	KEGG	NA	Organismal Systems	Nervous system	Long-term depression	3/41	PLCB1,GRID2,GRIA1
America	KEGG	NA	Metabolism	Carbohydrate metabolism	Inositol phosphate metabolism	3/41	PLCB1,PIK3C2A,PLCH1
America	KEGG	NA	Organismal Systems	Nervous system	Retrograde endocannabinoid signaling	4/41	PLCB1,NDUFS4,GRIA1,GABRG3
America	KEGG	NA	Human Diseases	Substance dependence	Nicotine addiction	2/41	GRIA1,GABRG3
America	KEGG	NA	Genetic Information Processing	Folding, sorting and degradation	Proteasome	2/41	PSMD12,PSMF1
America	KEGG	NA	Human Diseases	Neurodegenerative disease	Spinocerebellar ataxia	3/41	PLCB1,PSMD12,GRIA1
America	KEGG	NA	Organismal Systems	Nervous system	Long-term potentiation	2/41	PLCB1,GRIA1
America	KEGG	NA	Human Diseases	Neurodegenerative disease	Huntington disease	4/41	PLCB1,NDUFS4,PSMD12,GRIA1
America	KEGG	NA	Organismal Systems	Digestive system	Bile secretion	2/41	ABCB11,UGT1A6
America	KEGG	NA	Environmental Information Processing	Signal transduction	Phosphatidylinositol signaling system	2/41	PLCB1,PIK3C2A
America	KEGG	NA	Organismal Systems	Environmental adaptation	Circadian entrainment	2/41	PLCB1,GRIA1
America	KEGG	NA	Human Diseases	Infectious disease: parasitic	Amoebiasis	2/41	PLCB1,LAMB1
America	KEGG	NA	Human Diseases	Neurodegenerative disease	Alzheimer disease	4/41	PLCB1,NDUFS4,PSMD12,SLC39A11
America	KEGG	NA	Organismal Systems	Nervous system	Glutamatergic synapse	2/41	PLCB1,GRIA1
America	KEGG	NA	Metabolism	Carbohydrate metabolism	Ascorbate and aldarate metabolism	1/41	UGT1A6
America	KEGG	NA	Metabolism	Carbohydrate metabolism	Pentose and glucuronate interconversions	1/41	UGT1A6
America	KEGG	NA	Organismal Systems	Nervous system	Dopaminergic synapse	2/41	PLCB1,GRIA1
America	KEGG	NA	Human Diseases	Neurodegenerative disease	Parkinson disease	3/41	NDUFS4,PSMD12,SLC39A11
America	KEGG	NA	Metabolism	Carbohydrate metabolism	Propanoate metabolism	1/41	ACSS3
America	KEGG	NA	Human Diseases	Endocrine and metabolic disease	Cushing syndrome	2/41	PLCB1,KMT2A
America	KEGG	NA	Environmental Information Processing	Signal transduction	Hippo signaling pathway	2/41	BMP5,PALS1
America	KEGG	NA	Human Diseases	Infectious disease: parasitic	African trypanosomiasis	1/41	PLCB1
America	KEGG	NA	Human Diseases	Neurodegenerative disease	Pathways of neurodegeneration - multiple diseases	4/41	PLCB1,NDUFS4,PSMD12,GRIA1
America	KEGG	NA	Metabolism	Metabolism of cofactors and vitamins	Nicotinate and nicotinamide metabolism	1/41	NAMPT
America	KEGG	NA	Metabolism	Metabolism of cofactors and vitamins	Porphyrin metabolism	1/41	UGT1A6
America	KEGG	NA	Cellular Processes	Cellular community - eukaryotes	Tight junction	2/41	PALS1,RDX
America	KEGG	NA	Genetic Information Processing	Transcription	Basal transcription factors	1/41	GTF2H1
America	KEGG	NA	Human Diseases	Infectious disease: viral	Human papillomavirus infection	3/41	PALS1,NFX1,LAMB1
America	KEGG	NA	Organismal Systems	Immune system	NOD-like receptor signaling pathway	2/41	PLCB1,NAMPT
America	KEGG	NA	Organismal Systems	Immune system	Neutrophil extracellular trap formation	2/41	PLCB1,HDAC9
America	KEGG	NA	Organismal Systems	Digestive system	Carbohydrate digestion and absorption	1/41	PLCB1
America	KEGG	NA	Organismal Systems	Development and regeneration	Axon guidance	2/41	ROBO1,SEMA5A
America	KEGG	NA	Organismal Systems	Excretory system	Endocrine and other factor-regulated calcium reabsorption	1/41	PLCB1
America	KEGG	NA	Organismal Systems	Digestive system	Cholesterol metabolism	1/41	ABCB11
America	KEGG	NA	Environmental Information Processing	Membrane transport	ABC transporters	1/41	ABCB11
America	KEGG	NA	Human Diseases	Cancer: overview	Viral carcinogenesis	2/41	GTF2H1,HDAC9
America	KEGG	NA	Metabolism	Xenobiotics biodegradation and metabolism	Drug metabolism - cytochrome P450	1/41	UGT1A6
America	KEGG	NA	Metabolism	Lipid metabolism	Sphingolipid metabolism	1/41	ACER3
America	KEGG	NA	Human Diseases	Neurodegenerative disease	Amyotrophic lateral sclerosis	3/41	NDUFS4,PSMD12,GRIA1
America	KEGG	NA	Environmental Information Processing	Signaling molecules and interaction	Neuroactive ligand-receptor interaction	3/41	GRID2,GRIA1,GABRG3
America	KEGG	NA	Metabolism	Xenobiotics biodegradation and metabolism	Metabolism of xenobiotics by cytochrome P450	1/41	UGT1A6
America	KEGG	NA	Genetic Information Processing	Replication and repair	Nucleotide excision repair	1/41	GTF2H1
America	KEGG	NA	Human Diseases	Cancer: overview	Chemical carcinogenesis - DNA adducts	1/41	UGT1A6
America	KEGG	NA	Human Diseases	Cardiovascular disease	Diabetic cardiomyopathy	2/41	PLCB1,NDUFS4
America	KEGG	NA	Organismal Systems	Endocrine system	Cortisol synthesis and secretion	1/41	PLCB1
America	KEGG	NA	Metabolism	Lipid metabolism	Steroid hormone biosynthesis	1/41	UGT1A6
America	KEGG	NA	Metabolism	Amino acid metabolism	Lysine degradation	1/41	KMT2A
America	KEGG	NA	Organismal Systems	Endocrine system	GnRH secretion	1/41	PLCB1
America	KEGG	NA	Metabolism	Xenobiotics biodegradation and metabolism	Drug metabolism - other enzymes	1/41	UGT1A6
America	KEGG	NA	Metabolism	Metabolism of cofactors and vitamins	Retinol metabolism	1/41	UGT1A6
America	KEGG	NA	Genetic Information Processing	Translation	Aminoacyl-tRNA biosynthesis	1/41	DARS1
America	KEGG	NA	Human Diseases	Substance dependence	Amphetamine addiction	1/41	GRIA1
America	KEGG	NA	Human Diseases	Cancer: specific types	Renal cell carcinoma	1/41	VHL
America	KEGG	NA	Organismal Systems	Endocrine system	Renin secretion	1/41	PLCB1
America	KEGG	NA	Cellular Processes	Cell motility	Regulation of actin cytoskeleton	2/41	DIAPH3,RDX
America	KEGG	NA	Organismal Systems	Sensory system	Taste transduction	1/41	PLCB1
America	KEGG	NA	Organismal Systems	Endocrine system	Thyroid hormone synthesis	1/41	PLCB1
America	KEGG	NA	Organismal Systems	Digestive system	Gastric acid secretion	1/41	PLCB1
America	KEGG	NA	Genetic Information Processing	Chromosome	Polycomb repressive complex	1/41	AUTS2
America	KEGG	NA	Human Diseases	Infectious disease: bacterial	Salmonella infection	2/41	PIK3C2A,SNX18
America	KEGG	NA	Metabolism	Global and overview maps	Nucleotide metabolism	1/41	ADA2
America	KEGG	NA	Organismal Systems	Immune system	B cell receptor signaling pathway	1/41	PIK3AP1
America	KEGG	NA	Cellular Processes	Cellular community - eukaryotes	Gap junction	1/41	PLCB1
America	KEGG	NA	Organismal Systems	Endocrine system	Insulin secretion	1/41	PLCB1
America	KEGG	NA	Environmental Information Processing	Signaling molecules and interaction	ECM-receptor interaction	1/41	LAMB1
America	KEGG	NA	Organismal Systems	Endocrine system	GnRH signaling pathway	1/41	PLCB1
America	KEGG	NA	Organismal Systems	Digestive system	Salivary secretion	1/41	PLCB1
America	KEGG	NA	Organismal Systems	Nervous system	GABAergic synapse	1/41	GABRG3
America	KEGG	NA	Genetic Information Processing	Translation	mRNA surveillance pathway	1/41	UPF2
America	KEGG	NA	Human Diseases	Substance dependence	Morphine addiction	1/41	GABRG3
America	KEGG	NA	Human Diseases	Neurodegenerative disease	Prion disease	2/41	NDUFS4,PSMD12
America	KEGG	NA	Human Diseases	Drug resistance: antineoplastic	Endocrine resistance	1/41	ABCB11
America	KEGG	NA	Cellular Processes	Cellular community - eukaryotes	Adherens junction	1/41	FER
America	KEGG	NA	Organismal Systems	Endocrine system	Aldosterone synthesis and secretion	1/41	PLCB1
America	KEGG	NA	Human Diseases	Cancer: specific types	Small cell lung cancer	1/41	LAMB1
America	KEGG	NA	Human Diseases	Cancer: overview	Choline metabolism in cancer	1/41	SLC44A3
America	KEGG	NA	Organismal Systems	Endocrine system	Melanogenesis	1/41	PLCB1
America	KEGG	NA	Organismal Systems	Digestive system	Pancreatic secretion	1/41	PLCB1
America	KEGG	NA	Human Diseases	Endocrine and metabolic disease	AGE-RAGE signaling pathway in diabetic complications	1/41	PLCB1
America	KEGG	NA	Cellular Processes	Transport and catabolism	Mitophagy - animal	1/41	USP30
America	KEGG	NA	Organismal Systems	Endocrine system	Glucagon signaling pathway	1/41	PLCB1
America	KEGG	NA	Human Diseases	Infectious disease: parasitic	Toxoplasmosis	1/41	LAMB1
America	KEGG	NA	Genetic Information Processing	Translation	Nucleocytoplasmic transport	1/41	UPF2
America	KEGG	NA	Environmental Information Processing	Signal transduction	HIF-1 signaling pathway	1/41	VHL
America	KEGG	NA	Human Diseases	Infectious disease: parasitic	Chagas disease	1/41	PLCB1
America	KEGG	NA	Environmental Information Processing	Signal transduction	TGF-beta signaling pathway	1/41	BMP5
America	KEGG	NA	Organismal Systems	Sensory system	Inflammatory mediator regulation of TRP channels	1/41	PLCB1
America	KEGG	NA	Organismal Systems	Nervous system	Cholinergic synapse	1/41	PLCB1
America	KEGG	NA	Organismal Systems	Endocrine system	Parathyroid hormone synthesis, secretion and action	1/41	PLCB1
America	KEGG	NA	Environmental Information Processing	Signal transduction	TNF signaling pathway	1/41	DAB2IP
America	KEGG	NA	Organismal Systems	Nervous system	Serotonergic synapse	1/41	PLCB1
America	KEGG	NA	Organismal Systems	Endocrine system	Growth hormone synthesis, secretion and action	1/41	PLCB1
America	KEGG	NA	Environmental Information Processing	Signal transduction	Sphingolipid signaling pathway	1/41	PLCB1
America	KEGG	NA	Organismal Systems	Endocrine system	Thyroid hormone signaling pathway	1/41	PLCB1
America	KEGG	NA	Organismal Systems	Immune system	Platelet activation	1/41	PLCB1
America	KEGG	NA	Metabolism	Nucleotide metabolism	Purine metabolism	1/41	ADA2
America	KEGG	NA	Organismal Systems	Endocrine system	Relaxin signaling pathway	1/41	PLCB1
America	KEGG	NA	Organismal Systems	Endocrine system	Estrogen signaling pathway	1/41	PLCB1
America	KEGG	NA	Cellular Processes	Cell growth and death	Apoptosis	1/41	DAB2IP
America	KEGG	NA	Metabolism	Energy metabolism	Oxidative phosphorylation	1/41	NDUFS4
America	KEGG	NA	Organismal Systems	Circulatory system	Vascular smooth muscle contraction	1/41	PLCB1
America	KEGG	NA	Environmental Information Processing	Signal transduction	Apelin signaling pathway	1/41	PLCB1
America	KEGG	NA	Environmental Information Processing	Signal transduction	PI3K-Akt signaling pathway	2/41	PIK3AP1,LAMB1
America	KEGG	NA	Metabolism	Global and overview maps	Biosynthesis of cofactors	1/41	UGT1A6
America	KEGG	NA	Genetic Information Processing	Folding, sorting and degradation	Ubiquitin mediated proteolysis	1/41	VHL
America	KEGG	NA	Environmental Information Processing	Signal transduction	Phospholipase D signaling pathway	1/41	PLCB1
America	KEGG	NA	Organismal Systems	Circulatory system	Adrenergic signaling in cardiomyocytes	1/41	PLCB1
America	KEGG	NA	Organismal Systems	Endocrine system	Oxytocin signaling pathway	1/41	PLCB1
America	KEGG	NA	Human Diseases	Endocrine and metabolic disease	Non-alcoholic fatty liver disease	1/41	NDUFS4
America	KEGG	NA	Cellular Processes	Transport and catabolism	Efferocytosis	1/41	LOC100523747
America	KEGG	NA	Cellular Processes	Transport and catabolism	Autophagy - animal	1/41	UVRAG
America	KEGG	NA	Environmental Information Processing	Signal transduction	cGMP-PKG signaling pathway	1/41	PLCB1
America	KEGG	NA	Environmental Information Processing	Signal transduction	Wnt signaling pathway	1/41	PLCB1
America	KEGG	NA	Human Diseases	Substance dependence	Alcoholism	1/41	HDAC9
America	KEGG	NA	Organismal Systems	Immune system	Chemokine signaling pathway	1/41	PLCB1
America	KEGG	NA	Human Diseases	Cancer: overview	Transcriptional misregulation in cancer	1/41	KMT2A
America	KEGG	NA	Cellular Processes	Cellular community - eukaryotes	Focal adhesion	1/41	LAMB1
America	KEGG	NA	Human Diseases	Cancer: overview	Chemical carcinogenesis - receptor activation	1/41	UGT1A6
America	KEGG	NA	Human Diseases	Cancer: overview	Proteoglycans in cancer	1/41	RDX
America	KEGG	NA	Human Diseases	Infectious disease: viral	Epstein-Barr virus infection	1/41	PSMD12
America	KEGG	NA	Environmental Information Processing	Signal transduction	Rap1 signaling pathway	1/41	PLCB1
America	KEGG	NA	Human Diseases	Cardiovascular disease	Lipid and atherosclerosis	1/41	PLCB1
America	KEGG	NA	Environmental Information Processing	Signal transduction	cAMP signaling pathway	1/41	GRIA1
America	KEGG	NA	Human Diseases	Cancer: overview	Chemical carcinogenesis - reactive oxygen species	1/41	NDUFS4
America	KEGG	NA	Human Diseases	Infectious disease: viral	Human cytomegalovirus infection	1/41	PLCB1
America	KEGG	NA	Organismal Systems	Environmental adaptation	Thermogenesis	1/41	NDUFS4
America	KEGG	NA			Cytoskeleton in muscle cells	1/41	DIAPH3
America	KEGG	NA	Environmental Information Processing	Signal transduction	Calcium signaling pathway	1/41	PLCB1
America	KEGG	NA	Human Diseases	Cancer: overview	MicroRNAs in cancer	1/41	RDX
America	KEGG	NA	Environmental Information Processing	Signaling molecules and interaction	Cytokine-cytokine receptor interaction	1/41	BMP5
America	KEGG	NA	Environmental Information Processing	Signal transduction	MAPK signaling pathway	1/41	PPM1B
Asia&Oceania	KEGG	NA	Organismal Systems	Digestive system	Salivary secretion	2/18	LYZ,MUC5B
Asia&Oceania	KEGG	NA	Metabolism	Lipid metabolism	Steroid biosynthesis	1/18	SQLE
Asia&Oceania	KEGG	NA	Organismal Systems	Digestive system	Vitamin digestion and absorption	1/18	CUBN
Asia&Oceania	KEGG	NA	Metabolism	Global and overview maps	2-Oxocarboxylic acid metabolism	1/18	AGXT2
Asia&Oceania	KEGG	NA	Metabolism	Amino acid metabolism	Alanine, aspartate and glutamate metabolism	1/18	AGXT2
Asia&Oceania	KEGG	NA	Human Diseases	Substance dependence	Nicotine addiction	1/18	GABRB3
Asia&Oceania	KEGG	NA	Metabolism	Amino acid metabolism	Glycine, serine and threonine metabolism	1/18	AGXT2
Asia&Oceania	KEGG	NA	Environmental Information Processing	Membrane transport	ABC transporters	1/18	LOC100514786
Asia&Oceania	KEGG	NA	Metabolism	Amino acid metabolism	Valine, leucine and isoleucine degradation	1/18	AGXT2
Asia&Oceania	KEGG	NA	Metabolism	Amino acid metabolism	Cysteine and methionine metabolism	1/18	AGXT2
Asia&Oceania	KEGG	NA	Human Diseases	Cancer: specific types	Non-small cell lung cancer	1/18	FHIT
Asia&Oceania	KEGG	NA	Metabolism	Carbohydrate metabolism	Inositol phosphate metabolism	1/18	PI4K2B
Asia&Oceania	KEGG	NA	Human Diseases	Cardiovascular disease	Viral myocarditis	1/18	SGCZ
Asia&Oceania	KEGG	NA	Genetic Information Processing	Chromosome	Polycomb repressive complex	1/18	RNF2
Asia&Oceania	KEGG	NA	Human Diseases	Cardiovascular disease	Arrhythmogenic right ventricular cardiomyopathy	1/18	SGCZ
Asia&Oceania	KEGG	NA	Organismal Systems	Immune system	IL-17 signaling pathway	1/18	MUC5B
Asia&Oceania	KEGG	NA	Organismal Systems	Nervous system	GABAergic synapse	1/18	GABRB3
Asia&Oceania	KEGG	NA	Human Diseases	Substance dependence	Morphine addiction	1/18	GABRB3
Asia&Oceania	KEGG	NA	Human Diseases	Infectious disease: bacterial	Staphylococcus aureus infection	1/18	KRT23
Asia&Oceania	KEGG	NA	Human Diseases	Cancer: specific types	Small cell lung cancer	1/18	FHIT
Asia&Oceania	KEGG	NA	Environmental Information Processing	Signal transduction	Phosphatidylinositol signaling system	1/18	PI4K2B
Asia&Oceania	KEGG	NA	Human Diseases	Cardiovascular disease	Hypertrophic cardiomyopathy	1/18	SGCZ
Asia&Oceania	KEGG	NA	Human Diseases	Cardiovascular disease	Dilated cardiomyopathy	1/18	SGCZ
Asia&Oceania	KEGG	NA	Genetic Information Processing	Chromosome	ATP-dependent chromatin remodeling	1/18	SMARCC1
Asia&Oceania	KEGG	NA	Organismal Systems	Nervous system	Serotonergic synapse	1/18	GABRB3
Asia&Oceania	KEGG	NA	Organismal Systems	Nervous system	Neurotrophin signaling pathway	1/18	NTRK2
Asia&Oceania	KEGG	NA	Metabolism	Nucleotide metabolism	Purine metabolism	1/18	FHIT
Asia&Oceania	KEGG	NA	Cellular Processes	Transport and catabolism	Lysosome	1/18	MFSD8
Asia&Oceania	KEGG	NA	Organismal Systems	Endocrine system	Estrogen signaling pathway	1/18	KRT23
Asia&Oceania	KEGG	NA	Genetic Information Processing	Translation	Ribosome	1/18	RPL32
Asia&Oceania	KEGG	NA	Organismal Systems	Nervous system	Retrograde endocannabinoid signaling	1/18	GABRB3
Asia&Oceania	KEGG	NA	Human Diseases	Cancer: specific types	Hepatocellular carcinoma	1/18	SMARCC1
Asia&Oceania	KEGG	NA	Environmental Information Processing	Signal transduction	Wnt signaling pathway	1/18	ROR1
Asia&Oceania	KEGG	NA	Human Diseases	Substance dependence	Alcoholism	1/18	NTRK2
Asia&Oceania	KEGG	NA	Organismal Systems	Development and regeneration	Axon guidance	1/18	ABLIM2
Asia&Oceania	KEGG	NA	Organismal Systems	Environmental adaptation	Thermogenesis	1/18	SMARCC1
Asia&Oceania	KEGG	NA			Cytoskeleton in muscle cells	1/18	SGCZ
Asia&Oceania	KEGG	NA	Environmental Information Processing	Signal transduction	Ras signaling pathway	1/18	NTRK2
Asia&Oceania	KEGG	NA	Human Diseases	Infectious disease: viral	Coronavirus disease - COVID-19	1/18	RPL32
Asia&Oceania	KEGG	NA	Environmental Information Processing	Signal transduction	Calcium signaling pathway	1/18	NTRK2
Asia&Oceania	KEGG	NA	Environmental Information Processing	Signal transduction	MAPK signaling pathway	1/18	NTRK2
Asia&Oceania	KEGG	NA	Environmental Information Processing	Signal transduction	PI3K-Akt signaling pathway	1/18	NTRK2
Asia&Oceania	KEGG	NA	Environmental Information Processing	Signaling molecules and interaction	Neuroactive ligand-receptor interaction	1/18	GABRB3
Europe	KEGG	NA	Organismal Systems	Endocrine system	Oxytocin signaling pathway	3/26	RYR2,CAMK1D,RYR3
Europe	KEGG	NA	Environmental Information Processing	Signal transduction	ErbB signaling pathway	2/26	NRG3,NRG4
Europe	KEGG	NA	Human Diseases	Cardiovascular disease	Arrhythmogenic right ventricular cardiomyopathy	2/26	RYR2,CTNNA3
Europe	KEGG	NA	Cellular Processes	Cellular community - eukaryotes	Adherens junction	2/26	WASF3,CTNNA3
Europe	KEGG	NA	Organismal Systems	Environmental adaptation	Circadian entrainment	2/26	RYR2,RYR3
Europe	KEGG	NA	Human Diseases	Infectious disease: bacterial	Salmonella infection	3/26	WASF3,CYFIP1,FBXO22
Europe	KEGG	NA	Environmental Information Processing	Signal transduction	Calcium signaling pathway	3/26	RYR2,CAMK1D,RYR3
Europe	KEGG	NA	Genetic Information Processing	Replication and repair	Non-homologous end-joining	1/26	PRKDC
Europe	KEGG	NA	Metabolism	Glycan biosynthesis and metabolism	Glycosaminoglycan biosynthesis - keratan sulfate	1/26	ST3GAL3
Europe	KEGG	NA	Environmental Information Processing	Signal transduction	Apelin signaling pathway	2/26	RYR2,RYR3
Europe	KEGG	NA	Metabolism	Glycan biosynthesis and metabolism	Mannose type O-glycan biosynthesis	1/26	ST3GAL3
Europe	KEGG	NA	Human Diseases	Neurodegenerative disease	Amyotrophic lateral sclerosis	3/26	NRG3,NUP153,NRG4
Europe	KEGG	NA	Metabolism	Glycan biosynthesis and metabolism	Glycosphingolipid biosynthesis - lacto and neolacto series	1/26	ST3GAL3
Europe	KEGG	NA	Metabolism	Carbohydrate metabolism	Starch and sucrose metabolism	1/26	GBA3
Europe	KEGG	NA	Genetic Information Processing	Replication and repair	DNA replication	1/26	PRIM2
Europe	KEGG	NA	Human Diseases	Cancer: specific types	Bladder cancer	1/26	DAPK1
Europe	KEGG	NA	Genetic Information Processing	Transcription	Basal transcription factors	1/26	GTF2F2
Europe	KEGG	NA	Metabolism	Glycan biosynthesis and metabolism	Various types of N-glycan biosynthesis	1/26	ST3GAL3
Europe	KEGG	NA	Metabolism	Glycan biosynthesis and metabolism	Other types of O-glycan biosynthesis	1/26	ST3GAL3
Europe	KEGG	NA	Environmental Information Processing	Signal transduction	Ras signaling pathway	2/26	RGL1,RALGAPA2
Europe	KEGG	NA	Metabolism	Lipid metabolism	Sphingolipid metabolism	1/26	ACER3
Europe	KEGG	NA	Human Diseases	Neurodegenerative disease	Pathways of neurodegeneration - multiple diseases	3/26	RYR2,RYR3,SPTBN2
Europe	KEGG	NA	Genetic Information Processing	Information processing in viruses	Viral life cycle - HIV-1	1/26	NUP153
Europe	KEGG	NA	Human Diseases	Cancer: specific types	Endometrial cancer	1/26	CTNNA3
Europe	KEGG	NA	Human Diseases	Neurodegenerative disease	Prion disease	2/26	RYR2,RYR3
Europe	KEGG	NA	Human Diseases	Cancer: specific types	Glioma	1/26	CAMK1D
Europe	KEGG	NA	Human Diseases	Infectious disease: bacterial	Bacterial invasion of epithelial cells	1/26	CTNNA3
Europe	KEGG	NA	Genetic Information Processing	Folding, sorting and degradation	RNA degradation	1/26	SKIC3
Europe	KEGG	NA	Organismal Systems	Endocrine system	Insulin secretion	1/26	RYR2
Europe	KEGG	NA	Organismal Systems	Circulatory system	Cardiac muscle contraction	1/26	RYR2
Europe	KEGG	NA	Organismal Systems	Digestive system	Salivary secretion	1/26	RYR3
Europe	KEGG	NA	Organismal Systems	Endocrine system	Aldosterone synthesis and secretion	1/26	CAMK1D
Europe	KEGG	NA	Organismal Systems	Immune system	Fc gamma R-mediated phagocytosis	1/26	WASF3
Europe	KEGG	NA	Human Diseases	Cancer: overview	Choline metabolism in cancer	1/26	WASF3
Europe	KEGG	NA	Organismal Systems	Digestive system	Pancreatic secretion	1/26	RYR2
Europe	KEGG	NA	Human Diseases	Cardiovascular disease	Hypertrophic cardiomyopathy	1/26	RYR2
Europe	KEGG	NA	Human Diseases	Cardiovascular disease	Dilated cardiomyopathy	1/26	RYR2
Europe	KEGG	NA	Genetic Information Processing	Translation	Nucleocytoplasmic transport	1/26	NUP153
Europe	KEGG	NA	Organismal Systems	Immune system	Leukocyte transendothelial migration	1/26	CTNNA3
Europe	KEGG	NA	Human Diseases	Neurodegenerative disease	Spinocerebellar ataxia	1/26	SPTBN2
Europe	KEGG	NA	Organismal Systems	Circulatory system	Adrenergic signaling in cardiomyocytes	1/26	RYR2
Europe	KEGG	NA	Human Diseases	Cancer: specific types	Gastric cancer	1/26	CTNNA3
Europe	KEGG	NA	Cellular Processes	Cell growth and death	Cell cycle	1/26	PRKDC
Europe	KEGG	NA	Environmental Information Processing	Signal transduction	Hippo signaling pathway	1/26	CTNNA3
Europe	KEGG	NA	Cellular Processes	Transport and catabolism	Autophagy - animal	1/26	DAPK1
Europe	KEGG	NA	Environmental Information Processing	Signal transduction	Wnt signaling pathway	1/26	PRICKLE2
Europe	KEGG	NA	Organismal Systems	Immune system	NOD-like receptor signaling pathway	1/26	GBP1
Europe	KEGG	NA	Organismal Systems	Development and regeneration	Axon guidance	1/26	ROBO1
Europe	KEGG	NA	Human Diseases	Cardiovascular disease	Diabetic cardiomyopathy	1/26	RYR2
Europe	KEGG	NA	Environmental Information Processing	Signal transduction	cAMP signaling pathway	1/26	RYR2
Europe	KEGG	NA	Cellular Processes	Cell motility	Regulation of actin cytoskeleton	1/26	CYFIP1
Europe	KEGG	NA			Cytoskeleton in muscle cells	1/26	SPTBN2
Europe	KEGG	NA	Human Diseases	Neurodegenerative disease	Parkinson disease	1/26	RYR3
Europe	KEGG	NA	Human Diseases	Neurodegenerative disease	Alzheimer disease	1/26	RYR3
